# Supplementary material for: Deciphering the role of RNA in regulating CTCF’s DNA binding affinity in leukemia cells
Source: Genome Biol. 2025 May 12;26:126. doi: 10.1186/s13059-025-03582-x (PMC12067947; doi:10.1186/s13059-025-03582-x)
Supplement: Supplementary file 2 — Additional file 2. Table S1 Statistical overview of ChIP-seq data analysis. [file 13059_2025_3582_MOESM2_ESM.xlsx]

## Sheet: ChIP-seq
Additional File 2: Table S1. Statistical overview of ChIP-seq data analysis.												Additional File 2: Table S1. Statistical overview of ChIP-seq data analysis.
		CLI_280000_CHIP_CTCF_AID2_Rnase_trip_hg19 (data generate from primary submssion)									CLI_249440_CHIPSEQ_hg19_SEM (data generate from GSE205218)				CLI_835344_CHIPSEQ_hg19 (data generate from revision)
		HA-ChIP-seq	HA-ChIP-seq	HA-ChIP-seq	HA-ChIP-seq	HA-ChIP-seq	HA-ChIP-seq	HA-ChIP-seq	HA-ChIP-seq	HA-ChIP-seq	HA-ChIP-seq	HA-ChIP-seq	HA-ChIP-seq	HA-ChIP-seq	CTCF-ChIP-seq	CTCF-ChIP-seq	CTCF-ChIP-seq	CTCF-ChIP-seq	CTCF-ChIP-seq	CTCF-ChIP-seq	CTCF-ChIP-seq	CTCF-ChIP-seq	CTCF-ChIP-seq	CTCF-ChIP-seq	CTCF-ChIP-seq
		DMSO rep1	DMSO rep2	DMSO rep3	Triptolide rep1	Triptolide rep2	Triptolide rep3	RNase A rep1	RNase A rep2	RNase A rep3	WT-HA-CTCF rep1	WT-HA-CTCF rep2	dRBR-HA-CTCF rep1	dRBR-HA-CTCF rep2	DMSO rep1	DMSO rep2	Triptolide rep1	Triptolide rep2	Triptolide rep3	No RNase A rep1	No RNase A rep2	No RNase A rep3	RNase A rep1	RNase A rep2	RNase A rep3
Peak number		9946	12198	12908	20204	19846	18793	22774	21730	15840	25141	19043	22567	22197	61934	82691	47429	49138	54379	34959	48365	45167	28706	33176	20650
Reproducible Peaks		11523			19640			19337			20444		21831		68296		49457			38135			24719
Reproducible Peaks for comparison		22091									27896				69222					38728
category	threshold	Triptolide vs DMSO			Triptolide vs RNase A			RNase A vs DMSO					dRBR-CTCF vs WT-CTCF				Triptolide vs DMSO						with Rnase A vs no Rnase A
Up2	FC>2, FDR<0.05	5			5			1					102				8						313
Up2 no FDR	FC>2, p<0.05	7			5			2					130				2940						622
Up	FDR<0.05	52			185			10					865				8						313
Up no FDR	p<0.05	1305			1405			1048					2789				3416						3712
control	conrol	6838			7217			7338					5265				8189						414
Down no FDR	p<0.05	1480			1853			1020					1957				57						0
Down	FDR<0.05	139			423			38					285				0						0
Down2 no FDR	FC>2, p<0.05	3			7			0					102				42						0
Down2	FC>2, FDR<0.05	2			7			0					29				0						0
*	most stringent cutoff used for analysis
*	least stringent cutoff used for motif enrichment
