# Supplementary material for: Deciphering the role of RNA in regulating CTCF’s DNA binding affinity in leukemia cells
Source: Genome Biol. 2025 May 12;26:126. doi: 10.1186/s13059-025-03582-x (PMC12067947; doi:10.1186/s13059-025-03582-x)
Supplement: Supplementary file 3 — Additional file 3. Table S2 Reproducible ATAC-seq peak information [file 13059_2025_3582_MOESM3_ESM.xlsx]

## Sheet: ATAC-seq
Additional File 3: Table S2. Reproducible ATAC-seq peak information.
chr	start	end	Gene_2kb	Gencode_ids	Gene_2-50kb	Gencode_ids	Closest_Gene	Gencode_id	Distance
chr1	10012	10468	.	.	.	.	OR4F5	ENSG00000186092.6_4	54952
chr1	29324	29405	.	.	OR4F5	ENSG00000186092.6_4	OR4F5	ENSG00000186092.6_4	36015
chr1	79116	79225	.	.	OR4F5	ENSG00000186092.6_4	OR4F5	ENSG00000186092.6_4	10061
chr1	521502	521632	.	.	.	.	RP4-669L17.1	ENSG00000236679.2	50531
chr1	540596	540674	.	.	.	.	RP4-669L17.1	ENSG00000236679.2	69625
chr1	540898	541043	.	.	.	.	RP4-669L17.1	ENSG00000236679.2	69927
chr1	710564	710749	.	.	RP11-206L10.3	ENSG00000235373.1	RP11-206L10.3	ENSG00000235373.1	25169
chr1	713950	714350	.	.	RP11-206L10.3	ENSG00000235373.1	RP11-206L10.3	ENSG00000235373.1	28555
chr1	762645	763155	.	.	.	.	RP11-206L10.3	ENSG00000235373.1	77250
chr1	773771	773969	.	.	.	.	SAMD11	ENSG00000187634.12_7	85340
chr1	777628	777747	.	.	.	.	SAMD11	ENSG00000187634.12_7	81562
chr1	805166	805390	.	.	.	.	SAMD11	ENSG00000187634.12_7	53919
chr1	825753	825973	.	.	SAMD11	ENSG00000187634.12_7	SAMD11	ENSG00000187634.12_7	33336
chr1	839939	840219	.	.	NOC2L,SAMD11	ENSG00000187634.12_7,ENSG00000188976.11_3	SAMD11	ENSG00000187634.12_7	19090
chr1	840712	840912	.	.	NOC2L,SAMD11	ENSG00000187634.12_7,ENSG00000188976.11_3	SAMD11	ENSG00000187634.12_7	18397
chr1	842179	842426	.	.	NOC2L,SAMD11	ENSG00000187634.12_7,ENSG00000188976.11_3	SAMD11	ENSG00000187634.12_7	16883
chr1	856415	856729	.	.	KLHL17,NOC2L,PLEKHN1,SAMD11	ENSG00000187583.10_3,ENSG00000187634.12_7,ENSG00000187961.14_5,ENSG00000188976.11_3	SAMD11	ENSG00000187634.12_7	2580
chr1	859091	859486	SAMD11	ENSG00000187634.12_7	.	.	SAMD11	ENSG00000187634.12_7	0
chr1	867250	867417	SAMD11	ENSG00000187634.12_7	.	.	SAMD11	ENSG00000187634.12_7	1558
chr1	875703	875994	SAMD11	ENSG00000187634.12_7	.	.	SAMD11	ENSG00000187634.12_7	0
chr1	877036	877308	SAMD11	ENSG00000187634.12_7	.	.	SAMD11	ENSG00000187634.12_7	176
chr1	894548	894838	KLHL17,NOC2L	ENSG00000187961.14_5,ENSG00000188976.11_3	.	.	NOC2L	ENSG00000188976.11_3	0
chr1	895846	896235	KLHL17,NOC2L	ENSG00000187961.14_5,ENSG00000188976.11_3	.	.	KLHL17	ENSG00000187961.14_5	0
chr1	902173	902505	PLEKHN1	ENSG00000187583.10_3	.	.	PLEKHN1	ENSG00000187583.10_3	291
chr1	911333	911779	PERM1	ENSG00000187642.9_2	.	.	PERM1	ENSG00000187642.9_2	242
chr1	948676	948971	ISG15	ENSG00000187608.10_7	.	.	ISG15	ENSG00000187608.10_7	0
chr1	954740	955174	AGRN	ENSG00000188157.15_5	.	.	AGRN	ENSG00000188157.15_5	327
chr1	966632	966801	.	.	AGRN,HES4,ISG15,PERM1,RNF223	ENSG00000187608.10_7,ENSG00000187642.9_2,ENSG00000188157.15_5,ENSG00000188290.10_3,ENSG00000237330.3_3	AGRN	ENSG00000188157.15_5	2686
chr1	968373	968730	AGRN	ENSG00000188157.15_5	.	.	AGRN	ENSG00000188157.15_5	757
chr1	974222	974386	.	.	AGRN,C1orf159,HES4,ISG15,RNF223	ENSG00000131591.17_7,ENSG00000187608.10_7,ENSG00000188157.15_5,ENSG00000188290.10_3,ENSG00000237330.3_3	AGRN	ENSG00000188157.15_5	3975
chr1	975050	975161	.	.	AGRN,C1orf159,HES4,ISG15,RNF223	ENSG00000131591.17_7,ENSG00000187608.10_7,ENSG00000188157.15_5,ENSG00000188290.10_3,ENSG00000237330.3_3	AGRN	ENSG00000188157.15_5	4803
chr1	976163	976309	.	.	AGRN,C1orf159,HES4,ISG15,RNF223	ENSG00000131591.17_7,ENSG00000187608.10_7,ENSG00000188157.15_5,ENSG00000188290.10_3,ENSG00000237330.3_3	AGRN	ENSG00000188157.15_5	4471
chr1	994683	995139	.	.	AGRN,C1orf159,ISG15,RNF223	ENSG00000131591.17_7,ENSG00000187608.10_7,ENSG00000188157.15_5,ENSG00000237330.3_3	AGRN	ENSG00000188157.15_5	7317
chr1	999659	999840	.	.	AGRN,C1orf159,RNF223	ENSG00000131591.17_7,ENSG00000188157.15_5,ENSG00000237330.3_3	RNF223	ENSG00000237330.3_3	9846
chr1	1005877	1006056	.	.	AGRN,C1orf159,RNF223	ENSG00000131591.17_7,ENSG00000188157.15_5,ENSG00000237330.3_3	RNF223	ENSG00000237330.3_3	3630
chr1	1015106	1015219	.	.	AGRN,C1orf159,RNF223	ENSG00000131591.17_7,ENSG00000188157.15_5,ENSG00000237330.3_3	C1orf159	ENSG00000131591.17_7	4233
chr1	1039663	1039797	C1orf159	ENSG00000131591.17_7	.	.	C1orf159	ENSG00000131591.17_7	1710
chr1	1051360	1051854	C1orf159	ENSG00000131591.17_7	.	.	C1orf159	ENSG00000131591.17_7	0
chr1	1072772	1072925	.	.	C1orf159,TTLL10	ENSG00000131591.17_7,ENSG00000162571.13_5	C1orf159	ENSG00000131591.17_7	21032
chr1	1079584	1079862	.	.	C1orf159,TTLL10	ENSG00000131591.17_7,ENSG00000162571.13_5	C1orf159	ENSG00000131591.17_7	27844
chr1	1092857	1093080	.	.	C1orf159,TNFRSF18,TTLL10	ENSG00000131591.17_7,ENSG00000162571.13_5,ENSG00000186891.14_4	TTLL10	ENSG00000162571.13_5	16185
chr1	1107235	1107537	TTLL10	ENSG00000162571.13_5	.	.	TTLL10	ENSG00000162571.13_5	1728
chr1	1136823	1136904	.	.	B3GALT6,C1QTNF12,SDF4,TNFRSF18,TNFRSF4,TTLL10	ENSG00000078808.17_4,ENSG00000162571.13_5,ENSG00000176022.7_6,ENSG00000184163.3_2,ENSG00000186827.11_3,ENSG00000186891.14_4	TNFRSF18	ENSG00000186891.14_4	4156
chr1	1143454	1143810	TNFRSF18	ENSG00000186891.14_4	.	.	TNFRSF18	ENSG00000186891.14_4	1483
chr1	1144284	1144601	.	.	B3GALT6,C1QTNF12,SDF4,TNFRSF18,TNFRSF4,TTLL10,UBE2J2	ENSG00000078808.17_4,ENSG00000160087.20_5,ENSG00000162571.13_5,ENSG00000176022.7_6,ENSG00000184163.3_2,ENSG00000186827.11_3,ENSG00000186891.14_4	TNFRSF18	ENSG00000186891.14_4	2313
chr1	1148319	1148544	TNFRSF4	ENSG00000186827.11_3	.	.	TNFRSF4	ENSG00000186827.11_3	334
chr1	1167135	1167760	B3GALT6,SDF4	ENSG00000078808.17_4,ENSG00000176022.7_6	.	.	SDF4	ENSG00000078808.17_4	0
chr1	1196552	1196633	.	.	ACAP3,B3GALT6,C1QTNF12,PUSL1,SCNN1D,SDF4,TNFRSF4,UBE2J2	ENSG00000078808.17_4,ENSG00000131584.19_3,ENSG00000160087.20_5,ENSG00000162572.20_3,ENSG00000169972.12_3,ENSG00000176022.7_6,ENSG00000184163.3_2,ENSG00000186827.11_3	UBE2J2	ENSG00000160087.20_5	2316
chr1	1209102	1209665	UBE2J2	ENSG00000160087.20_5	.	.	UBE2J2	ENSG00000160087.20_5	0
chr1	1243240	1244106	ACAP3,PUSL1	ENSG00000131584.19_3,ENSG00000169972.12_3	.	.	ACAP3	ENSG00000131584.19_3	0
chr1	1259944	1260441	CPTP,INTS11	ENSG00000127054.20_3,ENSG00000224051.7_3	.	.	INTS11	ENSG00000127054.20_3	0
chr1	1284492	1285344	DVL1	ENSG00000107404.20_5	.	.	DVL1	ENSG00000107404.20_5	0
chr1	1294781	1294953	MXRA8	ENSG00000162576.16_2	.	.	MXRA8	ENSG00000162576.16_2	608
chr1	1306682	1307187	.	.	ANKRD65,AURKAIP1,CCNL2,CPTP,DVL1,INTS11,MRPL20,MXRA8,TAS1R3	ENSG00000107404.20_5,ENSG00000127054.20_3,ENSG00000162576.16_2,ENSG00000169962.5_3,ENSG00000175756.13_2,ENSG00000221978.12_5,ENSG00000224051.7_3,ENSG00000235098.8_3,ENSG00000242485.6_3	AURKAIP1	ENSG00000175756.13_2	3337
chr1	1307572	1307656	.	.	ANKRD65,AURKAIP1,CCNL2,CPTP,DVL1,INTS11,MRPL20,MXRA8,TAS1R3	ENSG00000107404.20_5,ENSG00000127054.20_3,ENSG00000162576.16_2,ENSG00000169962.5_3,ENSG00000175756.13_2,ENSG00000221978.12_5,ENSG00000224051.7_3,ENSG00000235098.8_3,ENSG00000242485.6_3	AURKAIP1	ENSG00000175756.13_2	2868
chr1	1310544	1311025	AURKAIP1	ENSG00000175756.13_2	.	.	AURKAIP1	ENSG00000175756.13_2	0
chr1	1334583	1335042	CCNL2	ENSG00000221978.12_5	.	.	CCNL2	ENSG00000221978.12_5	0
chr1	1342456	1342958	MRPL20	ENSG00000242485.6_3	.	.	MRPL20	ENSG00000242485.6_3	0
chr1	1343204	1343285	MRPL20	ENSG00000242485.6_3	.	.	MRPL20	ENSG00000242485.6_3	532
chr1	1369411	1369492	VWA1	ENSG00000179403.12_5	.	.	VWA1	ENSG00000179403.12_5	750
chr1	1373529	1373694	.	.	ANKRD65,ATAD3B,ATAD3C,CCNL2,MRPL20,TMEM88B,VWA1	ENSG00000160072.19_2,ENSG00000179403.12_5,ENSG00000205116.3_2,ENSG00000215915.9_5,ENSG00000221978.12_5,ENSG00000235098.8_3,ENSG00000242485.6_3	VWA1	ENSG00000179403.12_5	2414
chr1	1397866	1398181	ATAD3C	ENSG00000215915.9_5	.	.	ATAD3C	ENSG00000215915.9_5	3
chr1	1406880	1407250	ATAD3B	ENSG00000160072.19_2	.	.	ATAD3B	ENSG00000160072.19_2	0
chr1	1440335	1440648	.	.	ATAD3A,ATAD3B,ATAD3C,SSU72,TMEM240	ENSG00000160072.19_2,ENSG00000160075.12_3,ENSG00000197785.13_5,ENSG00000205090.9_3,ENSG00000215915.9_5	ATAD3A	ENSG00000197785.13_5	6884
chr1	1447074	1447628	ATAD3A	ENSG00000197785.13_5	.	.	ATAD3A	ENSG00000197785.13_5	0
chr1	1498245	1498445	.	.	ATAD3A,FNDC10,SSU72,TMEM240	ENSG00000160075.12_3,ENSG00000197785.13_5,ENSG00000205090.9_3,ENSG00000228594.4_6	SSU72	ENSG00000160075.12_3	11519
chr1	1509690	1510439	SSU72	ENSG00000160075.12_3	.	.	SSU72	ENSG00000160075.12_3	0
chr1	1532825	1532906	.	.	FNDC10,MIB2,MMP23B,SSU72	ENSG00000160075.12_3,ENSG00000189409.13_5,ENSG00000197530.12_6,ENSG00000228594.4_6	FNDC10	ENSG00000228594.4_6	2609
chr1	1550536	1550943	MIB2	ENSG00000197530.12_6	.	.	MIB2	ENSG00000197530.12_6	0
chr1	1551089	1551475	MIB2	ENSG00000197530.12_6	.	.	MIB2	ENSG00000197530.12_6	0
chr1	1565073	1565474	MIB2	ENSG00000197530.12_6	.	.	MIB2	ENSG00000197530.12_6	220
chr1	1565636	1565968	MIB2,MMP23B	ENSG00000189409.13_5,ENSG00000197530.12_6	.	.	MIB2	ENSG00000197530.12_6	783
chr1	1590357	1590772	CDK11B	ENSG00000248333.8_3	.	.	CDK11B	ENSG00000248333.8_3	0
chr1	1608962	1609661	.	.	CDK11A,CDK11B,MIB2,MMP23B,SLC35E2B	ENSG00000008128.23_5,ENSG00000189339.11_2,ENSG00000189409.13_5,ENSG00000197530.12_6,ENSG00000248333.8_3	SLC35E2B	ENSG00000189339.11_2	7385
chr1	1623818	1624035	SLC35E2B	ENSG00000189339.11_2	.	.	SLC35E2B	ENSG00000189339.11_2	48
chr1	1624153	1624467	SLC35E2B	ENSG00000189339.11_2	.	.	SLC35E2B	ENSG00000189339.11_2	0
chr1	1655607	1656062	CDK11A	ENSG00000008128.23_5	.	.	CDK11A	ENSG00000008128.23_5	0
chr1	1677169	1677308	SLC35E2A	ENSG00000215790.7_5	.	.	SLC35E2A	ENSG00000215790.7_5	50
chr1	1677432	1677976	SLC35E2A	ENSG00000215790.7_5	.	.	SLC35E2A	ENSG00000215790.7_5	0
chr1	1709805	1710046	NADK	ENSG00000008130.15_2	.	.	NADK	ENSG00000008130.15_2	0
chr1	1710155	1710666	NADK	ENSG00000008130.15_2	.	.	NADK	ENSG00000008130.15_2	0
chr1	1711871	1712037	NADK	ENSG00000008130.15_2	.	.	NADK	ENSG00000008130.15_2	0
chr1	1719451	1719964	.	.	GNB1,NADK,SLC35E2A	ENSG00000008130.15_2,ENSG00000078369.18_3,ENSG00000215790.7_5	GNB1	ENSG00000078369.18_3	5672
chr1	1765495	1765871	GNB1	ENSG00000078369.18_3	.	.	GNB1	ENSG00000078369.18_3	1772
chr1	1774431	1774512	.	.	GNB1	ENSG00000078369.18_3	GNB1	ENSG00000078369.18_3	10708
chr1	1821836	1821917	GNB1	ENSG00000078369.18_3	.	.	GNB1	ENSG00000078369.18_3	0
chr1	1822009	1822182	GNB1	ENSG00000078369.18_3	.	.	GNB1	ENSG00000078369.18_3	93
chr1	1822262	1823102	GNB1	ENSG00000078369.18_3	.	.	GNB1	ENSG00000078369.18_3	0
chr1	1837819	1837902	.	.	CALML6,CFAP74,GNB1,TMEM52	ENSG00000078369.18_3,ENSG00000142609.18_4,ENSG00000169885.10_3,ENSG00000178821.13_4	CALML6	ENSG00000169885.10_3	8646
chr1	1840263	1840875	.	.	CALML6,CFAP74,GNB1,TMEM52	ENSG00000078369.18_3,ENSG00000142609.18_4,ENSG00000169885.10_3,ENSG00000178821.13_4	CALML6	ENSG00000169885.10_3	5673
chr1	1850682	1851250	TMEM52	ENSG00000178821.13_4	.	.	TMEM52	ENSG00000178821.13_4	0
chr1	1957352	1957433	GABRD	ENSG00000187730.9_3	.	.	GABRD	ENSG00000187730.9_3	387
chr1	1959668	1959991	GABRD	ENSG00000187730.9_3	.	.	GABRD	ENSG00000187730.9_3	368
chr1	1976415	1976504	.	.	CFAP74,GABRD,PRKCZ	ENSG00000067606.17_5,ENSG00000142609.18_4,ENSG00000187730.9_3	PRKCZ	ENSG00000067606.17_5	5347
chr1	2080224	2080374	.	.	FAAP20,PRKCZ	ENSG00000067606.17_5,ENSG00000162585.17_4	PRKCZ	ENSG00000067606.17_5	3398
chr1	2126097	2126887	FAAP20	ENSG00000162585.17_4	.	.	FAAP20	ENSG00000162585.17_4	0
chr1	2136173	2136349	FAAP20	ENSG00000162585.17_4	.	.	FAAP20	ENSG00000162585.17_4	853
chr1	2136634	2136890	FAAP20	ENSG00000162585.17_4	.	.	FAAP20	ENSG00000162585.17_4	1314
chr1	2144213	2144393	FAAP20	ENSG00000162585.17_4	.	.	FAAP20	ENSG00000162585.17_4	55
chr1	2159033	2159557	SKI	ENSG00000157933.10_3	.	.	SKI	ENSG00000157933.10_3	202
chr1	2165829	2166173	SKI	ENSG00000157933.10_3	.	.	SKI	ENSG00000157933.10_3	1911
chr1	2187170	2187798	.	.	FAAP20,SKI	ENSG00000157933.10_3,ENSG00000162585.17_4	SKI	ENSG00000157933.10_3	7735
chr1	2222045	2222570	.	.	SKI	ENSG00000157933.10_3	SKI	ENSG00000157933.10_3	12516
chr1	2222642	2222831	.	.	SKI	ENSG00000157933.10_3	SKI	ENSG00000157933.10_3	12255
chr1	2231856	2232076	.	.	SKI	ENSG00000157933.10_3	SKI	ENSG00000157933.10_3	3010
chr1	2232332	2232992	.	.	SKI	ENSG00000157933.10_3	SKI	ENSG00000157933.10_3	2094
chr1	2247037	2247118	.	.	SKI	ENSG00000157933.10_3	SKI	ENSG00000157933.10_3	11952
chr1	2306000	2306188	MORN1	ENSG00000116151.14_6	.	.	MORN1	ENSG00000116151.14_6	1129
chr1	2313268	2313400	.	.	MORN1,PEX10,PLCH2,RER1	ENSG00000116151.14_6,ENSG00000149527.18_5,ENSG00000157911.10_5,ENSG00000157916.20_5	MORN1	ENSG00000116151.14_6	3160
chr1	2319431	2319683	MORN1	ENSG00000116151.14_6	.	.	MORN1	ENSG00000116151.14_6	72
chr1	2322927	2323345	MORN1,RER1	ENSG00000116151.14_6,ENSG00000157916.20_5	.	.	MORN1	ENSG00000116151.14_6	0
chr1	2343898	2344338	PEX10	ENSG00000157911.10_5	.	.	PEX10	ENSG00000157911.10_5	0
chr1	2361303	2361586	.	.	MORN1,PEX10,PLCH2,RER1	ENSG00000116151.14_6,ENSG00000149527.18_5,ENSG00000157911.10_5,ENSG00000157916.20_5	PLCH2	ENSG00000149527.18_5	3884
chr1	2374366	2374447	.	.	PEX10,PLCH2,RER1	ENSG00000149527.18_5,ENSG00000157911.10_5,ENSG00000157916.20_5	PLCH2	ENSG00000149527.18_5	16947
chr1	2381329	2381416	.	.	PEX10,PLCH2,RER1	ENSG00000149527.18_5,ENSG00000157911.10_5,ENSG00000157916.20_5	PLCH2	ENSG00000149527.18_5	17483
chr1	2427651	2427950	PLCH2	ENSG00000149527.18_5	.	.	PLCH2	ENSG00000149527.18_5	1272
chr1	2457496	2458251	PANK4	ENSG00000157881.14_5	.	.	PANK4	ENSG00000157881.14_5	0
chr1	2477548	2477872	.	.	HES5,MMEL1,PANK4,PLCH2,PRXL2B,TNFRSF14	ENSG00000142606.16_5,ENSG00000149527.18_5,ENSG00000157870.16_5,ENSG00000157873.17_5,ENSG00000157881.14_5,ENSG00000197921.6_3	TNFRSF14	ENSG00000157873.17_5	9207
chr1	2478392	2478539	.	.	HES5,MMEL1,PANK4,PLCH2,PRXL2B,TNFRSF14	ENSG00000142606.16_5,ENSG00000149527.18_5,ENSG00000157870.16_5,ENSG00000157873.17_5,ENSG00000157881.14_5,ENSG00000197921.6_3	TNFRSF14	ENSG00000157873.17_5	8540
chr1	2479567	2479656	.	.	HES5,MMEL1,PANK4,PLCH2,PRXL2B,TNFRSF14	ENSG00000142606.16_5,ENSG00000149527.18_5,ENSG00000157870.16_5,ENSG00000157873.17_5,ENSG00000157881.14_5,ENSG00000197921.6_3	TNFRSF14	ENSG00000157873.17_5	7423
chr1	2480134	2480446	.	.	HES5,MMEL1,PANK4,PRXL2B,TNFRSF14	ENSG00000142606.16_5,ENSG00000157870.16_5,ENSG00000157873.17_5,ENSG00000157881.14_5,ENSG00000197921.6_3	TNFRSF14	ENSG00000157873.17_5	6633
chr1	2487054	2487685	TNFRSF14	ENSG00000157873.17_5	.	.	TNFRSF14	ENSG00000157873.17_5	0
chr1	2487846	2488069	TNFRSF14	ENSG00000157873.17_5	.	.	TNFRSF14	ENSG00000157873.17_5	0
chr1	3268509	3268592	.	.	PRDM16	ENSG00000142611.17_4	PRDM16	ENSG00000142611.17_4	44464
chr1	3369820	3369986	ARHGEF16	ENSG00000130762.15_5	.	.	ARHGEF16	ENSG00000130762.15_5	1244
chr1	3371453	3371694	ARHGEF16	ENSG00000130762.15_5	.	.	ARHGEF16	ENSG00000130762.15_5	224
chr1	3382492	3382751	ARHGEF16	ENSG00000130762.15_5	.	.	ARHGEF16	ENSG00000130762.15_5	0
chr1	3387959	3388170	ARHGEF16	ENSG00000130762.15_5	.	.	ARHGEF16	ENSG00000130762.15_5	2
chr1	3407904	3408085	MEGF6	ENSG00000162591.16_3	.	.	MEGF6	ENSG00000162591.16_3	1965
chr1	3418586	3418679	.	.	ARHGEF16,MEGF6	ENSG00000130762.15_5,ENSG00000162591.16_3	MEGF6	ENSG00000162591.16_3	5306
chr1	3432761	3433073	.	.	ARHGEF16,MEGF6	ENSG00000130762.15_5,ENSG00000162591.16_3	MEGF6	ENSG00000162591.16_3	14939
chr1	3447742	3448256	MEGF6	ENSG00000162591.16_3	.	.	MEGF6	ENSG00000162591.16_3	0
chr1	3455208	3455331	.	.	MEGF6	ENSG00000162591.16_3	MEGF6	ENSG00000162591.16_3	7197
chr1	3464160	3464241	.	.	MEGF6	ENSG00000162591.16_3	MEGF6	ENSG00000162591.16_3	16149
chr1	3475625	3475706	.	.	MEGF6	ENSG00000162591.16_3	MEGF6	ENSG00000162591.16_3	27614
chr1	3493942	3494295	.	.	MEGF6,TPRG1L	ENSG00000158109.15_3,ENSG00000162591.16_3	MEGF6	ENSG00000162591.16_3	33546
chr1	3494487	3494996	.	.	MEGF6,TPRG1L	ENSG00000158109.15_3,ENSG00000162591.16_3	MEGF6	ENSG00000162591.16_3	32845
chr1	3510013	3510160	.	.	MEGF6,TPRG1L,WRAP73	ENSG00000116213.16_3,ENSG00000158109.15_3,ENSG00000162591.16_3	MEGF6	ENSG00000162591.16_3	17681
chr1	3514199	3514280	.	.	MEGF6,TPRG1L,WRAP73	ENSG00000116213.16_3,ENSG00000158109.15_3,ENSG00000162591.16_3	MEGF6	ENSG00000162591.16_3	13561
chr1	3525745	3525858	MEGF6	ENSG00000162591.16_3	.	.	MEGF6	ENSG00000162591.16_3	1983
chr1	3527025	3527412	MEGF6	ENSG00000162591.16_3	.	.	MEGF6	ENSG00000162591.16_3	429
chr1	3528051	3528362	MEGF6	ENSG00000162591.16_3	.	.	MEGF6	ENSG00000162591.16_3	0
chr1	3535709	3535962	.	.	MEGF6,TP73,TPRG1L,WRAP73	ENSG00000078900.15_5,ENSG00000116213.16_3,ENSG00000158109.15_3,ENSG00000162591.16_3	TPRG1L	ENSG00000158109.15_3	5618
chr1	3541264	3541648	TPRG1L	ENSG00000158109.15_3	.	.	TPRG1L	ENSG00000158109.15_3	0
chr1	3566423	3566828	WRAP73	ENSG00000116213.16_3	.	.	WRAP73	ENSG00000116213.16_3	0
chr1	3582582	3582834	.	.	TP73,TPRG1L,WRAP73	ENSG00000078900.15_5,ENSG00000116213.16_3,ENSG00000158109.15_3	WRAP73	ENSG00000116213.16_3	13258
chr1	3582839	3583138	.	.	TP73,TPRG1L,WRAP73	ENSG00000078900.15_5,ENSG00000116213.16_3,ENSG00000158109.15_3	WRAP73	ENSG00000116213.16_3	13515
chr1	3583214	3583334	.	.	TP73,TPRG1L,WRAP73	ENSG00000078900.15_5,ENSG00000116213.16_3,ENSG00000158109.15_3	WRAP73	ENSG00000116213.16_3	13890
chr1	3593703	3593861	.	.	TP73,WRAP73	ENSG00000078900.15_5,ENSG00000116213.16_3	TP73	ENSG00000078900.15_5	5070
chr1	3594031	3594432	.	.	TP73,WRAP73	ENSG00000078900.15_5,ENSG00000116213.16_3	TP73	ENSG00000078900.15_5	4499
chr1	3609272	3609414	.	.	TP73,WRAP73	ENSG00000078900.15_5,ENSG00000116213.16_3	TP73	ENSG00000078900.15_5	2001
chr1	3688967	3689276	SMIM1	ENSG00000235169.8_6	.	.	SMIM1	ENSG00000235169.8_6	50
chr1	3692121	3692318	.	.	CCDC27,CEP104,LRRC47,SMIM1,TP73	ENSG00000078900.15_5,ENSG00000116198.13_4,ENSG00000130764.10_3,ENSG00000162592.10_4,ENSG00000235169.8_6	SMIM1	ENSG00000235169.8_6	2732
chr1	3700435	3700932	LRRC47	ENSG00000130764.10_3	.	.	LRRC47	ENSG00000130764.10_3	0
chr1	3704061	3704142	.	.	CCDC27,CEP104,LRRC47,SMIM1	ENSG00000116198.13_4,ENSG00000130764.10_3,ENSG00000162592.10_4,ENSG00000235169.8_6	LRRC47	ENSG00000130764.10_3	3323
chr1	3705982	3706107	.	.	CCDC27,CEP104,LRRC47,SMIM1	ENSG00000116198.13_4,ENSG00000130764.10_3,ENSG00000162592.10_4,ENSG00000235169.8_6	LRRC47	ENSG00000130764.10_3	5244
chr1	3712964	3713259	LRRC47	ENSG00000130764.10_3	.	.	LRRC47	ENSG00000130764.10_3	0
chr1	3773660	3774143	CEP104,DFFB	ENSG00000116198.13_4,ENSG00000169598.15_3	.	.	CEP104	ENSG00000116198.13_4	0
chr1	3807629	3807915	.	.	AL691523.1,C1orf174,CEP104,DFFB	ENSG00000116198.13_4,ENSG00000169598.15_3,ENSG00000198912.11_3,ENSG00000264428.1	AL691523.1	ENSG00000264428.1	7001
chr1	3816618	3817582	C1orf174	ENSG00000198912.11_3	.	.	C1orf174	ENSG00000198912.11_3	0
chr1	3817850	3818066	C1orf174	ENSG00000198912.11_3	.	.	C1orf174	ENSG00000198912.11_3	994
chr1	3819894	3820104	.	.	AL691523.1,C1orf174,CEP104,DFFB	ENSG00000116198.13_4,ENSG00000169598.15_3,ENSG00000198912.11_3,ENSG00000264428.1	C1orf174	ENSG00000198912.11_3	3038
chr1	4042503	4042721	.	.	.	.	C1orf174	ENSG00000198912.11_3	225647
chr1	4067117	4067337	.	.	.	.	C1orf174	ENSG00000198912.11_3	250261
chr1	4067583	4067904	.	.	.	.	C1orf174	ENSG00000198912.11_3	250727
chr1	4067939	4068138	.	.	.	.	C1orf174	ENSG00000198912.11_3	251083
chr1	4087623	4087880	.	.	.	.	C1orf174	ENSG00000198912.11_3	270767
chr1	4093452	4093633	.	.	.	.	C1orf174	ENSG00000198912.11_3	276596
chr1	4568694	4568918	.	.	.	.	AJAP1	ENSG00000196581.10_2	145875
chr1	4907816	4908227	.	.	.	.	AJAP1	ENSG00000196581.10_2	136601
chr1	5447144	5447239	.	.	.	.	MIR4417	ENSG00000264341.1	176893
chr1	5874069	5874557	AL356693.1	ENSG00000216045.2	.	.	AL356693.1	ENSG00000216045.2	1462
chr1	5881706	5881960	.	.	AL356693.1,NPHP4	ENSG00000131697.18_5,ENSG00000216045.2	AL356693.1	ENSG00000216045.2	5688
chr1	5886662	5887021	.	.	AL356693.1,NPHP4	ENSG00000131697.18_5,ENSG00000216045.2	AL356693.1	ENSG00000216045.2	10644
chr1	5888520	5888651	.	.	AL356693.1,NPHP4	ENSG00000131697.18_5,ENSG00000216045.2	AL356693.1	ENSG00000216045.2	12502
chr1	5947642	5948502	.	.	AL356261.1,NPHP4	ENSG00000131697.18_5,ENSG00000266687.1	NPHP4	ENSG00000131697.18_5	4734
chr1	6035317	6035517	.	.	KCNAB2,NPHP4	ENSG00000069424.15_3,ENSG00000131697.18_5	KCNAB2	ENSG00000069424.15_3	15471
chr1	6035640	6035936	.	.	KCNAB2,NPHP4	ENSG00000069424.15_3,ENSG00000131697.18_5	KCNAB2	ENSG00000069424.15_3	15052
chr1	6040587	6040884	.	.	KCNAB2,NPHP4	ENSG00000069424.15_3,ENSG00000131697.18_5	KCNAB2	ENSG00000069424.15_3	10104
chr1	6052219	6052853	KCNAB2,NPHP4	ENSG00000069424.15_3,ENSG00000131697.18_5	.	.	KCNAB2	ENSG00000069424.15_3	0
chr1	6086102	6086465	KCNAB2	ENSG00000069424.15_3	.	.	KCNAB2	ENSG00000069424.15_3	0
chr1	6087365	6087490	KCNAB2	ENSG00000069424.15_3	.	.	KCNAB2	ENSG00000069424.15_3	8
chr1	6088241	6088450	KCNAB2	ENSG00000069424.15_3	.	.	KCNAB2	ENSG00000069424.15_3	884
chr1	6097386	6097778	KCNAB2	ENSG00000069424.15_3	.	.	KCNAB2	ENSG00000069424.15_3	1409
chr1	6101137	6101390	.	.	KCNAB2,NPHP4	ENSG00000069424.15_3,ENSG00000131697.18_5	KCNAB2	ENSG00000069424.15_3	4592
chr1	6183241	6183343	.	.	CHD5,KCNAB2	ENSG00000069424.15_3,ENSG00000116254.18_4	CHD5	ENSG00000116254.18_4	5259
chr1	6259458	6259925	RPL22	ENSG00000116251.11_5	.	.	RPL22	ENSG00000116251.11_5	0
chr1	6272788	6272874	RNF207	ENSG00000158286.13_3	.	.	RNF207	ENSG00000158286.13_3	0
chr1	6278940	6279195	.	.	CHD5,GPR153,HES3,ICMT,RNF207,RPL22	ENSG00000116237.16_3,ENSG00000116251.11_5,ENSG00000116254.18_4,ENSG00000158286.13_3,ENSG00000158292.7_3,ENSG00000173673.7_2	ICMT	ENSG00000116237.16_3	4367
chr1	6295784	6296318	ICMT	ENSG00000116237.16_3	.	.	ICMT	ENSG00000116237.16_3	0
chr1	6304964	6305045	HES3	ENSG00000173673.7_2	.	.	HES3	ENSG00000173673.7_2	712
chr1	6305113	6305405	HES3	ENSG00000173673.7_2	.	.	HES3	ENSG00000173673.7_2	861
chr1	6306913	6307009	.	.	ACOT7,GPR153,HES3,ICMT,RNF207,RPL22	ENSG00000097021.19_3,ENSG00000116237.16_3,ENSG00000116251.11_5,ENSG00000158286.13_3,ENSG00000158292.7_3,ENSG00000173673.7_2	HES3	ENSG00000173673.7_2	2661
chr1	6320052	6320360	GPR153	ENSG00000158292.7_3	.	.	GPR153	ENSG00000158292.7_3	798
chr1	6320592	6320750	GPR153	ENSG00000158292.7_3	.	.	GPR153	ENSG00000158292.7_3	408
chr1	6321063	6321323	GPR153	ENSG00000158292.7_3	.	.	GPR153	ENSG00000158292.7_3	0
chr1	6323240	6323390	.	.	ACOT7,GPR153,HES3,ICMT	ENSG00000097021.19_3,ENSG00000116237.16_3,ENSG00000158292.7_3,ENSG00000173673.7_2	GPR153	ENSG00000158292.7_3	2083
chr1	6403595	6403738	.	.	ACOT7	ENSG00000097021.19_3	ACOT7	ENSG00000097021.19_3	8571
chr1	6408747	6408922	.	.	ACOT7	ENSG00000097021.19_3	ACOT7	ENSG00000097021.19_3	3387
chr1	6419805	6420055	ACOT7	ENSG00000097021.19_3	.	.	ACOT7	ENSG00000097021.19_3	402
chr1	6453348	6454170	ACOT7	ENSG00000097021.19_3	.	.	ACOT7	ENSG00000097021.19_3	0
chr1	6550057	6550148	PLEKHG5	ENSG00000171680.21_3	.	.	PLEKHG5	ENSG00000171680.21_3	482
chr1	6552089	6552247	PLEKHG5	ENSG00000171680.21_3	.	.	PLEKHG5	ENSG00000171680.21_3	330
chr1	6566996	6567077	PLEKHG5	ENSG00000171680.21_3	.	.	PLEKHG5	ENSG00000171680.21_3	779
chr1	6567200	6567279	PLEKHG5	ENSG00000171680.21_3	.	.	PLEKHG5	ENSG00000171680.21_3	983
chr1	6580007	6580299	PLEKHG5	ENSG00000171680.21_3	.	.	PLEKHG5	ENSG00000171680.21_3	0
chr1	6614393	6614783	NOL9,TAS1R1	ENSG00000162408.11_3,ENSG00000173662.21_4	.	.	NOL9	ENSG00000162408.11_3	0
chr1	6620511	6620612	.	.	KLHL21,NOL9,PLEKHG5,TAS1R1,ZBTB48	ENSG00000162408.11_3,ENSG00000162413.16_4,ENSG00000171680.21_3,ENSG00000173662.21_4,ENSG00000204859.13_4	TAS1R1	ENSG00000173662.21_4	5142
chr1	6630261	6630450	TAS1R1	ENSG00000173662.21_4	.	.	TAS1R1	ENSG00000173662.21_4	552
chr1	6639845	6640270	ZBTB48	ENSG00000204859.13_4	.	.	ZBTB48	ENSG00000204859.13_4	0
chr1	6641017	6641257	ZBTB48	ENSG00000204859.13_4	.	.	ZBTB48	ENSG00000204859.13_4	869
chr1	6651321	6651550	.	.	KLHL21,NOL9,PHF13,TAS1R1,THAP3,ZBTB48	ENSG00000041988.15_5,ENSG00000116273.6_3,ENSG00000162408.11_3,ENSG00000162413.16_4,ENSG00000173662.21_4,ENSG00000204859.13_4	ZBTB48	ENSG00000204859.13_4	2574
chr1	6662617	6663346	KLHL21	ENSG00000162413.16_4	.	.	KLHL21	ENSG00000162413.16_4	0
chr1	6663637	6663827	KLHL21	ENSG00000162413.16_4	.	.	KLHL21	ENSG00000162413.16_4	0
chr1	6673345	6673868	KLHL21,PHF13	ENSG00000116273.6_3,ENSG00000162413.16_4	.	.	PHF13	ENSG00000116273.6_3	0
chr1	6685080	6685328	THAP3	ENSG00000041988.15_5	.	.	THAP3	ENSG00000041988.15_5	0
chr1	6685420	6685501	THAP3	ENSG00000041988.15_5	.	.	THAP3	ENSG00000041988.15_5	130
chr1	6761732	6762167	DNAJC11	ENSG00000007923.16_4	.	.	DNAJC11	ENSG00000007923.16_4	0
chr1	6803570	6803886	.	.	CAMTA1,DNAJC11,snoU13	ENSG00000007923.16_4,ENSG00000171735.19_4,ENSG00000239166.1	snoU13	ENSG00000239166.1	8894
chr1	6803907	6804192	.	.	CAMTA1,DNAJC11,snoU13	ENSG00000007923.16_4,ENSG00000171735.19_4,ENSG00000239166.1	snoU13	ENSG00000239166.1	8588
chr1	6844551	6844901	CAMTA1	ENSG00000171735.19_4	.	.	CAMTA1	ENSG00000171735.19_4	614
chr1	6844993	6845583	CAMTA1	ENSG00000171735.19_4	.	.	CAMTA1	ENSG00000171735.19_4	0
chr1	6883287	6883366	CAMTA1	ENSG00000171735.19_4	.	.	CAMTA1	ENSG00000171735.19_4	1805
chr1	6979088	6979169	.	.	CAMTA1	ENSG00000171735.19_4	CAMTA1	ENSG00000171735.19_4	44972
chr1	6990956	6991037	.	.	.	.	CAMTA1	ENSG00000171735.19_4	56840
chr1	6991038	6991168	.	.	.	.	CAMTA1	ENSG00000171735.19_4	56922
chr1	7022958	7023039	.	.	.	.	CAMTA1	ENSG00000171735.19_4	88842
chr1	7025359	7025576	.	.	.	.	CAMTA1	ENSG00000171735.19_4	91243
chr1	7027495	7027855	.	.	.	.	CAMTA1	ENSG00000171735.19_4	93379
chr1	7029192	7029476	.	.	.	.	CAMTA1	ENSG00000171735.19_4	95076
chr1	7056528	7056741	.	.	.	.	CAMTA1	ENSG00000171735.19_4	122412
chr1	7135535	7135668	.	.	.	.	CAMTA1	ENSG00000171735.19_4	201419
chr1	7168379	7168662	.	.	.	.	CAMTA1	ENSG00000171735.19_4	234263
chr1	7237154	7237235	.	.	.	.	CAMTA1	ENSG00000171735.19_4	303038
chr1	7609378	7609685	.	.	.	.	CAMTA1	ENSG00000171735.19_4	186784
chr1	7614951	7615137	.	.	.	.	CAMTA1	ENSG00000171735.19_4	181332
chr1	7740260	7740509	.	.	.	.	CAMTA1	ENSG00000171735.19_4	55960
chr1	7740574	7740655	.	.	.	.	CAMTA1	ENSG00000171735.19_4	55814
chr1	7831128	7831588	VAMP3	ENSG00000049245.13_4	.	.	VAMP3	ENSG00000049245.13_4	0
chr1	7831589	7831670	VAMP3	ENSG00000049245.13_4	.	.	VAMP3	ENSG00000049245.13_4	233
chr1	7841698	7841820	.	.	CAMTA1,PER3,VAMP3	ENSG00000049245.13_4,ENSG00000049246.14_2,ENSG00000171735.19_4	PER3	ENSG00000049246.14_2	2561
chr1	7843859	7844242	PER3	ENSG00000049246.14_2	.	.	PER3	ENSG00000049246.14_2	139
chr1	7889175	7889263	.	.	PER3,UTS2	ENSG00000049246.14_2,ENSG00000049247.13_2	PER3	ENSG00000049246.14_2	7606
chr1	7891589	7891752	.	.	PER3,UTS2	ENSG00000049246.14_2,ENSG00000049247.13_2	PER3	ENSG00000049246.14_2	5117
chr1	7916419	7916738	.	.	PER3,UTS2	ENSG00000049246.14_2,ENSG00000049247.13_2	UTS2	ENSG00000049247.13_2	2848
chr1	7959864	7960148	.	.	TNFRSF9,UTS2	ENSG00000049247.13_2,ENSG00000049249.8_3	TNFRSF9	ENSG00000049249.8_3	35012
chr1	8000895	8001054	TNFRSF9	ENSG00000049249.8_3	.	.	TNFRSF9	ENSG00000049249.8_3	0
chr1	8002296	8002788	TNFRSF9	ENSG00000049249.8_3	.	.	TNFRSF9	ENSG00000049249.8_3	437
chr1	8013978	8014474	PARK7	ENSG00000116288.13_4	.	.	PARK7	ENSG00000116288.13_4	0
chr1	8021371	8021862	PARK7	ENSG00000116288.13_4	.	.	PARK7	ENSG00000116288.13_4	0
chr1	8021930	8022026	PARK7	ENSG00000116288.13_4	.	.	PARK7	ENSG00000116288.13_4	0
chr1	8042482	8042744	Y_RNA	ENSG00000200344.1	.	.	Y_RNA	ENSG00000200344.1	299
chr1	8053709	8054127	.	.	ERRFI1,PARK7,Y_RNA	ENSG00000116285.13_3,ENSG00000116288.13_4,ENSG00000200344.1	Y_RNA	ENSG00000200344.1	10667
chr1	8086331	8086439	ERRFI1	ENSG00000116285.13_3	.	.	ERRFI1	ENSG00000116285.13_3	0
chr1	8273150	8273231	.	.	.	.	RN7SL729P	ENSG00000265414.1	62207
chr1	8383768	8384213	SLC45A1	ENSG00000162426.14_3	.	.	SLC45A1	ENSG00000162426.14_3	178
chr1	8455526	8455642	.	.	RERE	ENSG00000142599.19_6	RERE	ENSG00000142599.19_6	27837
chr1	8455771	8455989	.	.	RERE	ENSG00000142599.19_6	RERE	ENSG00000142599.19_6	27490
chr1	8479229	8479553	.	.	RERE	ENSG00000142599.19_6	RERE	ENSG00000142599.19_6	3926
chr1	8484303	8484438	RERE	ENSG00000142599.19_6	.	.	RERE	ENSG00000142599.19_6	10
chr1	8484706	8484899	RERE	ENSG00000142599.19_6	.	.	RERE	ENSG00000142599.19_6	373
chr1	8487554	8487945	.	.	RERE	ENSG00000142599.19_6	RERE	ENSG00000142599.19_6	2283
chr1	8499075	8499267	.	.	RERE	ENSG00000142599.19_6	RERE	ENSG00000142599.19_6	13804
chr1	8570239	8570436	.	.	RERE	ENSG00000142599.19_6	RERE	ENSG00000142599.19_6	15562
chr1	8576983	8577136	.	.	RERE	ENSG00000142599.19_6	RERE	ENSG00000142599.19_6	8862
chr1	8585937	8586310	RERE	ENSG00000142599.19_6	.	.	RERE	ENSG00000142599.19_6	0
chr1	8599832	8600013	.	.	RERE	ENSG00000142599.19_6	RERE	ENSG00000142599.19_6	13735
chr1	8612371	8612452	.	.	RERE	ENSG00000142599.19_6	RERE	ENSG00000142599.19_6	26274
chr1	8620199	8620320	.	.	RERE	ENSG00000142599.19_6	RERE	ENSG00000142599.19_6	30580
chr1	8707755	8707886	.	.	RERE	ENSG00000142599.19_6	RERE	ENSG00000142599.19_6	8544
chr1	8709165	8709411	.	.	RERE	ENSG00000142599.19_6	RERE	ENSG00000142599.19_6	7019
chr1	8714114	8714278	.	.	RERE	ENSG00000142599.19_6	RERE	ENSG00000142599.19_6	2152
chr1	8720466	8720655	.	.	RERE	ENSG00000142599.19_6	RERE	ENSG00000142599.19_6	4037
chr1	8724252	8724408	.	.	RERE	ENSG00000142599.19_6	RERE	ENSG00000142599.19_6	7823
chr1	8761164	8761327	RERE	ENSG00000142599.19_6	.	.	RERE	ENSG00000142599.19_6	1951
chr1	8761385	8761764	RERE	ENSG00000142599.19_6	.	.	RERE	ENSG00000142599.19_6	1514
chr1	8763127	8763757	RERE	ENSG00000142599.19_6	.	.	RERE	ENSG00000142599.19_6	0
chr1	8772873	8773275	.	.	RERE	ENSG00000142599.19_6	RERE	ENSG00000142599.19_6	9596
chr1	8782556	8782663	.	.	RERE	ENSG00000142599.19_6	RERE	ENSG00000142599.19_6	19279
chr1	8788052	8788235	.	.	RERE	ENSG00000142599.19_6	RERE	ENSG00000142599.19_6	24775
chr1	8877631	8878275	RERE	ENSG00000142599.19_6	.	.	RERE	ENSG00000142599.19_6	0
chr1	8889734	8889815	.	.	ENO1,RERE,Y_RNA	ENSG00000074800.16_7,ENSG00000142599.19_6,ENSG00000222511.1	RERE	ENSG00000142599.19_6	12036
chr1	8908103	8908467	RERE	ENSG00000142599.19_6	.	.	RERE	ENSG00000142599.19_6	513
chr1	8908975	8909108	RERE	ENSG00000142599.19_6	.	.	RERE	ENSG00000142599.19_6	0
chr1	8918086	8918646	.	.	ENO1,RERE	ENSG00000074800.16_7,ENSG00000142599.19_6	RERE	ENSG00000142599.19_6	9107
chr1	8933725	8933919	ENO1	ENSG00000074800.16_7	.	.	ENO1	ENSG00000074800.16_7	1723
chr1	8938032	8938212	ENO1	ENSG00000074800.16_7	.	.	ENO1	ENSG00000074800.16_7	0
chr1	8938665	8939439	ENO1	ENSG00000074800.16_7	.	.	ENO1	ENSG00000074800.16_7	0
chr1	8985671	8985752	.	.	CA6,ENO1	ENSG00000074800.16_7,ENSG00000131686.15_3	CA6	ENSG00000131686.15_3	20175
chr1	9031268	9031398	.	.	CA6	ENSG00000131686.15_3	CA6	ENSG00000131686.15_3	25322
chr1	9047837	9048155	.	.	CA6,SLC2A7	ENSG00000131686.15_3,ENSG00000197241.3_2	SLC2A7	ENSG00000197241.3_2	38249
chr1	9048212	9048290	.	.	CA6,SLC2A7	ENSG00000131686.15_3,ENSG00000197241.3_2	SLC2A7	ENSG00000197241.3_2	38114
chr1	9065278	9065359	.	.	SLC2A5,SLC2A7	ENSG00000142583.17_3,ENSG00000197241.3_2	SLC2A7	ENSG00000197241.3_2	21045
chr1	9075791	9075893	.	.	SLC2A5,SLC2A7	ENSG00000142583.17_3,ENSG00000197241.3_2	SLC2A7	ENSG00000197241.3_2	10511
chr1	9129579	9130065	SLC2A5	ENSG00000142583.17_3	.	.	SLC2A5	ENSG00000142583.17_3	0
chr1	9135152	9135371	SLC2A5	ENSG00000142583.17_3	.	.	SLC2A5	ENSG00000142583.17_3	1972
chr1	9136340	9136490	.	.	GPR157,SLC2A5,SLC2A7	ENSG00000142583.17_3,ENSG00000180758.12_4,ENSG00000197241.3_2	SLC2A5	ENSG00000142583.17_3	3160
chr1	9138161	9138498	.	.	GPR157,SLC2A5	ENSG00000142583.17_3,ENSG00000180758.12_4	SLC2A5	ENSG00000142583.17_3	4981
chr1	9144950	9145412	.	.	GPR157,SLC2A5	ENSG00000142583.17_3,ENSG00000180758.12_4	SLC2A5	ENSG00000142583.17_3	3090
chr1	9170949	9171089	GPR157	ENSG00000180758.12_4	.	.	GPR157	ENSG00000180758.12_4	340
chr1	9189190	9189821	GPR157	ENSG00000180758.12_4	.	.	GPR157	ENSG00000180758.12_4	30
chr1	9210145	9210226	MIR34A	ENSG00000207865.1	.	.	MIR34A	ENSG00000207865.1	1610
chr1	9224087	9224276	.	.	GPR157,MIR34A	ENSG00000180758.12_4,ENSG00000207865.1	MIR34A	ENSG00000207865.1	12252
chr1	9256308	9256439	.	.	H6PD,MIR34A	ENSG00000049239.12_3,ENSG00000207865.1	H6PD	ENSG00000049239.12_3	38396
chr1	9256614	9256763	.	.	H6PD,MIR34A	ENSG00000049239.12_3,ENSG00000207865.1	H6PD	ENSG00000049239.12_3	38072
chr1	9294590	9295397	H6PD	ENSG00000049239.12_3	.	.	H6PD	ENSG00000049239.12_3	0
chr1	9299788	9300191	H6PD	ENSG00000049239.12_3	.	.	H6PD	ENSG00000049239.12_3	0
chr1	9304764	9304942	.	.	H6PD,SPSB1,Z98044.1	ENSG00000049239.12_3,ENSG00000171621.14_3,ENSG00000252841.1	H6PD	ENSG00000049239.12_3	4861
chr1	9327169	9327443	H6PD	ENSG00000049239.12_3	.	.	H6PD	ENSG00000049239.12_3	1580
chr1	9335666	9336025	.	.	H6PD,SPSB1,Z98044.1	ENSG00000049239.12_3,ENSG00000171621.14_3,ENSG00000252841.1	Z98044.1	ENSG00000252841.1	2426
chr1	9342032	9342307	.	.	H6PD,SPSB1,Z98044.1	ENSG00000049239.12_3,ENSG00000171621.14_3,ENSG00000252841.1	Z98044.1	ENSG00000252841.1	3582
chr1	9342443	9342979	.	.	H6PD,SPSB1,Z98044.1	ENSG00000049239.12_3,ENSG00000171621.14_3,ENSG00000252841.1	Z98044.1	ENSG00000252841.1	3993
chr1	9352712	9353291	SPSB1	ENSG00000171621.14_3	.	.	SPSB1	ENSG00000171621.14_3	0
chr1	9353597	9353683	SPSB1	ENSG00000171621.14_3	.	.	SPSB1	ENSG00000171621.14_3	644
chr1	9362868	9363049	.	.	H6PD,SPSB1,Z98044.1	ENSG00000049239.12_3,ENSG00000171621.14_3,ENSG00000252841.1	SPSB1	ENSG00000171621.14_3	8281
chr1	9422564	9422698	.	.	SPSB1	ENSG00000171621.14_3	SPSB1	ENSG00000171621.14_3	6798
chr1	9422778	9422895	.	.	SPSB1	ENSG00000171621.14_3	SPSB1	ENSG00000171621.14_3	7012
chr1	9429954	9430148	.	.	SPSB1	ENSG00000171621.14_3	SPSB1	ENSG00000171621.14_3	14188
chr1	9458369	9458493	.	.	SPSB1	ENSG00000171621.14_3	SPSB1	ENSG00000171621.14_3	42603
chr1	9460028	9460286	.	.	SPSB1	ENSG00000171621.14_3	SPSB1	ENSG00000171621.14_3	44262
chr1	9460593	9460693	.	.	SPSB1	ENSG00000171621.14_3	SPSB1	ENSG00000171621.14_3	44827
chr1	9470831	9471366	.	.	.	.	SPSB1	ENSG00000171621.14_3	55065
chr1	9473200	9473932	.	.	.	.	SPSB1	ENSG00000171621.14_3	57434
chr1	9486391	9486827	.	.	.	.	SPSB1	ENSG00000171621.14_3	70625
chr1	9488852	9489236	.	.	.	.	SPSB1	ENSG00000171621.14_3	73086
chr1	9508860	9509051	.	.	.	.	SLC25A33	ENSG00000171612.7_4	90474
chr1	9555435	9555600	.	.	SLC25A33	ENSG00000171612.7_4	SLC25A33	ENSG00000171612.7_4	43925
chr1	9599233	9599655	SLC25A33	ENSG00000171612.7_4	.	.	SLC25A33	ENSG00000171612.7_4	0
chr1	9599859	9600130	SLC25A33	ENSG00000171612.7_4	.	.	SLC25A33	ENSG00000171612.7_4	335
chr1	9648547	9649157	TMEM201	ENSG00000188807.13_4	.	.	TMEM201	ENSG00000188807.13_4	0
chr1	9651933	9652016	.	.	TMEM201	ENSG00000188807.13_4	TMEM201	ENSG00000188807.13_4	2953
chr1	9653508	9653799	.	.	TMEM201	ENSG00000188807.13_4	TMEM201	ENSG00000188807.13_4	3157
chr1	9687090	9687423	.	.	PIK3CD,TMEM201	ENSG00000171608.15_2,ENSG00000188807.13_4	TMEM201	ENSG00000188807.13_4	19304
chr1	9711612	9711901	PIK3CD	ENSG00000171608.15_2	.	.	PIK3CD	ENSG00000171608.15_2	0
chr1	9712018	9712142	PIK3CD	ENSG00000171608.15_2	.	.	PIK3CD	ENSG00000171608.15_2	215
chr1	9712152	9712307	PIK3CD	ENSG00000171608.15_2	.	.	PIK3CD	ENSG00000171608.15_2	349
chr1	9712450	9712642	PIK3CD	ENSG00000171608.15_2	.	.	PIK3CD	ENSG00000171608.15_2	647
chr1	9713651	9713766	PIK3CD	ENSG00000171608.15_2	.	.	PIK3CD	ENSG00000171608.15_2	1848
chr1	9715166	9715248	.	.	PIK3CD,TMEM201	ENSG00000171608.15_2,ENSG00000188807.13_4	PIK3CD	ENSG00000171608.15_2	3363
chr1	9715578	9715663	.	.	PIK3CD,TMEM201	ENSG00000171608.15_2,ENSG00000188807.13_4	PIK3CD	ENSG00000171608.15_2	3775
chr1	9747445	9747831	PIK3CD	ENSG00000171608.15_2	.	.	PIK3CD	ENSG00000171608.15_2	404
chr1	9749378	9749729	PIK3CD	ENSG00000171608.15_2	.	.	PIK3CD	ENSG00000171608.15_2	1144
chr1	9777581	9778071	PIK3CD	ENSG00000171608.15_2	.	.	PIK3CD	ENSG00000171608.15_2	1247
chr1	9795646	9795857	.	.	CLSTN1,PIK3CD	ENSG00000171603.17_3,ENSG00000171608.15_2	CLSTN1	ENSG00000171603.17_3	2103
chr1	9821959	9822226	.	.	CLSTN1,PIK3CD	ENSG00000171603.17_3,ENSG00000171608.15_2	CLSTN1	ENSG00000171603.17_3	10321
chr1	9847856	9848010	.	.	CLSTN1	ENSG00000171603.17_3	CLSTN1	ENSG00000171603.17_3	35717
chr1	9883710	9883790	CLSTN1	ENSG00000171603.17_3	.	.	CLSTN1	ENSG00000171603.17_3	0
chr1	9883899	9884372	CLSTN1	ENSG00000171603.17_3	.	.	CLSTN1	ENSG00000171603.17_3	0
chr1	9885711	9885847	CLSTN1	ENSG00000171603.17_3	.	.	CLSTN1	ENSG00000171603.17_3	1128
chr1	9927638	9927793	.	.	CLSTN1,CTNNBIP1	ENSG00000171603.17_3,ENSG00000178585.15_3	CTNNBIP1	ENSG00000178585.15_3	10441
chr1	9935007	9935228	.	.	CTNNBIP1	ENSG00000178585.15_3	CTNNBIP1	ENSG00000178585.15_3	3006
chr1	9941869	9942232	.	.	CTNNBIP1	ENSG00000178585.15_3	CTNNBIP1	ENSG00000178585.15_3	3636
chr1	9952756	9952855	CTNNBIP1	ENSG00000178585.15_3	.	.	CTNNBIP1	ENSG00000178585.15_3	440
chr1	9953332	9953569	CTNNBIP1	ENSG00000178585.15_3	.	.	CTNNBIP1	ENSG00000178585.15_3	38
chr1	9954259	9954543	CTNNBIP1	ENSG00000178585.15_3	.	.	CTNNBIP1	ENSG00000178585.15_3	965
chr1	9960470	9960798	.	.	CTNNBIP1,LZIC,NMNAT1	ENSG00000162441.12_3,ENSG00000173614.14_4,ENSG00000178585.15_3	CTNNBIP1	ENSG00000178585.15_3	7176
chr1	9960841	9960922	.	.	CTNNBIP1,LZIC,NMNAT1	ENSG00000162441.12_3,ENSG00000173614.14_4,ENSG00000178585.15_3	CTNNBIP1	ENSG00000178585.15_3	7547
chr1	9970174	9970833	CTNNBIP1	ENSG00000178585.15_3	.	.	CTNNBIP1	ENSG00000178585.15_3	0
chr1	10003115	10003593	LZIC,NMNAT1	ENSG00000162441.12_3,ENSG00000173614.14_4	.	.	LZIC	ENSG00000162441.12_3	0
chr1	10010428	10010789	.	.	CTNNBIP1,LZIC,NMNAT1,RBP7	ENSG00000162441.12_3,ENSG00000162444.12_3,ENSG00000173614.14_4,ENSG00000178585.15_3	NMNAT1	ENSG00000173614.14_4	6882
chr1	10011099	10011292	.	.	CTNNBIP1,LZIC,NMNAT1,RBP7	ENSG00000162441.12_3,ENSG00000162444.12_3,ENSG00000173614.14_4,ENSG00000178585.15_3	NMNAT1	ENSG00000173614.14_4	7553
chr1	10092623	10093275	UBE4B	ENSG00000130939.19_5	.	.	UBE4B	ENSG00000130939.19_5	0
chr1	10134495	10134743	.	.	UBE4B	ENSG00000130939.19_5	UBE4B	ENSG00000130939.19_5	26177
chr1	10249919	10250099	.	.	KIF1B,MIR1273D,UBE4B	ENSG00000054523.17_4,ENSG00000130939.19_5,ENSG00000264881.1	UBE4B	ENSG00000130939.19_5	10845
chr1	10270159	10270804	KIF1B	ENSG00000054523.17_4	.	.	KIF1B	ENSG00000054523.17_4	60
chr1	10302988	10303188	.	.	KIF1B,MIR1273D	ENSG00000054523.17_4,ENSG00000264881.1	KIF1B	ENSG00000054523.17_4	10601
chr1	10313849	10314148	.	.	KIF1B,MIR1273D	ENSG00000054523.17_4,ENSG00000264881.1	KIF1B	ENSG00000054523.17_4	21462
chr1	10448264	10448429	RN7SL721P	ENSG00000265945.1	.	.	RN7SL721P	ENSG00000265945.1	1631
chr1	10458665	10459523	PGD	ENSG00000142657.21_4	.	.	PGD	ENSG00000142657.21_4	0
chr1	10488213	10488337	CENPS-CORT	ENSG00000251503.8_6	.	.	CENPS-CORT	ENSG00000251503.8_6	1823
chr1	10490378	10490561	CENPS,CENPS-CORT	ENSG00000175279.22_4,ENSG00000251503.8_6	.	.	CENPS-CORT	ENSG00000251503.8_6	0
chr1	10490629	10490904	CENPS,CENPS-CORT	ENSG00000175279.22_4,ENSG00000251503.8_6	.	.	CENPS	ENSG00000175279.22_4	0
chr1	10517639	10517790	.	.	CENPS,CENPS-CORT,CORT,DFFA,PEX14,PGD	ENSG00000142655.13_3,ENSG00000142657.21_4,ENSG00000160049.12_3,ENSG00000175279.22_4,ENSG00000241563.3_3,ENSG00000251503.8_6	CORT	ENSG00000241563.3_3	7863
chr1	10532493	10532802	DFFA,PEX14	ENSG00000142655.13_3,ENSG00000160049.12_3	.	.	DFFA	ENSG00000160049.12_3	0
chr1	10534874	10535162	PEX14	ENSG00000142655.13_3	.	.	PEX14	ENSG00000142655.13_3	0
chr1	10554772	10554967	.	.	CORT,DFFA,PEX14	ENSG00000142655.13_3,ENSG00000160049.12_3,ENSG00000241563.3_3	PEX14	ENSG00000142655.13_3	19733
chr1	10555286	10555397	.	.	CORT,DFFA,PEX14	ENSG00000142655.13_3,ENSG00000160049.12_3,ENSG00000241563.3_3	PEX14	ENSG00000142655.13_3	20247
chr1	10567653	10567773	.	.	DFFA,PEX14	ENSG00000142655.13_3,ENSG00000160049.12_3	PEX14	ENSG00000142655.13_3	28173
chr1	10571029	10571233	.	.	DFFA,PEX14	ENSG00000142655.13_3,ENSG00000160049.12_3	PEX14	ENSG00000142655.13_3	24713
chr1	10575782	10575955	.	.	DFFA,PEX14	ENSG00000142655.13_3,ENSG00000160049.12_3	PEX14	ENSG00000142655.13_3	19991
chr1	10690356	10691082	.	.	CASZ1	ENSG00000130940.15_3	CASZ1	ENSG00000130940.15_3	7738
chr1	10691330	10691437	.	.	CASZ1	ENSG00000130940.15_3	CASZ1	ENSG00000130940.15_3	7383
chr1	10706492	10706658	CASZ1	ENSG00000130940.15_3	.	.	CASZ1	ENSG00000130940.15_3	1360
chr1	10739791	10739921	.	.	CASZ1	ENSG00000130940.15_3	CASZ1	ENSG00000130940.15_3	14048
chr1	10753832	10753926	CASZ1	ENSG00000130940.15_3	.	.	CASZ1	ENSG00000130940.15_3	43
chr1	10754510	10755033	CASZ1	ENSG00000130940.15_3	.	.	CASZ1	ENSG00000130940.15_3	0
chr1	10816029	10816294	.	.	CASZ1	ENSG00000130940.15_3	CASZ1	ENSG00000130940.15_3	40409
chr1	10958139	10958752	.	.	C1orf127	ENSG00000175262.14_4	C1orf127	ENSG00000175262.14_4	49175
chr1	10965036	10965175	.	.	C1orf127	ENSG00000175262.14_4	C1orf127	ENSG00000175262.14_4	42752
chr1	10970115	10970196	.	.	C1orf127	ENSG00000175262.14_4	C1orf127	ENSG00000175262.14_4	37731
chr1	10970282	10970391	.	.	C1orf127	ENSG00000175262.14_4	C1orf127	ENSG00000175262.14_4	37536
chr1	10970504	10970750	.	.	C1orf127	ENSG00000175262.14_4	C1orf127	ENSG00000175262.14_4	37177
chr1	10977925	10978555	.	.	C1orf127	ENSG00000175262.14_4	C1orf127	ENSG00000175262.14_4	29372
chr1	10978639	10979124	.	.	C1orf127	ENSG00000175262.14_4	C1orf127	ENSG00000175262.14_4	28803
chr1	10992269	10992509	.	.	C1orf127	ENSG00000175262.14_4	C1orf127	ENSG00000175262.14_4	15418
chr1	11000074	11000547	.	.	C1orf127	ENSG00000175262.14_4	C1orf127	ENSG00000175262.14_4	7380
chr1	11025037	11025347	C1orf127	ENSG00000175262.14_4	.	.	C1orf127	ENSG00000175262.14_4	780
chr1	11025726	11025940	C1orf127	ENSG00000175262.14_4	.	.	C1orf127	ENSG00000175262.14_4	1469
chr1	11072254	11072511	TARDBP	ENSG00000120948.17_6	.	.	TARDBP	ENSG00000120948.17_6	0
chr1	11072623	11072812	TARDBP	ENSG00000120948.17_6	.	.	TARDBP	ENSG00000120948.17_6	0
chr1	11072941	11073231	TARDBP	ENSG00000120948.17_6	.	.	TARDBP	ENSG00000120948.17_6	214
chr1	11097759	11097943	.	.	AL713997.1,EXOSC10,MASP2,SRM,TARDBP,Y_RNA	ENSG00000009724.16_2,ENSG00000116649.10_5,ENSG00000120948.17_6,ENSG00000171824.14_4,ENSG00000207213.1,ENSG00000264181.1	MASP2	ENSG00000009724.16_2	5312
chr1	11112015	11112189	.	.	EXOSC10,MASP2,SRM,TARDBP	ENSG00000009724.16_2,ENSG00000116649.10_5,ENSG00000120948.17_6,ENSG00000171824.14_4	SRM	ENSG00000116649.10_5	3072
chr1	11119926	11120503	SRM	ENSG00000116649.10_5	.	.	SRM	ENSG00000116649.10_5	0
chr1	11159375	11159521	EXOSC10	ENSG00000171824.14_4	.	.	EXOSC10	ENSG00000171824.14_4	390
chr1	11159820	11160051	EXOSC10	ENSG00000171824.14_4	.	.	EXOSC10	ENSG00000171824.14_4	0
chr1	11322538	11322996	MTOR	ENSG00000198793.12_5	.	.	MTOR	ENSG00000198793.12_5	0
chr1	11332918	11333786	UBIAD1	ENSG00000120942.13_5	.	.	UBIAD1	ENSG00000120942.13_5	0
chr1	11400086	11400289	.	.	.	.	UBIAD1	ENSG00000120942.13_5	66095
chr1	11413001	11413457	.	.	.	.	UBIAD1	ENSG00000120942.13_5	79010
chr1	11435794	11436199	.	.	.	.	UBIAD1	ENSG00000120942.13_5	101803
chr1	11443717	11444104	.	.	.	.	DISP3	ENSG00000204624.8_4	95109
chr1	11444335	11444521	.	.	.	.	DISP3	ENSG00000204624.8_4	94692
chr1	11467341	11467914	.	.	.	.	DISP3	ENSG00000204624.8_4	71299
chr1	11538867	11538948	DISP3	ENSG00000204624.8_4	.	.	DISP3	ENSG00000204624.8_4	265
chr1	11610877	11611017	.	.	DISP3	ENSG00000204624.8_4	DISP3	ENSG00000204624.8_4	17144
chr1	11623588	11623902	.	.	DISP3	ENSG00000204624.8_4	DISP3	ENSG00000204624.8_4	29855
chr1	11652936	11653043	.	.	.	.	FBXO2	ENSG00000116661.11_5	57727
chr1	11694881	11695188	.	.	FBXO2,FBXO44,FBXO6,MAD2L2	ENSG00000116661.11_5,ENSG00000116663.11_3,ENSG00000116670.15_4,ENSG00000132879.14_4	FBXO2	ENSG00000116661.11_5	15582
chr1	11696030	11696111	.	.	FBXO2,FBXO44,FBXO6,MAD2L2	ENSG00000116661.11_5,ENSG00000116663.11_3,ENSG00000116670.15_4,ENSG00000132879.14_4	FBXO2	ENSG00000116661.11_5	14659
chr1	11702621	11702709	.	.	DRAXIN,FBXO2,FBXO44,FBXO6,MAD2L2	ENSG00000116661.11_5,ENSG00000116663.11_3,ENSG00000116670.15_4,ENSG00000132879.14_4,ENSG00000162490.7_3	FBXO2	ENSG00000116661.11_5	8061
chr1	11741001	11741785	MAD2L2	ENSG00000116670.15_4	.	.	MAD2L2	ENSG00000116670.15_4	0
chr1	11764017	11764226	.	.	AGTRAP,DRAXIN,FBXO2,FBXO44,FBXO6,MAD2L2	ENSG00000116661.11_5,ENSG00000116663.11_3,ENSG00000116670.15_4,ENSG00000132879.14_4,ENSG00000162490.7_3,ENSG00000177674.16_6	DRAXIN	ENSG00000162490.7_3	12250
chr1	11779344	11780012	.	.	AGTRAP,C1orf167,DRAXIN,MAD2L2	ENSG00000116670.15_4,ENSG00000162490.7_3,ENSG00000177674.16_6,ENSG00000215910.7_3	AGTRAP	ENSG00000177674.16_6	16130
chr1	11789820	11790017	.	.	AGTRAP,C1orf167,DRAXIN,MAD2L2	ENSG00000116670.15_4,ENSG00000162490.7_3,ENSG00000177674.16_6,ENSG00000215910.7_3	AGTRAP	ENSG00000177674.16_6	6125
chr1	11790306	11790824	.	.	AGTRAP,C1orf167,DRAXIN,MAD2L2	ENSG00000116670.15_4,ENSG00000162490.7_3,ENSG00000177674.16_6,ENSG00000215910.7_3	AGTRAP	ENSG00000177674.16_6	5318
chr1	11796030	11796241	AGTRAP	ENSG00000177674.16_6	.	.	AGTRAP	ENSG00000177674.16_6	0
chr1	11796863	11796978	AGTRAP	ENSG00000177674.16_6	.	.	AGTRAP	ENSG00000177674.16_6	631
chr1	11800616	11801221	.	.	AGTRAP,C1orf167,DRAXIN,MAD2L2	ENSG00000116670.15_4,ENSG00000162490.7_3,ENSG00000177674.16_6,ENSG00000215910.7_3	AGTRAP	ENSG00000177674.16_6	4384
chr1	11863613	11863929	MTHFR	ENSG00000177000.12_6	.	.	MTHFR	ENSG00000177000.12_6	0
chr1	11865856	11866558	CLCN6,MTHFR	ENSG00000011021.23_5,ENSG00000177000.12_6	.	.	MTHFR	ENSG00000177000.12_6	0
chr1	11875062	11875166	.	.	C1orf167,CLCN6,MTHFR,NPPA,NPPB	ENSG00000011021.23_5,ENSG00000120937.9_3,ENSG00000175206.10_2,ENSG00000177000.12_6,ENSG00000215910.7_3	MTHFR	ENSG00000177000.12_6	8086
chr1	11898862	11898990	.	.	CLCN6,MTHFR,NPPA,NPPB	ENSG00000011021.23_5,ENSG00000120937.9_3,ENSG00000175206.10_2,ENSG00000177000.12_6	CLCN6	ENSG00000011021.23_5	2085
chr1	11902326	11902655	CLCN6	ENSG00000011021.23_5	.	.	CLCN6	ENSG00000011021.23_5	1252
chr1	11908113	11908399	NPPA	ENSG00000175206.10_2	.	.	NPPA	ENSG00000175206.10_2	3
chr1	11911295	11911596	.	.	CLCN6,MTHFR,NPPA,NPPB	ENSG00000011021.23_5,ENSG00000120937.9_3,ENSG00000175206.10_2,ENSG00000177000.12_6	NPPA	ENSG00000175206.10_2	2894
chr1	11917371	11917452	NPPB	ENSG00000120937.9_3	.	.	NPPB	ENSG00000120937.9_3	1550
chr1	11967842	11968008	.	.	KIAA2013,NPPB,PLOD1	ENSG00000083444.17_4,ENSG00000116685.16_3,ENSG00000120937.9_3	KIAA2013	ENSG00000116685.16_3	18452
chr1	11968183	11969177	.	.	KIAA2013,NPPB,PLOD1	ENSG00000083444.17_4,ENSG00000116685.16_3,ENSG00000120937.9_3	KIAA2013	ENSG00000116685.16_3	17283
chr1	11969424	11969853	.	.	KIAA2013,PLOD1	ENSG00000083444.17_4,ENSG00000116685.16_3	KIAA2013	ENSG00000116685.16_3	16607
chr1	11974917	11975152	.	.	KIAA2013,PLOD1	ENSG00000083444.17_4,ENSG00000116685.16_3	KIAA2013	ENSG00000116685.16_3	11308
chr1	11986342	11986692	KIAA2013	ENSG00000116685.16_3	.	.	KIAA2013	ENSG00000116685.16_3	0
chr1	11994546	11995029	PLOD1	ENSG00000083444.17_4	.	.	PLOD1	ENSG00000083444.17_4	0
chr1	12009284	12009364	.	.	KIAA2013,MFN2,PLOD1	ENSG00000083444.17_4,ENSG00000116685.16_3,ENSG00000116688.16_6	PLOD1	ENSG00000083444.17_4	4995
chr1	12040080	12040574	MFN2	ENSG00000116688.16_6	.	.	MFN2	ENSG00000116688.16_6	0
chr1	12045934	12046226	.	.	MFN2,MIIP,PLOD1,Y_RNA	ENSG00000083444.17_4,ENSG00000116688.16_6,ENSG00000116691.11_3,ENSG00000202461.1	MFN2	ENSG00000116688.16_6	3885
chr1	12073798	12074046	.	.	MFN2,MIIP,PLOD1,TNFRSF8,Y_RNA	ENSG00000083444.17_4,ENSG00000116688.16_6,ENSG00000116691.11_3,ENSG00000120949.15_3,ENSG00000202461.1	MIIP	ENSG00000116691.11_3	5478
chr1	12079228	12079711	MIIP	ENSG00000116691.11_3	.	.	MIIP	ENSG00000116691.11_3	0
chr1	12100500	12101005	.	.	MIIP,TNFRSF8,Y_RNA	ENSG00000116691.11_3,ENSG00000120949.15_3,ENSG00000202461.1	MIIP	ENSG00000116691.11_3	9316
chr1	12107475	12107879	.	.	MIIP,TNFRSF8,Y_RNA	ENSG00000116691.11_3,ENSG00000120949.15_3,ENSG00000202461.1	TNFRSF8	ENSG00000120949.15_3	15482
chr1	12112220	12112314	.	.	MIIP,TNFRSF8,Y_RNA	ENSG00000116691.11_3,ENSG00000120949.15_3,ENSG00000202461.1	TNFRSF8	ENSG00000120949.15_3	11047
chr1	12141960	12142061	.	.	TNFRSF8	ENSG00000120949.15_3	TNFRSF8	ENSG00000120949.15_3	18433
chr1	12147742	12148284	.	.	TNFRSF8	ENSG00000120949.15_3	TNFRSF8	ENSG00000120949.15_3	24215
chr1	12148767	12149013	.	.	TNFRSF8	ENSG00000120949.15_3	TNFRSF8	ENSG00000120949.15_3	25240
chr1	12193089	12193320	.	.	TNFRSF1B,TNFRSF8	ENSG00000028137.19_4,ENSG00000120949.15_3	TNFRSF8	ENSG00000120949.15_3	7098
chr1	12198953	12199136	.	.	TNFRSF1B,TNFRSF8	ENSG00000028137.19_4,ENSG00000120949.15_3	TNFRSF8	ENSG00000120949.15_3	12962
chr1	12203807	12203987	.	.	TNFRSF1B,TNFRSF8	ENSG00000028137.19_4,ENSG00000120949.15_3	TNFRSF8	ENSG00000120949.15_3	17816
chr1	12213289	12213812	.	.	TNFRSF1B,TNFRSF8	ENSG00000028137.19_4,ENSG00000120949.15_3	TNFRSF1B	ENSG00000028137.19_4	13237
chr1	12221903	12222208	.	.	TNFRSF1B,TNFRSF8	ENSG00000028137.19_4,ENSG00000120949.15_3	TNFRSF1B	ENSG00000028137.19_4	4841
chr1	12226897	12227157	TNFRSF1B	ENSG00000028137.19_4	.	.	TNFRSF1B	ENSG00000028137.19_4	0
chr1	12239099	12239474	.	.	TNFRSF1B	ENSG00000028137.19_4	TNFRSF1B	ENSG00000028137.19_4	12039
chr1	12244306	12244599	.	.	TNFRSF1B,VPS13D	ENSG00000028137.19_4,ENSG00000048707.15_6	TNFRSF1B	ENSG00000028137.19_4	7297
chr1	12256789	12256922	.	.	TNFRSF1B,VPS13D	ENSG00000028137.19_4,ENSG00000048707.15_6	TNFRSF1B	ENSG00000028137.19_4	4894
chr1	12258041	12258156	.	.	TNFRSF1B,VPS13D	ENSG00000028137.19_4,ENSG00000048707.15_6	TNFRSF1B	ENSG00000028137.19_4	6146
chr1	12268968	12269197	.	.	TNFRSF1B,VPS13D	ENSG00000028137.19_4,ENSG00000048707.15_6	TNFRSF1B	ENSG00000028137.19_4	17073
chr1	12269355	12269532	.	.	TNFRSF1B,VPS13D	ENSG00000028137.19_4,ENSG00000048707.15_6	TNFRSF1B	ENSG00000028137.19_4	17460
chr1	12289949	12290274	VPS13D	ENSG00000048707.15_6	.	.	VPS13D	ENSG00000048707.15_6	0
chr1	12339230	12339357	.	.	VPS13D	ENSG00000048707.15_6	VPS13D	ENSG00000048707.15_6	2052
chr1	12356877	12356958	.	.	VPS13D	ENSG00000048707.15_6	VPS13D	ENSG00000048707.15_6	2381
chr1	12404754	12404984	VPS13D	ENSG00000048707.15_6	.	.	VPS13D	ENSG00000048707.15_6	0
chr1	12405524	12405641	VPS13D	ENSG00000048707.15_6	.	.	VPS13D	ENSG00000048707.15_6	602
chr1	12439371	12439862	.	.	VPS13D	ENSG00000048707.15_6	VPS13D	ENSG00000048707.15_6	3194
chr1	12441696	12441854	VPS13D	ENSG00000048707.15_6	.	.	VPS13D	ENSG00000048707.15_6	1202
chr1	12466518	12466611	VPS13D	ENSG00000048707.15_6	.	.	VPS13D	ENSG00000048707.15_6	697
chr1	12494283	12494589	.	.	VPS13D	ENSG00000048707.15_6	VPS13D	ENSG00000048707.15_6	24392
chr1	12495748	12496016	.	.	VPS13D	ENSG00000048707.15_6	VPS13D	ENSG00000048707.15_6	25857
chr1	12509614	12509747	.	.	VPS13D	ENSG00000048707.15_6	VPS13D	ENSG00000048707.15_6	15249
chr1	12516946	12517027	.	.	VPS13D	ENSG00000048707.15_6	VPS13D	ENSG00000048707.15_6	7969
chr1	12532895	12533014	.	.	VPS13D	ENSG00000048707.15_6	VPS13D	ENSG00000048707.15_6	5591
chr1	12533375	12533538	.	.	VPS13D	ENSG00000048707.15_6	VPS13D	ENSG00000048707.15_6	5067
chr1	12538116	12538617	VPS13D	ENSG00000048707.15_6	.	.	VPS13D	ENSG00000048707.15_6	0
chr1	12538742	12538984	VPS13D	ENSG00000048707.15_6	.	.	VPS13D	ENSG00000048707.15_6	138
chr1	12541122	12541262	.	.	VPS13D	ENSG00000048707.15_6	VPS13D	ENSG00000048707.15_6	2518
chr1	12556473	12556686	VPS13D	ENSG00000048707.15_6	.	.	VPS13D	ENSG00000048707.15_6	467
chr1	12570469	12570554	.	.	VPS13D	ENSG00000048707.15_6	VPS13D	ENSG00000048707.15_6	13189
chr1	12664444	12664656	.	.	AADACL4,DHRS3	ENSG00000162496.9_3,ENSG00000204518.2_2	DHRS3	ENSG00000162496.9_3	8124
chr1	12678360	12678483	DHRS3	ENSG00000162496.9_3	.	.	DHRS3	ENSG00000162496.9_3	145
chr1	12679148	12679229	DHRS3	ENSG00000162496.9_3	.	.	DHRS3	ENSG00000162496.9_3	933
chr1	12679948	12680113	DHRS3	ENSG00000162496.9_3	.	.	DHRS3	ENSG00000162496.9_3	1733
chr1	12680602	12680794	.	.	AADACL4,DHRS3	ENSG00000162496.9_3,ENSG00000204518.2_2	DHRS3	ENSG00000162496.9_3	2387
chr1	12694334	12694445	.	.	AADACL4,DHRS3	ENSG00000162496.9_3,ENSG00000204518.2_2	AADACL4	ENSG00000204518.2_2	10122
chr1	13805738	13805966	.	.	LRRC38	ENSG00000162494.6_3	LRRC38	ENSG00000162494.6_3	34532
chr1	13813888	13814195	.	.	LRRC38	ENSG00000162494.6_3	LRRC38	ENSG00000162494.6_3	26303
chr1	13824829	13824969	.	.	LRRC38	ENSG00000162494.6_3	LRRC38	ENSG00000162494.6_3	15529
chr1	13825116	13825365	.	.	LRRC38	ENSG00000162494.6_3	LRRC38	ENSG00000162494.6_3	15133
chr1	13835474	13835682	.	.	LRRC38	ENSG00000162494.6_3	LRRC38	ENSG00000162494.6_3	4816
chr1	13969216	13969382	.	.	.	.	PDPN	ENSG00000162493.16_4	57241
chr1	14009077	14009206	.	.	PRDM2	ENSG00000116731.22_4	PRDM2	ENSG00000116731.22_4	17488
chr1	14013944	14014148	.	.	PRDM2	ENSG00000116731.22_4	PRDM2	ENSG00000116731.22_4	12546
chr1	14026710	14026904	PRDM2	ENSG00000116731.22_4	.	.	PRDM2	ENSG00000116731.22_4	0
chr1	14057270	14057731	PRDM2	ENSG00000116731.22_4	.	.	PRDM2	ENSG00000116731.22_4	0
chr1	14059592	14059777	.	.	PRDM2	ENSG00000116731.22_4	PRDM2	ENSG00000116731.22_4	2079
chr1	14075598	14076169	PRDM2	ENSG00000116731.22_4	.	.	PRDM2	ENSG00000116731.22_4	0
chr1	14135213	14135557	.	.	PRDM2	ENSG00000116731.22_4	PRDM2	ENSG00000116731.22_4	36992
chr1	14234678	14234871	.	.	KAZN	ENSG00000189337.17_6	KAZN	ENSG00000189337.17_6	15391
chr1	14507773	14508077	.	.	.	.	KAZN	ENSG00000189337.17_6	288486
chr1	14580744	14581003	.	.	.	.	KAZN	ENSG00000189337.17_6	344179
chr1	14717788	14717869	.	.	.	.	KAZN	ENSG00000189337.17_6	207313
chr1	14866612	14866708	.	.	.	.	KAZN	ENSG00000189337.17_6	58474
chr1	15066080	15066218	.	.	.	.	KAZN	ENSG00000189337.17_6	140867
chr1	15167777	15167858	.	.	.	.	KAZN	ENSG00000189337.17_6	82769
chr1	15295629	15295846	.	.	KAZN	ENSG00000189337.17_6	KAZN	ENSG00000189337.17_6	23214
chr1	15455136	15455293	.	.	TMEM51	ENSG00000171729.14_4	TMEM51	ENSG00000171729.14_4	23736
chr1	15575580	15575944	FHAD1	ENSG00000142621.19_4	.	.	FHAD1	ENSG00000142621.19_4	1804
chr1	15588066	15588204	.	.	FHAD1	ENSG00000142621.19_4	FHAD1	ENSG00000142621.19_4	9785
chr1	15611268	15611349	.	.	FHAD1	ENSG00000142621.19_4	FHAD1	ENSG00000142621.19_4	2193
chr1	15666964	15667154	FHAD1	ENSG00000142621.19_4	.	.	FHAD1	ENSG00000142621.19_4	1104
chr1	15671378	15671882	FHAD1	ENSG00000142621.19_4	.	.	FHAD1	ENSG00000142621.19_4	0
chr1	15672453	15672693	FHAD1	ENSG00000142621.19_4	.	.	FHAD1	ENSG00000142621.19_4	497
chr1	15679058	15679360	.	.	FHAD1	ENSG00000142621.19_4	FHAD1	ENSG00000142621.19_4	4928
chr1	15710789	15711120	FHAD1	ENSG00000142621.19_4	.	.	FHAD1	ENSG00000142621.19_4	916
chr1	15736206	15736501	EFHD2	ENSG00000142634.13_3	.	.	EFHD2	ENSG00000142634.13_3	0
chr1	15738179	15738448	EFHD2	ENSG00000142634.13_3	.	.	EFHD2	ENSG00000142634.13_3	1418
chr1	15742555	15742729	.	.	CELA2A,CELA2B,CTRC,EFHD2,FHAD1	ENSG00000142615.8_4,ENSG00000142621.19_4,ENSG00000142634.13_3,ENSG00000162438.11_2,ENSG00000215704.9_3	EFHD2	ENSG00000142634.13_3	5794
chr1	15744075	15744252	.	.	CELA2A,CELA2B,CTRC,EFHD2,FHAD1	ENSG00000142615.8_4,ENSG00000142621.19_4,ENSG00000142634.13_3,ENSG00000162438.11_2,ENSG00000215704.9_3	EFHD2	ENSG00000142634.13_3	7314
chr1	15757726	15757859	.	.	CELA2A,CELA2B,CTRC,EFHD2,FHAD1	ENSG00000142615.8_4,ENSG00000142621.19_4,ENSG00000142634.13_3,ENSG00000162438.11_2,ENSG00000215704.9_3	CTRC	ENSG00000162438.11_2	7077
chr1	15761344	15761589	.	.	CELA2A,CELA2B,CTRC,EFHD2,FHAD1	ENSG00000142615.8_4,ENSG00000142621.19_4,ENSG00000142634.13_3,ENSG00000162438.11_2,ENSG00000215704.9_3	CTRC	ENSG00000162438.11_2	3347
chr1	15771885	15772059	.	.	CELA2A,CELA2B,CTRC,EFHD2	ENSG00000142615.8_4,ENSG00000142634.13_3,ENSG00000162438.11_2,ENSG00000215704.9_3	CTRC	ENSG00000162438.11_2	5039
chr1	15786125	15786206	.	.	CASP9,CELA2A,CELA2B,CTRC,EFHD2	ENSG00000132906.18_5,ENSG00000142615.8_4,ENSG00000142634.13_3,ENSG00000162438.11_2,ENSG00000215704.9_3	CELA2A	ENSG00000142615.8_4	2883
chr1	15850717	15851725	CASP9,DNAJC16	ENSG00000116138.13_3,ENSG00000132906.18_5	.	.	CASP9	ENSG00000132906.18_5	0
chr1	15852958	15853440	CASP9,DNAJC16	ENSG00000116138.13_3,ENSG00000132906.18_5	.	.	CASP9	ENSG00000132906.18_5	0
chr1	15898318	15898620	.	.	AGMAT,CASP9,DDI2,DNAJC16	ENSG00000116138.13_3,ENSG00000116771.6_3,ENSG00000132906.18_5,ENSG00000197312.12_4	DNAJC16	ENSG00000116138.13_3	3664
chr1	15930025	15930318	.	.	AGMAT,DDI2,DNAJC16	ENSG00000116138.13_3,ENSG00000116771.6_3,ENSG00000197312.12_4	DDI2	ENSG00000197312.12_4	13636
chr1	15943368	15943447	DDI2	ENSG00000197312.12_4	.	.	DDI2	ENSG00000197312.12_4	507
chr1	15943602	15944287	DDI2	ENSG00000197312.12_4	.	.	DDI2	ENSG00000197312.12_4	0
chr1	15944292	15944576	DDI2	ENSG00000197312.12_4	.	.	DDI2	ENSG00000197312.12_4	182
chr1	15954303	15954399	.	.	AGMAT,DDI2,RSC1A1	ENSG00000116771.6_3,ENSG00000197312.12_4,ENSG00000215695.1_3	DDI2	ENSG00000197312.12_4	2499
chr1	15977096	15977192	DDI2	ENSG00000197312.12_4	.	.	DDI2	ENSG00000197312.12_4	1140
chr1	15983000	15983230	.	.	DDI2,PLEKHM2,RSC1A1	ENSG00000116786.13_5,ENSG00000197312.12_4,ENSG00000215695.1_3	RSC1A1	ENSG00000215695.1_3	3135
chr1	16010705	16011066	PLEKHM2	ENSG00000116786.13_5	.	.	PLEKHM2	ENSG00000116786.13_5	0
chr1	16023431	16023827	.	.	DDI2,PLEKHM2,RSC1A1,SLC25A34,TMEM82	ENSG00000116786.13_5,ENSG00000162460.7_3,ENSG00000162461.8_3,ENSG00000197312.12_4,ENSG00000215695.1_3	PLEKHM2	ENSG00000116786.13_5	12380
chr1	16118655	16118736	.	.	FBLIM1,TMEM82,UQCRHL	ENSG00000162458.13_5,ENSG00000162460.7_3,ENSG00000233954.6_2	FBLIM1	ENSG00000162458.13_5	15087
chr1	16125603	16125821	.	.	FBLIM1,SPEN,UQCRHL	ENSG00000065526.11_3,ENSG00000162458.13_5,ENSG00000233954.6_2	UQCRHL	ENSG00000233954.6_2	10022
chr1	16126742	16126923	.	.	FBLIM1,SPEN,UQCRHL	ENSG00000065526.11_3,ENSG00000162458.13_5,ENSG00000233954.6_2	UQCRHL	ENSG00000233954.6_2	8920
chr1	16142157	16142238	.	.	FBLIM1,SPEN,UQCRHL	ENSG00000065526.11_3,ENSG00000162458.13_5,ENSG00000233954.6_2	UQCRHL	ENSG00000233954.6_2	6315
chr1	16157238	16157506	.	.	SPEN,UQCRHL	ENSG00000065526.11_3,ENSG00000233954.6_2	SPEN	ENSG00000065526.11_3	16697
chr1	16160855	16160953	.	.	SPEN,UQCRHL	ENSG00000065526.11_3,ENSG00000233954.6_2	SPEN	ENSG00000065526.11_3	13250
chr1	16161184	16161721	.	.	SPEN,UQCRHL	ENSG00000065526.11_3,ENSG00000233954.6_2	SPEN	ENSG00000065526.11_3	12482
chr1	16162216	16162651	.	.	SPEN,UQCRHL	ENSG00000065526.11_3,ENSG00000233954.6_2	SPEN	ENSG00000065526.11_3	11552
chr1	16173942	16174497	SPEN	ENSG00000065526.11_3	.	.	SPEN	ENSG00000065526.11_3	0
chr1	16175842	16176033	SPEN	ENSG00000065526.11_3	.	.	SPEN	ENSG00000065526.11_3	1640
chr1	16176586	16176682	.	.	SPEN,UQCRHL	ENSG00000065526.11_3,ENSG00000233954.6_2	SPEN	ENSG00000065526.11_3	2384
chr1	16209248	16209556	.	.	SPEN,snoU13	ENSG00000065526.11_3,ENSG00000238818.1	SPEN	ENSG00000065526.11_3	6177
chr1	16212765	16213103	.	.	SPEN,snoU13	ENSG00000065526.11_3,ENSG00000238818.1	SPEN	ENSG00000065526.11_3	9694
chr1	16277481	16277644	ZBTB17	ENSG00000116809.11_2	.	.	ZBTB17	ENSG00000116809.11_2	1824
chr1	16277829	16278028	ZBTB17	ENSG00000116809.11_2	.	.	ZBTB17	ENSG00000116809.11_2	1440
chr1	16292657	16292979	.	.	SPEN,SRARP,ZBTB17	ENSG00000065526.11_3,ENSG00000116809.11_2,ENSG00000183888.4_3	ZBTB17	ENSG00000116809.11_2	9595
chr1	16302010	16302736	ZBTB17	ENSG00000116809.11_2	.	.	ZBTB17	ENSG00000116809.11_2	0
chr1	16339368	16339588	.	.	CLCNKA,CLCNKB,HSPB7,SRARP,ZBTB17	ENSG00000116809.11_2,ENSG00000173641.17_6,ENSG00000183888.4_3,ENSG00000184908.17_2,ENSG00000186510.12_3	HSPB7	ENSG00000173641.17_6	4732
chr1	16339756	16340111	.	.	CLCNKA,CLCNKB,HSPB7,SRARP,ZBTB17	ENSG00000116809.11_2,ENSG00000173641.17_6,ENSG00000183888.4_3,ENSG00000184908.17_2,ENSG00000186510.12_3	HSPB7	ENSG00000173641.17_6	4209
chr1	16341292	16341643	.	.	CLCNKA,CLCNKB,HSPB7,SRARP,ZBTB17	ENSG00000116809.11_2,ENSG00000173641.17_6,ENSG00000183888.4_3,ENSG00000184908.17_2,ENSG00000186510.12_3	HSPB7	ENSG00000173641.17_6	2677
chr1	16343881	16344291	CLCNKA,HSPB7	ENSG00000173641.17_6,ENSG00000186510.12_3	.	.	HSPB7	ENSG00000173641.17_6	29
chr1	16382666	16382820	.	.	CLCNKA,CLCNKB,FAM131C,HSPB7	ENSG00000173641.17_6,ENSG00000184908.17_2,ENSG00000185519.9_3,ENSG00000186510.12_3	CLCNKB	ENSG00000184908.17_2	3848
chr1	16405533	16405667	.	.	CLCNKB,FAM131C	ENSG00000184908.17_2,ENSG00000185519.9_3	FAM131C	ENSG00000185519.9_3	5388
chr1	16449429	16449775	.	.	EPHA2,FAM131C	ENSG00000142627.13_3,ENSG00000185519.9_3	EPHA2	ENSG00000142627.13_3	10282
chr1	16467585	16467780	.	.	EPHA2	ENSG00000142627.13_3	EPHA2	ENSG00000142627.13_3	5165
chr1	16468362	16468441	.	.	EPHA2	ENSG00000142627.13_3	EPHA2	ENSG00000142627.13_3	4504
chr1	16477808	16477953	.	.	EPHA2	ENSG00000142627.13_3	EPHA2	ENSG00000142627.13_3	4594
chr1	16484589	16484915	.	.	ARHGEF19,EPHA2	ENSG00000142627.13_3,ENSG00000142632.17_4	EPHA2	ENSG00000142627.13_3	2026
chr1	16488984	16489065	.	.	ARHGEF19,EPHA2	ENSG00000142627.13_3,ENSG00000142632.17_4	EPHA2	ENSG00000142627.13_3	6421
chr1	16495302	16495383	.	.	ARHGEF19,EPHA2	ENSG00000142627.13_3,ENSG00000142632.17_4	EPHA2	ENSG00000142627.13_3	12739
chr1	16514379	16514460	.	.	ARHGEF19,C1orf134,CPLANE2,EPHA2	ENSG00000132881.12_4,ENSG00000142627.13_3,ENSG00000142632.17_4,ENSG00000204377.3	ARHGEF19	ENSG00000142632.17_4	18561
chr1	16532963	16533739	ARHGEF19	ENSG00000142632.17_4	.	.	ARHGEF19	ENSG00000142632.17_4	0
chr1	16543802	16544202	.	.	ARHGEF19,C1orf134,CPLANE2,FBXO42	ENSG00000037637.11_4,ENSG00000132881.12_4,ENSG00000142632.17_4,ENSG00000204377.3	ARHGEF19	ENSG00000142632.17_4	4656
chr1	16556092	16556348	C1orf134	ENSG00000204377.3	.	.	C1orf134	ENSG00000204377.3	55
chr1	16563536	16563857	CPLANE2	ENSG00000132881.12_4	.	.	CPLANE2	ENSG00000132881.12_4	0
chr1	16570974	16571130	.	.	ARHGEF19,C1orf134,CPLANE2,FBXO42	ENSG00000037637.11_4,ENSG00000132881.12_4,ENSG00000142632.17_4,ENSG00000204377.3	CPLANE2	ENSG00000132881.12_4	7297
chr1	16678655	16679217	FBXO42,SZRD1	ENSG00000037637.11_4,ENSG00000055070.17_3	.	.	FBXO42	ENSG00000037637.11_4	0
chr1	16693447	16693818	SZRD1	ENSG00000055070.17_3	.	.	SZRD1	ENSG00000055070.17_3	0
chr1	16693893	16694110	SZRD1	ENSG00000055070.17_3	.	.	SZRD1	ENSG00000055070.17_3	97
chr1	16694172	16694534	SZRD1	ENSG00000055070.17_3	.	.	SZRD1	ENSG00000055070.17_3	0
chr1	16747258	16747639	.	.	NECAP2,SPATA21	ENSG00000157191.20_3,ENSG00000187144.11_3	SPATA21	ENSG00000187144.11_3	10227
chr1	16766921	16767390	NECAP2	ENSG00000157191.20_3	.	.	NECAP2	ENSG00000157191.20_3	0
chr1	16825494	16826015	.	.	AL355149.2,NECAP2	ENSG00000157191.20_3,ENSG00000268674.1	AL355149.2	ENSG00000268674.1	39547
chr1	16860014	16860126	.	.	AL355149.2	ENSG00000268674.1	AL355149.2	ENSG00000268674.1	5436
chr1	16918486	16918567	.	.	NBPF1	ENSG00000219481.10_3	NBPF1	ENSG00000219481.10_3	10977
chr1	16934118	16934278	NBPF1	ENSG00000219481.10_3	.	.	NBPF1	ENSG00000219481.10_3	867
chr1	16939650	16940465	NBPF1	ENSG00000219481.10_3	.	.	NBPF1	ENSG00000219481.10_3	0
chr1	16947598	16947807	.	.	NBPF1	ENSG00000219481.10_3	NBPF1	ENSG00000219481.10_3	7542
chr1	16950688	16950776	.	.	NBPF1	ENSG00000219481.10_3	NBPF1	ENSG00000219481.10_3	10632
chr1	16970938	16971476	.	.	NBPF1	ENSG00000219481.10_3	NBPF1	ENSG00000219481.10_3	30882
chr1	17003226	17003863	.	.	.	.	CROCC	ENSG00000058453.17_4	62906
chr1	17004574	17004926	.	.	.	.	CROCC	ENSG00000058453.17_4	61843
chr1	17036356	17036574	.	.	CROCC	ENSG00000058453.17_4	CROCC	ENSG00000058453.17_4	30195
chr1	17054857	17054997	.	.	CROCC	ENSG00000058453.17_4	CROCC	ENSG00000058453.17_4	11772
chr1	17200790	17200905	.	.	CROCC	ENSG00000058453.17_4	CROCC	ENSG00000058453.17_4	47522
chr1	17222107	17222360	.	.	CROCC	ENSG00000058453.17_4	CROCC	ENSG00000058453.17_4	26067
chr1	17222620	17223128	.	.	CROCC	ENSG00000058453.17_4	CROCC	ENSG00000058453.17_4	25299
chr1	17230492	17230747	.	.	CROCC	ENSG00000058453.17_4	CROCC	ENSG00000058453.17_4	17680
chr1	17231232	17232023	.	.	CROCC	ENSG00000058453.17_4	CROCC	ENSG00000058453.17_4	16404
chr1	17240334	17240829	.	.	CROCC	ENSG00000058453.17_4	CROCC	ENSG00000058453.17_4	7598
chr1	17248292	17248490	CROCC	ENSG00000058453.17_4	.	.	CROCC	ENSG00000058453.17_4	0
chr1	17271326	17271485	CROCC	ENSG00000058453.17_4	.	.	CROCC	ENSG00000058453.17_4	706
chr1	17272459	17272683	CROCC	ENSG00000058453.17_4	.	.	CROCC	ENSG00000058453.17_4	680
chr1	17274809	17275336	CROCC	ENSG00000058453.17_4	.	.	CROCC	ENSG00000058453.17_4	0
chr1	17305310	17305493	MFAP2	ENSG00000117122.13_5	.	.	MFAP2	ENSG00000117122.13_5	502
chr1	17336238	17336648	ATP13A2	ENSG00000159363.18_4	.	.	ATP13A2	ENSG00000159363.18_4	1762
chr1	17337248	17337422	ATP13A2	ENSG00000159363.18_4	.	.	ATP13A2	ENSG00000159363.18_4	988
chr1	17338329	17338586	ATP13A2	ENSG00000159363.18_4	.	.	ATP13A2	ENSG00000159363.18_4	0
chr1	17340444	17340676	.	.	ATP13A2,CROCC,MFAP2,SDHB	ENSG00000058453.17_4,ENSG00000117118.9_2,ENSG00000117122.13_5,ENSG00000159363.18_4	ATP13A2	ENSG00000159363.18_4	2022
chr1	17380435	17380866	SDHB	ENSG00000117118.9_2	.	.	SDHB	ENSG00000117118.9_2	0
chr1	17386278	17386414	.	.	ATP13A2,PADI2,SDHB	ENSG00000117115.13_3,ENSG00000117118.9_2,ENSG00000159363.18_4	SDHB	ENSG00000117118.9_2	5614
chr1	17452419	17452539	.	.	PADI2,Y_RNA	ENSG00000117115.13_3,ENSG00000252180.1	PADI2	ENSG00000117115.13_3	6474
chr1	17533607	17533869	PADI1	ENSG00000142623.11_4	.	.	PADI1	ENSG00000142623.11_4	1984
chr1	17534711	17534792	.	.	PADI1,PADI3	ENSG00000142619.4_3,ENSG00000142623.11_4	PADI1	ENSG00000142623.11_4	3088
chr1	17539250	17539557	.	.	PADI1,PADI3	ENSG00000142619.4_3,ENSG00000142623.11_4	PADI1	ENSG00000142623.11_4	7627
chr1	17563681	17563762	.	.	PADI1,PADI3	ENSG00000142619.4_3,ENSG00000142623.11_4	PADI1	ENSG00000142623.11_4	2366
chr1	17565989	17566165	PADI1	ENSG00000142623.11_4	.	.	PADI1	ENSG00000142623.11_4	0
chr1	17746483	17746569	.	.	AC004824.1,PADI6,RCC2,snoU13	ENSG00000179051.14_4,ENSG00000239020.1,ENSG00000266727.1,ENSG00000276747.1_3	AC004824.1	ENSG00000266727.1	6294
chr1	17758163	17758435	.	.	AC004824.1,RCC2,snoU13	ENSG00000179051.14_4,ENSG00000239020.1,ENSG00000266727.1	RCC2	ENSG00000179051.14_4	6622
chr1	17764108	17764532	RCC2	ENSG00000179051.14_4	.	.	RCC2	ENSG00000179051.14_4	525
chr1	17764871	17765275	RCC2	ENSG00000179051.14_4	.	.	RCC2	ENSG00000179051.14_4	0
chr1	17766128	17766443	RCC2	ENSG00000179051.14_4	.	.	RCC2	ENSG00000179051.14_4	0
chr1	17820894	17820975	.	.	ARHGEF10L,snoU13	ENSG00000074964.17_4,ENSG00000239020.1	snoU13	ENSG00000239020.1	44635
chr1	17895799	17896555	.	.	ARHGEF10L	ENSG00000074964.17_4	ARHGEF10L	ENSG00000074964.17_4	10494
chr1	17956634	17956856	.	.	ARHGEF10L	ENSG00000074964.17_4	ARHGEF10L	ENSG00000074964.17_4	3897
chr1	17962281	17962779	ARHGEF10L	ENSG00000074964.17_4	.	.	ARHGEF10L	ENSG00000074964.17_4	1529
chr1	18367698	18367922	.	.	.	.	IGSF21	ENSG00000117154.12_4	66371
chr1	19228907	19229111	ALDH4A1	ENSG00000159423.17_5	.	.	ALDH4A1	ENSG00000159423.17_5	0
chr1	19229229	19229555	ALDH4A1	ENSG00000159423.17_5	.	.	ALDH4A1	ENSG00000159423.17_5	12
chr1	19233806	19233887	.	.	ALDH4A1,IFFO2,RP13-279N23.2,TAS1R2	ENSG00000159423.17_5,ENSG00000169991.11_5,ENSG00000179002.5_3,ENSG00000255275.3	ALDH4A1	ENSG00000159423.17_5	4589
chr1	19234506	19235083	.	.	ALDH4A1,IFFO2,RP13-279N23.2,TAS1R2	ENSG00000159423.17_5,ENSG00000169991.11_5,ENSG00000179002.5_3,ENSG00000255275.3	IFFO2	ENSG00000169991.11_5	3403
chr1	19252991	19253455	.	.	ALDH4A1,IFFO2,RP13-279N23.2	ENSG00000159423.17_5,ENSG00000169991.11_5,ENSG00000255275.3	RP13-279N23.2	ENSG00000255275.3	5377
chr1	19254298	19254539	.	.	ALDH4A1,IFFO2,RP13-279N23.2	ENSG00000159423.17_5,ENSG00000169991.11_5,ENSG00000255275.3	RP13-279N23.2	ENSG00000255275.3	6684
chr1	19278622	19278867	.	.	ALDH4A1,IFFO2,RP13-279N23.2	ENSG00000159423.17_5,ENSG00000169991.11_5,ENSG00000255275.3	IFFO2	ENSG00000169991.11_5	3325
chr1	19283071	19283504	IFFO2	ENSG00000169991.11_5	.	.	IFFO2	ENSG00000169991.11_5	0
chr1	19400849	19401342	.	.	UBR4	ENSG00000127481.15_4	UBR4	ENSG00000127481.15_4	2979
chr1	19408119	19408243	UBR4	ENSG00000127481.15_4	.	.	UBR4	ENSG00000127481.15_4	320
chr1	19450445	19450724	.	.	UBR4	ENSG00000127481.15_4	UBR4	ENSG00000127481.15_4	3471
chr1	19536483	19537144	UBR4	ENSG00000127481.15_4	.	.	UBR4	ENSG00000127481.15_4	0
chr1	19577916	19578364	EMC1,MRTO4	ENSG00000053372.5_4,ENSG00000127463.15_7	.	.	EMC1	ENSG00000127463.15_7	0
chr1	19578822	19578929	EMC1,MRTO4	ENSG00000053372.5_4,ENSG00000127463.15_7	.	.	MRTO4	ENSG00000053372.5_4	493
chr1	19638456	19638851	AKR7A2,PQLC2	ENSG00000040487.13_4,ENSG00000053371.12_6	.	.	AKR7A2	ENSG00000053371.12_6	0
chr1	19639286	19639390	AKR7A2,PQLC2	ENSG00000040487.13_4,ENSG00000053371.12_6	.	.	PQLC2	ENSG00000040487.13_4	63
chr1	19641935	19642417	.	.	AKR7A2,AKR7A3,PQLC2,RN7SL85P	ENSG00000040487.13_4,ENSG00000053371.12_6,ENSG00000162482.5_3,ENSG00000265192.1	PQLC2	ENSG00000040487.13_4	2712
chr1	19652639	19652885	PQLC2	ENSG00000040487.13_4	.	.	PQLC2	ENSG00000040487.13_4	1391
chr1	19717501	19717759	.	.	CAPZB	ENSG00000077549.18_5	CAPZB	ENSG00000077549.18_5	5211
chr1	19795965	19796320	.	.	CAPZB,MICOS10	ENSG00000077549.18_5,ENSG00000173436.15_5	MICOS10	ENSG00000173436.15_5	14578
chr1	19803862	19804152	.	.	CAPZB,MICOS10	ENSG00000077549.18_5,ENSG00000173436.15_5	MICOS10	ENSG00000173436.15_5	6746
chr1	19804487	19804644	.	.	CAPZB,MICOS10	ENSG00000077549.18_5,ENSG00000173436.15_5	MICOS10	ENSG00000173436.15_5	6254
chr1	19811939	19812569	CAPZB,MICOS10	ENSG00000077549.18_5,ENSG00000173436.15_5	.	.	CAPZB	ENSG00000077549.18_5	0
chr1	19832204	19832559	.	.	CAPZB,MICOS10,snoU13	ENSG00000077549.18_5,ENSG00000173436.15_5,ENSG00000239027.1	CAPZB	ENSG00000077549.18_5	20172
chr1	19835477	19835558	.	.	CAPZB,MICOS10,snoU13	ENSG00000077549.18_5,ENSG00000173436.15_5,ENSG00000239027.1	snoU13	ENSG00000239027.1	23210
chr1	19837764	19837854	.	.	CAPZB,MICOS10,snoU13	ENSG00000077549.18_5,ENSG00000173436.15_5,ENSG00000239027.1	snoU13	ENSG00000239027.1	20914
chr1	19843333	19843504	.	.	CAPZB,MICOS10,snoU13	ENSG00000077549.18_5,ENSG00000173436.15_5,ENSG00000239027.1	snoU13	ENSG00000239027.1	15264
chr1	19923252	19923989	MICOS10,MICOS10-NBL1,NBL1	ENSG00000158747.14_4,ENSG00000173436.15_5,ENSG00000270136.6_5	.	.	MICOS10	ENSG00000173436.15_5	0
chr1	19970560	19970974	NBL1	ENSG00000158747.14_4	.	.	NBL1	ENSG00000158747.14_4	0
chr1	19980314	19980515	.	.	HTR6,NBL1,TMCO4	ENSG00000158747.14_4,ENSG00000158748.4_3,ENSG00000162542.13_3	NBL1	ENSG00000158747.14_4	6210
chr1	19986311	19986545	.	.	HTR6,NBL1,TMCO4	ENSG00000158747.14_4,ENSG00000158748.4_3,ENSG00000162542.13_3	HTR6	ENSG00000158748.4_3	4824
chr1	20039605	20039686	.	.	HTR6,TMCO4	ENSG00000158748.4_3,ENSG00000162542.13_3	TMCO4	ENSG00000162542.13_3	11903
chr1	20042183	20042422	.	.	TMCO4	ENSG00000162542.13_3	TMCO4	ENSG00000162542.13_3	14481
chr1	20096377	20096514	TMCO4	ENSG00000162542.13_3	.	.	TMCO4	ENSG00000162542.13_3	1406
chr1	20099742	20100018	TMCO4	ENSG00000162542.13_3	.	.	TMCO4	ENSG00000162542.13_3	1823
chr1	20102452	20102885	.	.	RNF186,TMCO4	ENSG00000162542.13_3,ENSG00000178828.7_3	TMCO4	ENSG00000162542.13_3	4372
chr1	20126130	20126616	TMCO4	ENSG00000162542.13_3	.	.	TMCO4	ENSG00000162542.13_3	0
chr1	20126813	20126998	TMCO4	ENSG00000162542.13_3	.	.	TMCO4	ENSG00000162542.13_3	376
chr1	20208635	20209345	OTUD3	ENSG00000169914.6_3	.	.	OTUD3	ENSG00000169914.6_3	0
chr1	20238628	20238899	.	.	OTUD3,PLA2G2E	ENSG00000169914.6_3,ENSG00000188784.4_2	OTUD3	ENSG00000169914.6_3	5570
chr1	20364436	20364800	.	.	PLA2G5	ENSG00000127472.11_3	PLA2G5	ENSG00000127472.11_3	9372
chr1	20385093	20385300	.	.	PLA2G5	ENSG00000127472.11_3	PLA2G5	ENSG00000127472.11_3	11388
chr1	20399879	20400036	.	.	PLA2G2D,PLA2G5	ENSG00000117215.14_2,ENSG00000127472.11_3	PLA2G5	ENSG00000127472.11_3	3091
chr1	20404802	20405090	.	.	PLA2G2D,PLA2G5	ENSG00000117215.14_2,ENSG00000127472.11_3	PLA2G5	ENSG00000127472.11_3	8014
chr1	20407567	20407815	.	.	PLA2G2D,PLA2G5	ENSG00000117215.14_2,ENSG00000127472.11_3	PLA2G5	ENSG00000127472.11_3	10779
chr1	20426031	20426340	.	.	PLA2G2D,PLA2G2F,PLA2G5	ENSG00000117215.14_2,ENSG00000127472.11_3,ENSG00000158786.4_2	PLA2G2D	ENSG00000117215.14_2	19710
chr1	20427571	20427754	.	.	PLA2G2D,PLA2G2F,PLA2G5	ENSG00000117215.14_2,ENSG00000127472.11_3,ENSG00000158786.4_2	PLA2G2D	ENSG00000117215.14_2	18296
chr1	20478907	20479058	.	.	PLA2G2C,PLA2G2D,PLA2G2F,UBXN10	ENSG00000117215.14_2,ENSG00000158786.4_2,ENSG00000162543.6_3,ENSG00000187980.6_2	PLA2G2F	ENSG00000158786.4_2	13084
chr1	20479688	20479933	.	.	PLA2G2C,PLA2G2D,PLA2G2F,UBXN10	ENSG00000117215.14_2,ENSG00000158786.4_2,ENSG00000162543.6_3,ENSG00000187980.6_2	PLA2G2F	ENSG00000158786.4_2	13865
chr1	20498059	20498305	.	.	PLA2G2C,PLA2G2F,UBXN10	ENSG00000158786.4_2,ENSG00000162543.6_3,ENSG00000187980.6_2	PLA2G2C	ENSG00000187980.6_2	3357
chr1	20511906	20512140	UBXN10	ENSG00000162543.6_3	.	.	UBXN10	ENSG00000162543.6_3	450
chr1	20521716	20521799	.	.	PLA2G2C,UBXN10	ENSG00000162543.6_3,ENSG00000187980.6_2	UBXN10	ENSG00000162543.6_3	9127
chr1	20539493	20539795	.	.	PLA2G2C,UBXN10	ENSG00000162543.6_3,ENSG00000187980.6_2	UBXN10	ENSG00000162543.6_3	26904
chr1	20606074	20606333	.	.	VWA5B1	ENSG00000158816.15_3	VWA5B1	ENSG00000158816.15_3	11080
chr1	20767445	20767526	.	.	CAMK2N1	ENSG00000162545.6_3	CAMK2N1	ENSG00000162545.6_3	43612
chr1	20834585	20834805	MUL1	ENSG00000090432.7_3	.	.	MUL1	ENSG00000090432.7_3	0
chr1	20849000	20849080	.	.	CAMK2N1,FAM43B,MUL1	ENSG00000090432.7_3,ENSG00000162545.6_3,ENSG00000183114.8_3	MUL1	ENSG00000090432.7_3	14357
chr1	20877208	20877569	FAM43B	ENSG00000183114.8_3	.	.	FAM43B	ENSG00000183114.8_3	1498
chr1	20959774	20960153	PINK1	ENSG00000158828.8_4	.	.	PINK1	ENSG00000158828.8_4	0
chr1	20960300	20960641	PINK1	ENSG00000158828.8_4	.	.	PINK1	ENSG00000158828.8_4	349
chr1	20961109	20961195	PINK1	ENSG00000158828.8_4	.	.	PINK1	ENSG00000158828.8_4	1158
chr1	20987832	20988241	DDOST	ENSG00000244038.9_5	.	.	DDOST	ENSG00000244038.9_5	0
chr1	20993382	20993565	.	.	AL391357.1,DDOST,KIF17,PINK1	ENSG00000117245.12_3,ENSG00000158828.8_4,ENSG00000244038.9_5,ENSG00000257033.1	KIF17	ENSG00000117245.12_3	2300
chr1	21005091	21005468	.	.	AL391357.1,DDOST,KIF17,PINK1	ENSG00000117245.12_3,ENSG00000158828.8_4,ENSG00000244038.9_5,ENSG00000257033.1	KIF17	ENSG00000117245.12_3	5579
chr1	21023043	21023593	KIF17	ENSG00000117245.12_3	.	.	KIF17	ENSG00000117245.12_3	1339
chr1	21112996	21114050	HP1BP3	ENSG00000127483.18_4	.	.	HP1BP3	ENSG00000127483.18_4	0
chr1	21267538	21267619	EIF4G3	ENSG00000075151.20_3	.	.	EIF4G3	ENSG00000075151.20_3	272
chr1	21339531	21339762	.	.	EIF4G3	ENSG00000075151.20_3	EIF4G3	ENSG00000075151.20_3	30594
chr1	21348822	21349083	.	.	EIF4G3	ENSG00000075151.20_3	EIF4G3	ENSG00000075151.20_3	28404
chr1	21375014	21375110	.	.	EIF4G3	ENSG00000075151.20_3	EIF4G3	ENSG00000075151.20_3	2377
chr1	21417703	21417814	.	.	EIF4G3	ENSG00000075151.20_3	EIF4G3	ENSG00000075151.20_3	20289
chr1	21501926	21502116	EIF4G3	ENSG00000075151.20_3	.	.	EIF4G3	ENSG00000075151.20_3	697
chr1	21503046	21503668	EIF4G3	ENSG00000075151.20_3	.	.	EIF4G3	ENSG00000075151.20_3	0
chr1	21510730	21511153	.	.	ECE1,EIF4G3	ENSG00000075151.20_3,ENSG00000117298.16_5	EIF4G3	ENSG00000075151.20_3	7350
chr1	21560190	21560271	.	.	ECE1	ENSG00000117298.16_5	ECE1	ENSG00000117298.16_5	4572
chr1	21580526	21580691	.	.	ECE1	ENSG00000117298.16_5	ECE1	ENSG00000117298.16_5	2519
chr1	21588381	21588666	.	.	ECE1	ENSG00000117298.16_5	ECE1	ENSG00000117298.16_5	5172
chr1	21611322	21611470	.	.	ECE1	ENSG00000117298.16_5	ECE1	ENSG00000117298.16_5	4761
chr1	21620848	21621385	ECE1	ENSG00000117298.16_5	.	.	ECE1	ENSG00000117298.16_5	0
chr1	21626579	21626660	ECE1	ENSG00000117298.16_5	.	.	ECE1	ENSG00000117298.16_5	1088
chr1	21634298	21634389	.	.	ECE1	ENSG00000117298.16_5	ECE1	ENSG00000117298.16_5	8807
chr1	21650766	21651403	.	.	ECE1	ENSG00000117298.16_5	ECE1	ENSG00000117298.16_5	20227
chr1	21651449	21651586	.	.	ECE1	ENSG00000117298.16_5	ECE1	ENSG00000117298.16_5	20044
chr1	21658587	21658687	.	.	ECE1	ENSG00000117298.16_5	ECE1	ENSG00000117298.16_5	12943
chr1	21660657	21661106	.	.	ECE1	ENSG00000117298.16_5	ECE1	ENSG00000117298.16_5	10524
chr1	21671918	21672285	ECE1	ENSG00000117298.16_5	.	.	ECE1	ENSG00000117298.16_5	0
chr1	21710420	21710542	.	.	ECE1	ENSG00000117298.16_5	ECE1	ENSG00000117298.16_5	38356
chr1	21724447	21724594	.	.	NBPF3	ENSG00000142794.18_3	NBPF3	ENSG00000142794.18_3	42028
chr1	21766417	21766892	NBPF3	ENSG00000142794.18_3	.	.	NBPF3	ENSG00000142794.18_3	0
chr1	21776522	21776654	.	.	NBPF3	ENSG00000142794.18_3	NBPF3	ENSG00000142794.18_3	5037
chr1	21814678	21815011	.	.	ALPL,NBPF3	ENSG00000142794.18_3,ENSG00000162551.14_5	NBPF3	ENSG00000142794.18_3	14790
chr1	21818547	21818729	.	.	ALPL,NBPF3	ENSG00000142794.18_3,ENSG00000162551.14_5	ALPL	ENSG00000162551.14_5	17162
chr1	21840644	21841067	.	.	ALPL,NBPF3	ENSG00000142794.18_3,ENSG00000162551.14_5	ALPL	ENSG00000162551.14_5	4723
chr1	21876612	21876857	ALPL	ENSG00000162551.14_5	.	.	ALPL	ENSG00000162551.14_5	916
chr1	21893864	21894034	.	.	AL359815.1,ALPL	ENSG00000162551.14_5,ENSG00000221781.1	ALPL	ENSG00000162551.14_5	2763
chr1	21895413	21895610	ALPL	ENSG00000162551.14_5	.	.	ALPL	ENSG00000162551.14_5	1187
chr1	21901014	21901604	ALPL	ENSG00000162551.14_5	.	.	ALPL	ENSG00000162551.14_5	43
chr1	21999826	21999907	.	.	RAP1GAP,USP48	ENSG00000076864.19_5,ENSG00000090686.15_2	RAP1GAP	ENSG00000076864.19_5	3971
chr1	21999993	22000121	.	.	RAP1GAP,USP48	ENSG00000076864.19_5,ENSG00000090686.15_2	RAP1GAP	ENSG00000076864.19_5	4138
chr1	22002523	22002791	.	.	RAP1GAP,USP48	ENSG00000076864.19_5,ENSG00000090686.15_2	USP48	ENSG00000090686.15_2	4954
chr1	22033088	22033266	USP48	ENSG00000090686.15_2	.	.	USP48	ENSG00000090686.15_2	1981
chr1	22088643	22088852	.	.	LDLRAD2,USP48	ENSG00000090686.15_2,ENSG00000187942.11_2	USP48	ENSG00000090686.15_2	13960
chr1	22090338	22090421	.	.	LDLRAD2,USP48	ENSG00000090686.15_2,ENSG00000187942.11_2	USP48	ENSG00000090686.15_2	15655
chr1	22094840	22094990	.	.	LDLRAD2,USP48	ENSG00000090686.15_2,ENSG00000187942.11_2	USP48	ENSG00000090686.15_2	13523
chr1	22101654	22101803	.	.	HSPG2,LDLRAD2,USP48	ENSG00000090686.15_2,ENSG00000142798.20_6,ENSG00000187942.11_2	USP48	ENSG00000090686.15_2	6710
chr1	22108988	22109073	USP48	ENSG00000090686.15_2	.	.	USP48	ENSG00000090686.15_2	363
chr1	22109309	22109930	USP48	ENSG00000090686.15_2	.	.	USP48	ENSG00000090686.15_2	0
chr1	22110067	22110305	USP48	ENSG00000090686.15_2	.	.	USP48	ENSG00000090686.15_2	0
chr1	22145249	22145477	.	.	HSPG2,LDLRAD2,USP48	ENSG00000090686.15_2,ENSG00000142798.20_6,ENSG00000187942.11_2	LDLRAD2	ENSG00000187942.11_2	2514
chr1	22184083	22184164	.	.	HSPG2,LDLRAD2	ENSG00000142798.20_6,ENSG00000187942.11_2	HSPG2	ENSG00000142798.20_6	2935
chr1	22192662	22192928	.	.	HSPG2,LDLRAD2	ENSG00000142798.20_6,ENSG00000187942.11_2	HSPG2	ENSG00000142798.20_6	5942
chr1	22226605	22226785	.	.	HSPG2	ENSG00000142798.20_6	HSPG2	ENSG00000142798.20_6	3803
chr1	22231443	22231546	.	.	HSPG2	ENSG00000142798.20_6	HSPG2	ENSG00000142798.20_6	8641
chr1	22236269	22236893	.	.	HSPG2	ENSG00000142798.20_6	HSPG2	ENSG00000142798.20_6	13467
chr1	22263654	22264199	HSPG2	ENSG00000142798.20_6	.	.	HSPG2	ENSG00000142798.20_6	0
chr1	22290612	22290695	.	.	CELA3A,CELA3B,HSPG2,RN7SL421P,RN7SL768P	ENSG00000142789.19_3,ENSG00000142798.20_6,ENSG00000219073.7_3,ENSG00000263582.1,ENSG00000264385.1	CELA3B	ENSG00000219073.7_3	12820
chr1	22345557	22346010	.	.	CDC42,CELA3A,CELA3B,RN7SL421P,RN7SL768P	ENSG00000070831.17_7,ENSG00000142789.19_3,ENSG00000219073.7_3,ENSG00000263582.1,ENSG00000264385.1	CDC42	ENSG00000070831.17_7	5995
chr1	22351474	22351751	CDC42	ENSG00000070831.17_7	.	.	CDC42	ENSG00000070831.17_7	254
chr1	22351810	22352067	CDC42	ENSG00000070831.17_7	.	.	CDC42	ENSG00000070831.17_7	0
chr1	22352239	22352638	CDC42	ENSG00000070831.17_7	.	.	CDC42	ENSG00000070831.17_7	235
chr1	22352721	22352802	CDC42	ENSG00000070831.17_7	.	.	CDC42	ENSG00000070831.17_7	717
chr1	22366241	22366699	.	.	CDC42,CELA3A,RN7SL768P	ENSG00000070831.17_7,ENSG00000142789.19_3,ENSG00000263582.1	CDC42	ENSG00000070831.17_7	12422
chr1	22378986	22379303	CDC42	ENSG00000070831.17_7	.	.	CDC42	ENSG00000070831.17_7	0
chr1	22379496	22379656	CDC42	ENSG00000070831.17_7	.	.	CDC42	ENSG00000070831.17_7	135
chr1	22379692	22379963	CDC42	ENSG00000070831.17_7	.	.	CDC42	ENSG00000070831.17_7	0
chr1	22739619	22739700	.	.	ZBTB40	ENSG00000184677.18_5	ZBTB40	ENSG00000184677.18_5	15632
chr1	22747126	22747207	.	.	ZBTB40	ENSG00000184677.18_5	ZBTB40	ENSG00000184677.18_5	8125
chr1	22755189	22755343	ZBTB40	ENSG00000184677.18_5	.	.	ZBTB40	ENSG00000184677.18_5	0
chr1	22778153	22778639	ZBTB40	ENSG00000184677.18_5	.	.	ZBTB40	ENSG00000184677.18_5	0
chr1	22968638	22968790	C1QC	ENSG00000159189.12_3	.	.	C1QC	ENSG00000159189.12_3	1337
chr1	23031088	23031230	.	.	AL611946.1,EPHB2	ENSG00000133216.16_4,ENSG00000216157.2	EPHB2	ENSG00000133216.16_4	6103
chr1	23234170	23234376	.	.	EPHB2	ENSG00000133216.16_4	EPHB2	ENSG00000133216.16_4	42518
chr1	23303015	23303147	.	.	KDM1A,LACTBL1,TEX46	ENSG00000004487.16_5,ENSG00000215906.8_3,ENSG00000227868.6_6	LACTBL1	ENSG00000215906.8_3	11185
chr1	23310550	23310737	.	.	KDM1A,LACTBL1,TEX46	ENSG00000004487.16_5,ENSG00000215906.8_3,ENSG00000227868.6_6	LACTBL1	ENSG00000215906.8_3	18720
chr1	23312068	23312564	.	.	KDM1A,LACTBL1,TEX46	ENSG00000004487.16_5,ENSG00000215906.8_3,ENSG00000227868.6_6	LACTBL1	ENSG00000215906.8_3	20238
chr1	23345709	23346256	KDM1A	ENSG00000004487.16_5	.	.	KDM1A	ENSG00000004487.16_5	0
chr1	23359382	23359575	.	.	KDM1A,MIR4419A,TEX46	ENSG00000004487.16_5,ENSG00000227868.6_6,ENSG00000266802.1	KDM1A	ENSG00000004487.16_5	13396
chr1	23425352	23425461	.	.	KDM1A,LUZP1,MIR4419A	ENSG00000004487.16_5,ENSG00000169641.13_4,ENSG00000266802.1	KDM1A	ENSG00000004487.16_5	17986
chr1	23426800	23427239	.	.	KDM1A,LUZP1,MIR4419A	ENSG00000004487.16_5,ENSG00000169641.13_4,ENSG00000266802.1	KDM1A	ENSG00000004487.16_5	19434
chr1	23437559	23437669	.	.	KDM1A,LUZP1	ENSG00000004487.16_5,ENSG00000169641.13_4	LUZP1	ENSG00000169641.13_4	22503
chr1	23440511	23440592	.	.	KDM1A,LUZP1	ENSG00000004487.16_5,ENSG00000169641.13_4	LUZP1	ENSG00000169641.13_4	19580
chr1	23494187	23494418	LUZP1	ENSG00000169641.13_4	.	.	LUZP1	ENSG00000169641.13_4	892
chr1	23494697	23494827	LUZP1	ENSG00000169641.13_4	.	.	LUZP1	ENSG00000169641.13_4	483
chr1	23495126	23495520	LUZP1	ENSG00000169641.13_4	.	.	LUZP1	ENSG00000169641.13_4	0
chr1	23496206	23496479	LUZP1	ENSG00000169641.13_4	.	.	LUZP1	ENSG00000169641.13_4	856
chr1	23504007	23504543	LUZP1	ENSG00000169641.13_4	.	.	LUZP1	ENSG00000169641.13_4	0
chr1	23528683	23529141	.	.	HTR1D,LUZP1	ENSG00000169641.13_4,ENSG00000179546.4_3	HTR1D	ENSG00000179546.4_3	7462
chr1	23670637	23671345	HNRNPR	ENSG00000125944.20_5	.	.	HNRNPR	ENSG00000125944.20_5	0
chr1	23694682	23695046	Y_RNA,ZNF436	ENSG00000125945.15_3,ENSG00000201405.1	.	.	ZNF436	ENSG00000125945.15_3	0
chr1	23695241	23695753	Y_RNA,ZNF436	ENSG00000125945.15_3,ENSG00000201405.1	.	.	ZNF436	ENSG00000125945.15_3	363
chr1	23696051	23696197	Y_RNA,ZNF436	ENSG00000125945.15_3,ENSG00000201405.1	.	.	ZNF436	ENSG00000125945.15_3	132
chr1	23730473	23730716	.	.	ASAP3,TCEA3,Y_RNA,ZNF436	ENSG00000088280.19_4,ENSG00000125945.15_3,ENSG00000201405.1,ENSG00000204219.10_3	TCEA3	ENSG00000204219.10_3	14075
chr1	23778514	23778820	.	.	ASAP3,TCEA3	ENSG00000088280.19_4,ENSG00000204219.10_3	ASAP3	ENSG00000088280.19_4	9751
chr1	23810588	23811339	ASAP3	ENSG00000088280.19_4	.	.	ASAP3	ENSG00000088280.19_4	0
chr1	23851242	23851877	.	.	ASAP3,E2F2,ID3	ENSG00000007968.7_3,ENSG00000088280.19_4,ENSG00000117318.9_3	E2F2	ENSG00000007968.7_3	5355
chr1	23855140	23855428	.	.	ASAP3,E2F2,ID3	ENSG00000007968.7_3,ENSG00000088280.19_4,ENSG00000117318.9_3	E2F2	ENSG00000007968.7_3	2297
chr1	23857755	23858044	E2F2	ENSG00000007968.7_3	.	.	E2F2	ENSG00000007968.7_3	31
chr1	23864225	23864303	.	.	E2F2,ID3	ENSG00000007968.7_3,ENSG00000117318.9_3	E2F2	ENSG00000007968.7_3	6501
chr1	23866274	23866708	.	.	E2F2,ID3	ENSG00000007968.7_3,ENSG00000117318.9_3	E2F2	ENSG00000007968.7_3	8550
chr1	23875316	23875611	.	.	E2F2,ID3	ENSG00000007968.7_3,ENSG00000117318.9_3	ID3	ENSG00000117318.9_3	9955
chr1	23881075	23881749	.	.	E2F2,ID3	ENSG00000007968.7_3,ENSG00000117318.9_3	ID3	ENSG00000117318.9_3	3817
chr1	23885914	23886210	ID3	ENSG00000117318.9_3	.	.	ID3	ENSG00000117318.9_3	0
chr1	23888876	23889134	.	.	E2F2,ID3	ENSG00000007968.7_3,ENSG00000117318.9_3	ID3	ENSG00000117318.9_3	2885
chr1	23903890	23904118	.	.	E2F2,ID3	ENSG00000007968.7_3,ENSG00000117318.9_3	ID3	ENSG00000117318.9_3	17899
chr1	23918221	23918302	.	.	ID3	ENSG00000117318.9_3	ID3	ENSG00000117318.9_3	32230
chr1	23919061	23919232	.	.	ID3	ENSG00000117318.9_3	ID3	ENSG00000117318.9_3	33070
chr1	23921521	23921666	.	.	ID3	ENSG00000117318.9_3	ID3	ENSG00000117318.9_3	35530
chr1	23925019	23925367	.	.	ID3	ENSG00000117318.9_3	ID3	ENSG00000117318.9_3	39028
chr1	23927594	23927973	.	.	ID3	ENSG00000117318.9_3	ID3	ENSG00000117318.9_3	41603
chr1	23961523	23961727	.	.	.	.	RPL11	ENSG00000142676.14_5	56506
chr1	23964002	23964179	.	.	.	.	RPL11	ENSG00000142676.14_5	54054
chr1	24018111	24018534	RPL11	ENSG00000142676.14_5	.	.	RPL11	ENSG00000142676.14_5	0
chr1	24018576	24018707	RPL11	ENSG00000142676.14_5	.	.	RPL11	ENSG00000142676.14_5	90
chr1	24055154	24055241	.	.	ELOA,PITHD1,RN7SL532P,RP5-886K2.1,RPL11	ENSG00000011007.12_3,ENSG00000057757.10_5,ENSG00000142676.14_5,ENSG00000203589.2,ENSG00000244609.2	RN7SL532P	ENSG00000244609.2	8139
chr1	24069689	24070079	ELOA	ENSG00000011007.12_3	.	.	ELOA	ENSG00000011007.12_3	0
chr1	24070260	24070431	ELOA	ENSG00000011007.12_3	.	.	ELOA	ENSG00000011007.12_3	94
chr1	24083357	24083473	.	.	ELOA,GALE,LYPLA2,PITHD1,RN7SL532P,RP5-886K2.1	ENSG00000011007.12_3,ENSG00000011009.11_3,ENSG00000057757.10_5,ENSG00000117308.15_5,ENSG00000203589.2,ENSG00000244609.2	ELOA	ENSG00000011007.12_3	12833
chr1	24098743	24098851	.	.	ELOA,GALE,HMGCL,LYPLA2,PITHD1,RN7SL532P	ENSG00000011007.12_3,ENSG00000011009.11_3,ENSG00000057757.10_5,ENSG00000117305.15_5,ENSG00000117308.15_5,ENSG00000244609.2	PITHD1	ENSG00000057757.10_5	6058
chr1	24104699	24105212	PITHD1	ENSG00000057757.10_5	.	.	PITHD1	ENSG00000057757.10_5	0
chr1	24117435	24117797	LYPLA2	ENSG00000011009.11_3	.	.	LYPLA2	ENSG00000011009.11_3	0
chr1	24127017	24127535	GALE	ENSG00000117308.15_5	.	.	GALE	ENSG00000117308.15_5	0
chr1	24134662	24134743	.	.	GALE,HMGCL,LYPLA2,PITHD1	ENSG00000011009.11_3,ENSG00000057757.10_5,ENSG00000117305.15_5,ENSG00000117308.15_5	HMGCL	ENSG00000117305.15_5	6068
chr1	24136348	24136445	.	.	GALE,HMGCL,LYPLA2,PITHD1	ENSG00000011009.11_3,ENSG00000057757.10_5,ENSG00000117305.15_5,ENSG00000117308.15_5	HMGCL	ENSG00000117305.15_5	4366
chr1	24151770	24152124	HMGCL	ENSG00000117305.15_5	.	.	HMGCL	ENSG00000117305.15_5	0
chr1	24164973	24165293	HMGCL	ENSG00000117305.15_5	.	.	HMGCL	ENSG00000117305.15_5	0
chr1	24192278	24192359	.	.	CNR2,FUCA1,HMGCL,RN7SL24P,snoU13	ENSG00000117305.15_5,ENSG00000179163.11_2,ENSG00000188822.8_4,ENSG00000238538.1,ENSG00000264347.1	FUCA1	ENSG00000179163.11_2	2425
chr1	24194645	24195019	FUCA1	ENSG00000179163.11_2	.	.	FUCA1	ENSG00000179163.11_2	0
chr1	24235285	24235673	.	.	CNR2,FUCA1,PNRC2,RN7SL24P,snoU13	ENSG00000179163.11_2,ENSG00000188822.8_4,ENSG00000189266.13_6,ENSG00000238538.1,ENSG00000264347.1	CNR2	ENSG00000188822.8_4	4179
chr1	24239817	24240052	CNR2	ENSG00000188822.8_4	.	.	CNR2	ENSG00000188822.8_4	0
chr1	24285485	24285575	PNRC2	ENSG00000189266.13_6	.	.	PNRC2	ENSG00000189266.13_6	25
chr1	24432031	24432193	.	.	IL22RA1,MYOM3	ENSG00000142661.19_3,ENSG00000142677.4_3	MYOM3	ENSG00000142661.19_3	2736
chr1	24439089	24439275	MYOM3	ENSG00000142661.19_3	.	.	MYOM3	ENSG00000142661.19_3	465
chr1	24477102	24477190	.	.	IFNLR1,IL22RA1,MYOM3	ENSG00000142661.19_3,ENSG00000142677.4_3,ENSG00000185436.12_3	IL22RA1	ENSG00000142677.4_3	7473
chr1	24516647	24517073	.	.	IFNLR1,IL22RA1	ENSG00000142677.4_3,ENSG00000185436.12_3	IFNLR1	ENSG00000185436.12_3	2199
chr1	24517448	24517981	.	.	IFNLR1,IL22RA1	ENSG00000142677.4_3,ENSG00000185436.12_3	IFNLR1	ENSG00000185436.12_3	3000
chr1	24525903	24526044	.	.	IFNLR1	ENSG00000185436.12_3	IFNLR1	ENSG00000185436.12_3	11455
chr1	24528496	24528636	.	.	IFNLR1	ENSG00000185436.12_3	IFNLR1	ENSG00000185436.12_3	14048
chr1	24616515	24616779	.	.	AL590683.2,GRHL3	ENSG00000158055.15_2,ENSG00000266511.1	AL590683.2	ENSG00000266511.1	10171
chr1	24648178	24649024	GRHL3	ENSG00000158055.15_2	.	.	GRHL3	ENSG00000158055.15_2	507
chr1	24661512	24661638	.	.	GRHL3,STPG1	ENSG00000001460.18_4,ENSG00000158055.15_2	GRHL3	ENSG00000158055.15_2	2351
chr1	24667760	24668114	GRHL3	ENSG00000158055.15_2	.	.	GRHL3	ENSG00000158055.15_2	537
chr1	24677958	24678068	.	.	GRHL3,STPG1	ENSG00000001460.18_4,ENSG00000158055.15_2	GRHL3	ENSG00000158055.15_2	9308
chr1	24717877	24718017	STPG1	ENSG00000001460.18_4	.	.	STPG1	ENSG00000001460.18_4	152
chr1	24742025	24742319	NIPAL3,STPG1	ENSG00000001460.18_4,ENSG00000001461.17_3	.	.	NIPAL3	ENSG00000001461.17_3	0
chr1	24743302	24743711	NIPAL3,STPG1	ENSG00000001460.18_4,ENSG00000001461.17_3	.	.	STPG1	ENSG00000001460.18_4	0
chr1	24745827	24746065	.	.	NIPAL3,STPG1	ENSG00000001460.18_4,ENSG00000001461.17_3	STPG1	ENSG00000001460.18_4	2404
chr1	24807662	24807915	.	.	NIPAL3,RCAN3,RN7SL857P	ENSG00000001461.17_3,ENSG00000117602.12_4,ENSG00000266551.1	RCAN3	ENSG00000117602.12_4	20927
chr1	24812882	24812971	.	.	NIPAL3,RCAN3,RN7SL857P	ENSG00000001461.17_3,ENSG00000117602.12_4,ENSG00000266551.1	RCAN3	ENSG00000117602.12_4	15871
chr1	24828742	24828980	RCAN3	ENSG00000117602.12_4	.	.	RCAN3	ENSG00000117602.12_4	0
chr1	24829122	24829546	RCAN3	ENSG00000117602.12_4	.	.	RCAN3	ENSG00000117602.12_4	0
chr1	24861547	24861888	RCAN3	ENSG00000117602.12_4	.	.	RCAN3	ENSG00000117602.12_4	1943
chr1	24863016	24863365	.	.	NCMAP,RCAN3,RN7SL857P	ENSG00000117602.12_4,ENSG00000184454.7_4,ENSG00000266551.1	RCAN3	ENSG00000117602.12_4	3412
chr1	24885927	24886098	.	.	NCMAP,RCAN3,RN7SL857P	ENSG00000117602.12_4,ENSG00000184454.7_4,ENSG00000266551.1	NCMAP	ENSG00000184454.7_4	3349
chr1	24961813	24961906	.	.	NCMAP,SRRM1,Y_RNA,snoU13	ENSG00000133226.17_6,ENSG00000184454.7_4,ENSG00000238986.1,ENSG00000239106.1	SRRM1	ENSG00000133226.17_6	2256
chr1	24969356	24969848	SRRM1	ENSG00000133226.17_6	.	.	SRRM1	ENSG00000133226.17_6	0
chr1	25020921	25021104	.	.	SRRM1,snoU13	ENSG00000133226.17_6,ENSG00000238986.1	SRRM1	ENSG00000133226.17_6	24847
chr1	25023038	25023205	.	.	CLIC4,SRRM1,snoU13	ENSG00000133226.17_6,ENSG00000169504.15_4,ENSG00000238986.1	SRRM1	ENSG00000133226.17_6	26964
chr1	25023537	25023866	.	.	CLIC4,SRRM1,snoU13	ENSG00000133226.17_6,ENSG00000169504.15_4,ENSG00000238986.1	SRRM1	ENSG00000133226.17_6	27463
chr1	25024064	25024243	.	.	CLIC4,SRRM1,snoU13	ENSG00000133226.17_6,ENSG00000169504.15_4,ENSG00000238986.1	SRRM1	ENSG00000133226.17_6	27990
chr1	25031830	25032257	.	.	CLIC4,SRRM1,snoU13	ENSG00000133226.17_6,ENSG00000169504.15_4,ENSG00000238986.1	SRRM1	ENSG00000133226.17_6	35756
chr1	25053936	25054326	.	.	CLIC4	ENSG00000169504.15_4	CLIC4	ENSG00000169504.15_4	17548
chr1	25059836	25060101	.	.	CLIC4	ENSG00000169504.15_4	CLIC4	ENSG00000169504.15_4	11773
chr1	25061741	25062049	.	.	CLIC4	ENSG00000169504.15_4	CLIC4	ENSG00000169504.15_4	9825
chr1	25062501	25062598	.	.	CLIC4	ENSG00000169504.15_4	CLIC4	ENSG00000169504.15_4	9276
chr1	25071385	25071968	CLIC4	ENSG00000169504.15_4	.	.	CLIC4	ENSG00000169504.15_4	0
chr1	25072205	25072297	CLIC4	ENSG00000169504.15_4	.	.	CLIC4	ENSG00000169504.15_4	267
chr1	25072403	25072521	CLIC4	ENSG00000169504.15_4	.	.	CLIC4	ENSG00000169504.15_4	465
chr1	25120600	25120768	.	.	CLIC4	ENSG00000169504.15_4	CLIC4	ENSG00000169504.15_4	48662
chr1	25127760	25127932	.	.	.	.	CLIC4	ENSG00000169504.15_4	55822
chr1	25154345	25154434	.	.	.	.	CLIC4	ENSG00000169504.15_4	82407
chr1	25174515	25175287	.	.	.	.	RUNX3	ENSG00000020633.18_2	80002
chr1	25196366	25196447	.	.	.	.	RUNX3	ENSG00000020633.18_2	58842
chr1	25199139	25199343	.	.	.	.	RUNX3	ENSG00000020633.18_2	55946
chr1	25241055	25241155	.	.	RUNX3	ENSG00000020633.18_2	RUNX3	ENSG00000020633.18_2	14134
chr1	25242302	25242629	.	.	RUNX3	ENSG00000020633.18_2	RUNX3	ENSG00000020633.18_2	12660
chr1	25260992	25261073	.	.	RUNX3	ENSG00000020633.18_2	RUNX3	ENSG00000020633.18_2	4625
chr1	25268583	25268664	.	.	RUNX3	ENSG00000020633.18_2	RUNX3	ENSG00000020633.18_2	12216
chr1	25273881	25274251	.	.	RUNX3	ENSG00000020633.18_2	RUNX3	ENSG00000020633.18_2	17224
chr1	25281676	25281922	.	.	RUNX3	ENSG00000020633.18_2	RUNX3	ENSG00000020633.18_2	9553
chr1	25291416	25291991	RUNX3	ENSG00000020633.18_2	.	.	RUNX3	ENSG00000020633.18_2	0
chr1	25324041	25324522	.	.	RUNX3	ENSG00000020633.18_2	RUNX3	ENSG00000020633.18_2	32430
chr1	25348957	25349107	.	.	.	.	RUNX3	ENSG00000020633.18_2	57346
chr1	25349196	25349754	.	.	.	.	RUNX3	ENSG00000020633.18_2	57585
chr1	25355488	25355569	.	.	.	.	RUNX3	ENSG00000020633.18_2	63877
chr1	25360302	25360789	.	.	.	.	RUNX3	ENSG00000020633.18_2	68691
chr1	25422263	25422385	.	.	.	.	RUNX3	ENSG00000020633.18_2	130652
chr1	25425979	25426065	.	.	.	.	SYF2	ENSG00000117614.10_4	132858
chr1	25428025	25428210	.	.	.	.	SYF2	ENSG00000117614.10_4	130713
chr1	25453095	25453354	.	.	.	.	SYF2	ENSG00000117614.10_4	105569
chr1	25466592	25467099	.	.	.	.	SYF2	ENSG00000117614.10_4	91824
chr1	25472317	25472477	.	.	.	.	SYF2	ENSG00000117614.10_4	86446
chr1	25493931	25494342	.	.	.	.	SYF2	ENSG00000117614.10_4	64581
chr1	25525236	25525768	.	.	RSRP1,SYF2	ENSG00000117614.10_4,ENSG00000117616.18_6	SYF2	ENSG00000117614.10_4	33155
chr1	25553284	25553486	.	.	RHD,RSRP1,SYF2	ENSG00000117614.10_4,ENSG00000117616.18_6,ENSG00000187010.21_8	SYF2	ENSG00000117614.10_4	5437
chr1	25558872	25559171	SYF2	ENSG00000117614.10_4	.	.	SYF2	ENSG00000117614.10_4	0
chr1	25566146	25566710	.	.	RHD,RSRP1,SYF2	ENSG00000117614.10_4,ENSG00000117616.18_6,ENSG00000187010.21_8	RSRP1	ENSG00000117616.18_6	3435
chr1	25573511	25573735	RSRP1	ENSG00000117616.18_6	.	.	RSRP1	ENSG00000117616.18_6	202
chr1	25573814	25574447	RSRP1	ENSG00000117616.18_6	.	.	RSRP1	ENSG00000117616.18_6	0
chr1	25664737	25665189	RSRP1,TMEM50A	ENSG00000117616.18_6,ENSG00000183726.11_3	.	.	TMEM50A	ENSG00000183726.11_3	0
chr1	25665268	25665442	RSRP1,TMEM50A	ENSG00000117616.18_6,ENSG00000183726.11_3	.	.	TMEM50A	ENSG00000183726.11_3	317
chr1	25756475	25756852	MACO1,RHCE	ENSG00000188672.18_4,ENSG00000204178.11_4	.	.	RHCE	ENSG00000188672.18_4	0
chr1	25757127	25757554	MACO1,RHCE	ENSG00000188672.18_4,ENSG00000204178.11_4	.	.	MACO1	ENSG00000204178.11_4	0
chr1	25831851	25831979	.	.	LDLRAP1	ENSG00000157978.11_2	LDLRAP1	ENSG00000157978.11_2	38093
chr1	25869910	25870333	LDLRAP1	ENSG00000157978.11_2	.	.	LDLRAP1	ENSG00000157978.11_2	0
chr1	25875885	25876478	LDLRAP1	ENSG00000157978.11_2	.	.	LDLRAP1	ENSG00000157978.11_2	0
chr1	25886544	25886883	.	.	LDLRAP1	ENSG00000157978.11_2	LDLRAP1	ENSG00000157978.11_2	2425
chr1	25895621	25895702	.	.	LDLRAP1,MAN1C1	ENSG00000117643.14_3,ENSG00000157978.11_2	LDLRAP1	ENSG00000157978.11_2	4539
chr1	25910572	25910739	.	.	LDLRAP1,MAN1C1	ENSG00000117643.14_3,ENSG00000157978.11_2	LDLRAP1	ENSG00000157978.11_2	19490
chr1	25935051	25935360	.	.	LDLRAP1,MAN1C1	ENSG00000117643.14_3,ENSG00000157978.11_2	MAN1C1	ENSG00000117643.14_3	8600
chr1	25942827	25943457	MAN1C1	ENSG00000117643.14_3	.	.	MAN1C1	ENSG00000117643.14_3	503
chr1	25948524	25948685	.	.	MAN1C1	ENSG00000117643.14_3	MAN1C1	ENSG00000117643.14_3	4183
chr1	25950788	25950962	.	.	MAN1C1	ENSG00000117643.14_3	MAN1C1	ENSG00000117643.14_3	6447
chr1	25969212	25969594	.	.	MAN1C1	ENSG00000117643.14_3	MAN1C1	ENSG00000117643.14_3	24871
chr1	25983726	25984005	.	.	MAN1C1	ENSG00000117643.14_3	MAN1C1	ENSG00000117643.14_3	28989
chr1	26016608	26016826	.	.	MAN1C1	ENSG00000117643.14_3	MAN1C1	ENSG00000117643.14_3	3615
chr1	26030910	26031144	.	.	MAN1C1	ENSG00000117643.14_3	MAN1C1	ENSG00000117643.14_3	4950
chr1	26057027	26057581	.	.	MAN1C1	ENSG00000117643.14_3	MAN1C1	ENSG00000117643.14_3	20934
chr1	26063739	26063944	.	.	MAN1C1	ENSG00000117643.14_3	MAN1C1	ENSG00000117643.14_3	27646
chr1	26064057	26064136	.	.	MAN1C1	ENSG00000117643.14_3	MAN1C1	ENSG00000117643.14_3	27964
chr1	26081156	26081392	.	.	MAN1C1,SELENON	ENSG00000117643.14_3,ENSG00000162430.17_6	MAN1C1	ENSG00000117643.14_3	17169
chr1	26081402	26081612	.	.	MAN1C1,SELENON	ENSG00000117643.14_3,ENSG00000162430.17_6	MAN1C1	ENSG00000117643.14_3	16949
chr1	26092249	26092383	.	.	MAN1C1,SELENON	ENSG00000117643.14_3,ENSG00000162430.17_6	MAN1C1	ENSG00000117643.14_3	6178
chr1	26097821	26098140	MAN1C1	ENSG00000117643.14_3	.	.	MAN1C1	ENSG00000117643.14_3	421
chr1	26101367	26101792	.	.	MAN1C1,MTFR1L,SELENON	ENSG00000117640.18_4,ENSG00000117643.14_3,ENSG00000162430.17_6	MAN1C1	ENSG00000117643.14_3	2289
chr1	26121035	26121116	.	.	AUNIP,MAN1C1,MTFR1L,SELENON	ENSG00000117640.18_4,ENSG00000117643.14_3,ENSG00000127423.10_3,ENSG00000162430.17_6	SELENON	ENSG00000162430.17_6	5552
chr1	26123486	26123595	.	.	AUNIP,MAN1C1,MTFR1L,SELENON	ENSG00000117640.18_4,ENSG00000117643.14_3,ENSG00000127423.10_3,ENSG00000162430.17_6	SELENON	ENSG00000162430.17_6	3073
chr1	26126410	26126848	SELENON	ENSG00000162430.17_6	.	.	SELENON	ENSG00000162430.17_6	0
chr1	26126851	26126932	SELENON	ENSG00000162430.17_6	.	.	SELENON	ENSG00000162430.17_6	167
chr1	26136128	26136619	.	.	AUNIP,MAN1C1,MTFR1L,SELENON	ENSG00000117640.18_4,ENSG00000117643.14_3,ENSG00000127423.10_3,ENSG00000162430.17_6	SELENON	ENSG00000162430.17_6	2559
chr1	26137462	26137554	SELENON	ENSG00000162430.17_6	.	.	SELENON	ENSG00000162430.17_6	1624
chr1	26140449	26140530	SELENON	ENSG00000162430.17_6	.	.	SELENON	ENSG00000162430.17_6	1230
chr1	26146239	26146616	MTFR1L	ENSG00000117640.18_4	.	.	MTFR1L	ENSG00000117640.18_4	0
chr1	26147178	26147408	MTFR1L	ENSG00000117640.18_4	.	.	MTFR1L	ENSG00000117640.18_4	0
chr1	26185740	26186132	AUNIP	ENSG00000127423.10_3	.	.	AUNIP	ENSG00000127423.10_3	0
chr1	26187815	26188007	AUNIP	ENSG00000127423.10_3	.	.	AUNIP	ENSG00000127423.10_3	1867
chr1	26197774	26197853	PAQR7	ENSG00000182749.5_3	.	.	PAQR7	ENSG00000182749.5_3	31
chr1	26201738	26201881	.	.	AUNIP,MTFR1L,PAQR7,STMN1,Y_RNA	ENSG00000117632.23_4,ENSG00000117640.18_4,ENSG00000127423.10_3,ENSG00000182749.5_3,ENSG00000207302.1	Y_RNA	ENSG00000207302.1	2107
chr1	26201904	26202382	Y_RNA	ENSG00000207302.1	.	.	Y_RNA	ENSG00000207302.1	1606
chr1	26221962	26222153	.	.	AUNIP,PAQR7,STMN1,Y_RNA	ENSG00000117632.23_4,ENSG00000127423.10_3,ENSG00000182749.5_3,ENSG00000207302.1	STMN1	ENSG00000117632.23_4	2865
chr1	26231938	26233113	STMN1	ENSG00000117632.23_4	.	.	STMN1	ENSG00000117632.23_4	0
chr1	26297838	26298167	.	.	EXTL1,PAFAH2	ENSG00000158006.14_3,ENSG00000158008.9_2	PAFAH2	ENSG00000158006.14_3	12433
chr1	26323552	26323822	PAFAH2	ENSG00000158006.14_3	.	.	PAFAH2	ENSG00000158006.14_3	290
chr1	26324457	26324920	PAFAH2	ENSG00000158006.14_3	.	.	PAFAH2	ENSG00000158006.14_3	0
chr1	26341955	26342131	.	.	EXTL1,PAFAH2,SLC30A2	ENSG00000158006.14_3,ENSG00000158008.9_2,ENSG00000158014.14_2	EXTL1	ENSG00000158008.9_2	4245
chr1	26342937	26343243	.	.	EXTL1,PAFAH2,SLC30A2	ENSG00000158006.14_3,ENSG00000158008.9_2,ENSG00000158014.14_2	EXTL1	ENSG00000158008.9_2	3133
chr1	26346335	26346503	EXTL1	ENSG00000158008.9_2	.	.	EXTL1	ENSG00000158008.9_2	0
chr1	26361845	26362094	.	.	EXTL1,PAFAH2,SLC30A2,TRIM63	ENSG00000158006.14_3,ENSG00000158008.9_2,ENSG00000158014.14_2,ENSG00000158022.6_2	EXTL1	ENSG00000158008.9_2	3224
chr1	26362533	26362712	.	.	EXTL1,PAFAH2,SLC30A2,TRIM63	ENSG00000158006.14_3,ENSG00000158008.9_2,ENSG00000158014.14_2,ENSG00000158022.6_2	EXTL1	ENSG00000158008.9_2	3912
chr1	26430327	26430483	.	.	PDIK1L,TRIM63	ENSG00000158022.6_2,ENSG00000175087.10_5	PDIK1L	ENSG00000175087.10_5	7174
chr1	26437445	26438449	PDIK1L	ENSG00000175087.10_5	.	.	PDIK1L	ENSG00000175087.10_5	0
chr1	26446573	26446652	.	.	C1orf232,FAM110D,PDIK1L,ZNF593	ENSG00000142684.9_4,ENSG00000175087.10_5,ENSG00000197245.6_3,ENSG00000282872.1_5	PDIK1L	ENSG00000175087.10_5	8245
chr1	26452962	26453166	.	.	C1orf232,FAM110D,PDIK1L,ZNF593	ENSG00000142684.9_4,ENSG00000175087.10_5,ENSG00000197245.6_3,ENSG00000282872.1_5	PDIK1L	ENSG00000175087.10_5	14634
chr1	26488464	26488577	.	.	C1orf232,CATSPER4,CNKSR1,FAM110D,ZNF593	ENSG00000142675.18_3,ENSG00000142684.9_4,ENSG00000188782.8_6,ENSG00000197245.6_3,ENSG00000282872.1_5	FAM110D	ENSG00000197245.6_3	2894
chr1	26496235	26496521	C1orf232,ZNF593	ENSG00000142684.9_4,ENSG00000282872.1_5	.	.	ZNF593	ENSG00000142684.9_4	0
chr1	26518417	26518504	CATSPER4	ENSG00000188782.8_6	.	.	CATSPER4	ENSG00000188782.8_6	1298
chr1	26560347	26561032	CEP85	ENSG00000130695.15_4	.	.	CEP85	ENSG00000130695.15_4	0
chr1	26602790	26603018	.	.	CD52,CEP85,CRYBG2,SH3BGRL3,UBXN11	ENSG00000130695.15_4,ENSG00000142669.15_4,ENSG00000158062.20_4,ENSG00000169442.9_3,ENSG00000176092.15_6	SH3BGRL3	ENSG00000142669.15_4	3560
chr1	26606375	26606708	SH3BGRL3	ENSG00000142669.15_4	.	.	SH3BGRL3	ENSG00000142669.15_4	0
chr1	26611253	26611593	.	.	CD52,CEP85,CRYBG2,SH3BGRL3,UBXN11	ENSG00000130695.15_4,ENSG00000142669.15_4,ENSG00000158062.20_4,ENSG00000169442.9_3,ENSG00000176092.15_6	SH3BGRL3	ENSG00000142669.15_4	4640
chr1	26613928	26614185	.	.	CD52,CEP85,CRYBG2,SH3BGRL3,UBXN11	ENSG00000130695.15_4,ENSG00000142669.15_4,ENSG00000158062.20_4,ENSG00000169442.9_3,ENSG00000176092.15_6	SH3BGRL3	ENSG00000142669.15_4	7315
chr1	26615605	26615990	.	.	CD52,CEP85,CRYBG2,SH3BGRL3,UBXN11	ENSG00000130695.15_4,ENSG00000142669.15_4,ENSG00000158062.20_4,ENSG00000169442.9_3,ENSG00000176092.15_6	UBXN11	ENSG00000158062.20_4	8527
chr1	26633043	26633317	UBXN11	ENSG00000158062.20_4	.	.	UBXN11	ENSG00000158062.20_4	0
chr1	26641964	26642210	.	.	CD52,CEP85,CRYBG2,RN7SL490P,SH3BGRL3,UBXN11	ENSG00000130695.15_4,ENSG00000142669.15_4,ENSG00000158062.20_4,ENSG00000169442.9_3,ENSG00000176092.15_6,ENSG00000265143.1	CD52	ENSG00000169442.9_3	2240
chr1	26648084	26648299	.	.	CD52,CRYBG2,RN7SL490P,SH3BGRL3,UBXN11,ZNF683	ENSG00000142669.15_4,ENSG00000158062.20_4,ENSG00000169442.9_3,ENSG00000176083.17_4,ENSG00000176092.15_6,ENSG00000265143.1	CRYBG2	ENSG00000176092.15_6	3173
chr1	26687941	26688276	CRYBG2	ENSG00000176092.15_6	.	.	CRYBG2	ENSG00000176092.15_6	1371
chr1	26690362	26690506	.	.	CD52,CRYBG2,LIN28A,RN7SL490P,UBXN11,ZNF683	ENSG00000131914.11_3,ENSG00000158062.20_4,ENSG00000169442.9_3,ENSG00000176083.17_4,ENSG00000176092.15_6,ENSG00000265143.1	CRYBG2	ENSG00000176092.15_6	3792
chr1	26704682	26705223	.	.	CRYBG2,LIN28A,RN7SL490P,ZNF683	ENSG00000131914.11_3,ENSG00000176083.17_4,ENSG00000176092.15_6,ENSG00000265143.1	ZNF683	ENSG00000176083.17_4	3670
chr1	26712166	26712340	.	.	CRYBG2,DHDDS,LIN28A,RN7SL490P,ZNF683	ENSG00000117682.17_4,ENSG00000131914.11_3,ENSG00000176083.17_4,ENSG00000176092.15_6,ENSG00000265143.1	ZNF683	ENSG00000176083.17_4	11154
chr1	26712480	26712676	.	.	CRYBG2,DHDDS,LIN28A,RN7SL490P,ZNF683	ENSG00000117682.17_4,ENSG00000131914.11_3,ENSG00000176083.17_4,ENSG00000176092.15_6,ENSG00000265143.1	ZNF683	ENSG00000176083.17_4	11468
chr1	26743587	26743748	.	.	DHDDS,LIN28A,ZNF683	ENSG00000117682.17_4,ENSG00000131914.11_3,ENSG00000176083.17_4	LIN28A	ENSG00000131914.11_3	6279
chr1	26758464	26758999	DHDDS	ENSG00000117682.17_4	.	.	DHDDS	ENSG00000117682.17_4	0
chr1	26798714	26799066	HMGN2	ENSG00000198830.11_3	.	.	HMGN2	ENSG00000198830.11_3	0
chr1	26799159	26799778	HMGN2	ENSG00000198830.11_3	.	.	HMGN2	ENSG00000198830.11_3	0
chr1	26826640	26827017	.	.	HMGN2,RPS6KA1	ENSG00000117676.14_6,ENSG00000198830.11_3	HMGN2	ENSG00000198830.11_3	26720
chr1	26827395	26827809	.	.	HMGN2,RPS6KA1	ENSG00000117676.14_6,ENSG00000198830.11_3	HMGN2	ENSG00000198830.11_3	27475
chr1	26856059	26856365	RPS6KA1	ENSG00000117676.14_6	.	.	RPS6KA1	ENSG00000117676.14_6	0
chr1	26868346	26869006	RPS6KA1	ENSG00000117676.14_6	.	.	RPS6KA1	ENSG00000117676.14_6	598
chr1	26872104	26872397	RPS6KA1	ENSG00000117676.14_6	.	.	RPS6KA1	ENSG00000117676.14_6	0
chr1	26880515	26880784	RPS6KA1	ENSG00000117676.14_6	.	.	RPS6KA1	ENSG00000117676.14_6	907
chr1	26881986	26882452	RPS6KA1	ENSG00000117676.14_6	.	.	RPS6KA1	ENSG00000117676.14_6	296
chr1	26909384	26909465	.	.	RPS6KA1,Y_RNA	ENSG00000117676.14_6,ENSG00000252802.1	RPS6KA1	ENSG00000117676.14_6	10623
chr1	26946821	26947822	.	.	RPS6KA1,Y_RNA,snoU13	ENSG00000117676.14_6,ENSG00000238316.1,ENSG00000252802.1	snoU13	ENSG00000238316.1	21058
chr1	26947896	26948122	.	.	RPS6KA1,Y_RNA,snoU13	ENSG00000117676.14_6,ENSG00000238316.1,ENSG00000252802.1	snoU13	ENSG00000238316.1	20758
chr1	26964305	26964658	.	.	Y_RNA,snoU13	ENSG00000238316.1,ENSG00000252802.1	snoU13	ENSG00000238316.1	4222
chr1	27003991	27004304	.	.	ARID1A,snoU13	ENSG00000117713.20_6,ENSG00000238316.1	ARID1A	ENSG00000117713.20_6	15424
chr1	27018761	27019185	ARID1A	ENSG00000117713.20_6	.	.	ARID1A	ENSG00000117713.20_6	543
chr1	27019478	27019944	ARID1A	ENSG00000117713.20_6	.	.	ARID1A	ENSG00000117713.20_6	0
chr1	27021939	27022440	ARID1A	ENSG00000117713.20_6	.	.	ARID1A	ENSG00000117713.20_6	67
chr1	27024753	27024843	ARID1A	ENSG00000117713.20_6	.	.	ARID1A	ENSG00000117713.20_6	1858
chr1	27049839	27050341	.	.	ARID1A,RN7SL501P	ENSG00000117713.20_6,ENSG00000266138.1	ARID1A	ENSG00000117713.20_6	3859
chr1	27070526	27070921	.	.	ARID1A,PIGV,RN7SL501P	ENSG00000060642.10_6,ENSG00000117713.20_6,ENSG00000266138.1	ARID1A	ENSG00000117713.20_6	8523
chr1	27113442	27113577	PIGV	ENSG00000060642.10_6	.	.	PIGV	ENSG00000060642.10_6	387
chr1	27114294	27114782	PIGV	ENSG00000060642.10_6	.	.	PIGV	ENSG00000060642.10_6	0
chr1	27115715	27115874	PIGV	ENSG00000060642.10_6	.	.	PIGV	ENSG00000060642.10_6	296
chr1	27147354	27147452	.	.	ARID1A,PIGV,SFN,ZDHHC18	ENSG00000060642.10_6,ENSG00000117713.20_6,ENSG00000175793.12_4,ENSG00000204160.12_5	ZDHHC18	ENSG00000204160.12_5	5728
chr1	27153026	27153493	ZDHHC18	ENSG00000204160.12_5	.	.	ZDHHC18	ENSG00000204160.12_5	0
chr1	27160166	27160320	ZDHHC18	ENSG00000204160.12_5	.	.	ZDHHC18	ENSG00000204160.12_5	1655
chr1	27179743	27179824	.	.	GPATCH3,GPN2,NUDC,SFN,ZDHHC18	ENSG00000090273.14_4,ENSG00000142751.15_3,ENSG00000175793.12_4,ENSG00000198746.13_4,ENSG00000204160.12_5	ZDHHC18	ENSG00000204160.12_5	2123
chr1	27191228	27191368	SFN	ENSG00000175793.12_4	.	.	SFN	ENSG00000175793.12_4	1588
chr1	27191477	27191971	SFN	ENSG00000175793.12_4	.	.	SFN	ENSG00000175793.12_4	1837
chr1	27192335	27192444	.	.	GPATCH3,GPN2,NR0B2,NUDC,SFN,ZDHHC18	ENSG00000090273.14_4,ENSG00000131910.5_3,ENSG00000142751.15_3,ENSG00000175793.12_4,ENSG00000198746.13_4,ENSG00000204160.12_5	SFN	ENSG00000175793.12_4	2695
chr1	27204591	27204685	.	.	GPATCH3,GPN2,NR0B2,NUDC,SFN,ZDHHC18	ENSG00000090273.14_4,ENSG00000131910.5_3,ENSG00000142751.15_3,ENSG00000175793.12_4,ENSG00000198746.13_4,ENSG00000204160.12_5	GPN2	ENSG00000142751.15_3	8147
chr1	27216399	27216526	GPN2	ENSG00000142751.15_3	.	.	GPN2	ENSG00000142751.15_3	225
chr1	27216682	27216908	GPN2	ENSG00000142751.15_3	.	.	GPN2	ENSG00000142751.15_3	0
chr1	27226873	27227061	GPATCH3,NUDC	ENSG00000090273.14_4,ENSG00000198746.13_4	.	.	GPATCH3	ENSG00000198746.13_4	0
chr1	27247983	27248523	NUDC	ENSG00000090273.14_4	.	.	NUDC	ENSG00000090273.14_4	0
chr1	27288370	27288559	KDF1	ENSG00000175707.9_3	.	.	KDF1	ENSG00000175707.9_3	1412
chr1	27324258	27324412	.	.	KDF1,TENT5B,TRNP1	ENSG00000158246.8_4,ENSG00000175707.9_3,ENSG00000253368.4_5	TRNP1	ENSG00000253368.4_5	3448
chr1	27328142	27328725	.	.	KDF1,TENT5B,TRNP1	ENSG00000158246.8_4,ENSG00000175707.9_3,ENSG00000253368.4_5	TRNP1	ENSG00000253368.4_5	7332
chr1	27331323	27331404	.	.	KDF1,TENT5B,TRNP1	ENSG00000158246.8_4,ENSG00000175707.9_3,ENSG00000253368.4_5	TENT5B	ENSG00000158246.8_4	7937
chr1	27339309	27339653	TENT5B	ENSG00000158246.8_4	.	.	TENT5B	ENSG00000158246.8_4	0
chr1	27358142	27358405	.	.	TENT5B,TRNP1	ENSG00000158246.8_4,ENSG00000253368.4_5	TENT5B	ENSG00000158246.8_4	18802
chr1	27371152	27371309	.	.	TENT5B	ENSG00000158246.8_4	TENT5B	ENSG00000158246.8_4	31812
chr1	27423978	27424172	.	.	SLC9A1	ENSG00000090020.11_3	SLC9A1	ENSG00000090020.11_3	2001
chr1	27425792	27426313	SLC9A1	ENSG00000090020.11_3	.	.	SLC9A1	ENSG00000090020.11_3	0
chr1	27433366	27433486	.	.	SLC9A1	ENSG00000090020.11_3	SLC9A1	ENSG00000090020.11_3	2854
chr1	27438549	27438948	.	.	SLC9A1	ENSG00000090020.11_3	SLC9A1	ENSG00000090020.11_3	8037
chr1	27445448	27446064	.	.	SLC9A1	ENSG00000090020.11_3	SLC9A1	ENSG00000090020.11_3	14936
chr1	27481384	27481859	SLC9A1	ENSG00000090020.11_3	.	.	SLC9A1	ENSG00000090020.11_3	0
chr1	27560719	27561415	WDTC1	ENSG00000142784.16_3	.	.	WDTC1	ENSG00000142784.16_3	0
chr1	27562086	27562213	WDTC1	ENSG00000142784.16_3	.	.	WDTC1	ENSG00000142784.16_3	927
chr1	27579183	27579434	.	.	WDTC1,Y_RNA	ENSG00000142784.16_3,ENSG00000252098.1	Y_RNA	ENSG00000252098.1	2624
chr1	27626827	27627592	.	.	SYTL1,TMEM222,WDTC1,Y_RNA	ENSG00000142765.18_5,ENSG00000142784.16_3,ENSG00000186501.14_4,ENSG00000252098.1	WDTC1	ENSG00000142784.16_3	3914
chr1	27648450	27649000	TMEM222	ENSG00000186501.14_4	.	.	TMEM222	ENSG00000186501.14_4	0
chr1	27668151	27668566	SYTL1	ENSG00000142765.18_5	.	.	SYTL1	ENSG00000142765.18_5	0
chr1	27669824	27670122	SYTL1	ENSG00000142765.18_5	.	.	SYTL1	ENSG00000142765.18_5	105
chr1	27692029	27692259	MAP3K6	ENSG00000142733.17_6	.	.	MAP3K6	ENSG00000142733.17_6	771
chr1	27692319	27693136	MAP3K6	ENSG00000142733.17_6	.	.	MAP3K6	ENSG00000142733.17_6	213
chr1	27693430	27693585	MAP3K6	ENSG00000142733.17_6	.	.	MAP3K6	ENSG00000142733.17_6	0
chr1	27718873	27719195	GPR3	ENSG00000181773.7_3	.	.	GPR3	ENSG00000181773.7_3	0
chr1	27721965	27722132	.	.	CD164L2,FCN3,GPR3,MAP3K6,SYTL1	ENSG00000142733.17_6,ENSG00000142748.12_2,ENSG00000142765.18_5,ENSG00000174950.11_3,ENSG00000181773.7_3	GPR3	ENSG00000181773.7_3	2839
chr1	27729835	27730325	.	.	CD164L2,FCN3,GPR3,MAP3K6	ENSG00000142733.17_6,ENSG00000142748.12_2,ENSG00000174950.11_3,ENSG00000181773.7_3	GPR3	ENSG00000181773.7_3	10709
chr1	27742754	27743266	.	.	CD164L2,FCN3,GPR3,MAP3K6	ENSG00000142733.17_6,ENSG00000142748.12_2,ENSG00000174950.11_3,ENSG00000181773.7_3	GPR3	ENSG00000181773.7_3	23628
chr1	27745000	27745081	.	.	CD164L2,FCN3,GPR3	ENSG00000142748.12_2,ENSG00000174950.11_3,ENSG00000181773.7_3	GPR3	ENSG00000181773.7_3	25874
chr1	27762405	27762662	.	.	GPR3	ENSG00000181773.7_3	GPR3	ENSG00000181773.7_3	43279
chr1	27814640	27814719	WASF2	ENSG00000158195.11_3	.	.	WASF2	ENSG00000158195.11_3	1843
chr1	27816554	27816902	WASF2	ENSG00000158195.11_3	.	.	WASF2	ENSG00000158195.11_3	0
chr1	27817038	27817169	WASF2	ENSG00000158195.11_3	.	.	WASF2	ENSG00000158195.11_3	361
chr1	27851980	27852308	.	.	AHDC1,WASF2	ENSG00000126705.14_5,ENSG00000158195.11_3	AHDC1	ENSG00000126705.14_5	27748
chr1	27852629	27852754	.	.	AHDC1,WASF2	ENSG00000126705.14_5,ENSG00000158195.11_3	AHDC1	ENSG00000126705.14_5	27302
chr1	27853773	27853854	.	.	AHDC1,WASF2	ENSG00000126705.14_5,ENSG00000158195.11_3	AHDC1	ENSG00000126705.14_5	26202
chr1	27882587	27882899	AHDC1	ENSG00000126705.14_5	.	.	AHDC1	ENSG00000126705.14_5	1973
chr1	27883630	27884192	AHDC1	ENSG00000126705.14_5	.	.	AHDC1	ENSG00000126705.14_5	680
chr1	27894926	27895318	AHDC1	ENSG00000126705.14_5	.	.	AHDC1	ENSG00000126705.14_5	156
chr1	27899346	27899460	.	.	AHDC1	ENSG00000126705.14_5	AHDC1	ENSG00000126705.14_5	4576
chr1	27904107	27904365	.	.	AHDC1,FGR	ENSG00000000938.13_4,ENSG00000126705.14_5	AHDC1	ENSG00000126705.14_5	9337
chr1	27925715	27926047	.	.	AHDC1,FGR	ENSG00000000938.13_4,ENSG00000126705.14_5	AHDC1	ENSG00000126705.14_5	3878
chr1	27927042	27927153	.	.	AHDC1,FGR	ENSG00000000938.13_4,ENSG00000126705.14_5	AHDC1	ENSG00000126705.14_5	2772
chr1	27928521	27928865	AHDC1	ENSG00000126705.14_5	.	.	AHDC1	ENSG00000126705.14_5	1060
chr1	27930467	27930804	AHDC1	ENSG00000126705.14_5	.	.	AHDC1	ENSG00000126705.14_5	0
chr1	27933794	27934194	.	.	AHDC1,FGR	ENSG00000000938.13_4,ENSG00000126705.14_5	AHDC1	ENSG00000126705.14_5	2853
chr1	27944912	27945288	.	.	AHDC1,FGR	ENSG00000000938.13_4,ENSG00000126705.14_5	FGR	ENSG00000000938.13_4	5285
chr1	27953152	27953233	FGR	ENSG00000000938.13_4	.	.	FGR	ENSG00000000938.13_4	73
chr1	27958148	27958481	.	.	AHDC1,FGR,IFI6	ENSG00000000938.13_4,ENSG00000126705.14_5,ENSG00000126709.15_3	FGR	ENSG00000000938.13_4	3164
chr1	27959272	27959605	.	.	AHDC1,FGR,IFI6	ENSG00000000938.13_4,ENSG00000126705.14_5,ENSG00000126709.15_3	FGR	ENSG00000000938.13_4	2040
chr1	27960652	27960956	FGR	ENSG00000000938.13_4	.	.	FGR	ENSG00000000938.13_4	689
chr1	27985468	27985891	.	.	FGR,IFI6	ENSG00000000938.13_4,ENSG00000126709.15_3	IFI6	ENSG00000126709.15_3	12798
chr1	27986544	27986765	.	.	FGR,IFI6	ENSG00000000938.13_4,ENSG00000126709.15_3	IFI6	ENSG00000126709.15_3	11924
chr1	27989295	27989432	.	.	FGR,IFI6	ENSG00000000938.13_4,ENSG00000126709.15_3	IFI6	ENSG00000126709.15_3	9257
chr1	27989656	27989892	.	.	FGR,IFI6	ENSG00000000938.13_4,ENSG00000126709.15_3	IFI6	ENSG00000126709.15_3	8797
chr1	27998615	27999031	IFI6	ENSG00000126709.15_3	.	.	IFI6	ENSG00000126709.15_3	0
chr1	28052008	28052614	FAM76A	ENSG00000009780.15_4	.	.	FAM76A	ENSG00000009780.15_4	0
chr1	28079009	28079179	.	.	FAM76A,STX12	ENSG00000009780.15_4,ENSG00000117758.14_4	FAM76A	ENSG00000009780.15_4	7724
chr1	28099408	28099899	STX12	ENSG00000117758.14_4	.	.	STX12	ENSG00000117758.14_4	0
chr1	28157136	28157433	PPP1R8	ENSG00000117751.18_4	.	.	PPP1R8	ENSG00000117751.18_4	0
chr1	28184655	28184960	.	.	AL109927.1,PPP1R8,RPA2,STX12,THEMIS2	ENSG00000117748.10_3,ENSG00000117751.18_4,ENSG00000117758.14_4,ENSG00000130775.16_3,ENSG00000268552.1	AL109927.1	ENSG00000268552.1	7401
chr1	28189652	28189984	.	.	AL109927.1,PPP1R8,RPA2,THEMIS2	ENSG00000117748.10_3,ENSG00000117751.18_4,ENSG00000130775.16_3,ENSG00000268552.1	THEMIS2	ENSG00000130775.16_3	9071
chr1	28195693	28195808	.	.	AL109927.1,PPP1R8,RPA2,THEMIS2	ENSG00000117748.10_3,ENSG00000117751.18_4,ENSG00000130775.16_3,ENSG00000268552.1	THEMIS2	ENSG00000130775.16_3	3247
chr1	28198966	28199083	THEMIS2	ENSG00000130775.16_3	.	.	THEMIS2	ENSG00000130775.16_3	0
chr1	28201785	28202070	THEMIS2	ENSG00000130775.16_3	.	.	THEMIS2	ENSG00000130775.16_3	1126
chr1	28213687	28214071	.	.	AL109927.1,PPP1R8,RPA2,SMPDL3B,THEMIS2	ENSG00000117748.10_3,ENSG00000117751.18_4,ENSG00000130768.15_4,ENSG00000130775.16_3,ENSG00000268552.1	THEMIS2	ENSG00000130775.16_3	3778
chr1	28231119	28231331	.	.	RPA2,SMPDL3B,THEMIS2	ENSG00000117748.10_3,ENSG00000130768.15_4,ENSG00000130775.16_3	RPA2	ENSG00000117748.10_3	7524
chr1	28241004	28241435	RPA2	ENSG00000117748.10_3	.	.	RPA2	ENSG00000117748.10_3	0
chr1	28286329	28286763	XKR8	ENSG00000158156.7_2	.	.	XKR8	ENSG00000158156.7_2	356
chr1	28414859	28415393	EYA3	ENSG00000158161.16_5	.	.	EYA3	ENSG00000158161.16_5	0
chr1	28437896	28437977	.	.	EYA3	ENSG00000158161.16_5	EYA3	ENSG00000158161.16_5	22749
chr1	28441826	28442038	.	.	EYA3	ENSG00000158161.16_5	EYA3	ENSG00000158161.16_5	26679
chr1	28471056	28471286	.	.	PTAFR	ENSG00000169403.12_3	PTAFR	ENSG00000169403.12_3	31915
chr1	28499155	28499511	.	.	AL353354.1,AL353354.2,DNAJC8,PTAFR	ENSG00000126698.11_3,ENSG00000169403.12_3,ENSG00000215902.1,ENSG00000269804.1	PTAFR	ENSG00000169403.12_3	3690
chr1	28503119	28503353	PTAFR	ENSG00000169403.12_3	.	.	PTAFR	ENSG00000169403.12_3	0
chr1	28523479	28523871	.	.	AL353354.1,AL353354.2,ATP5IF1,DNAJC8,PTAFR	ENSG00000126698.11_3,ENSG00000130770.18_4,ENSG00000169403.12_3,ENSG00000215902.1,ENSG00000269804.1	PTAFR	ENSG00000169403.12_3	3033
chr1	28559472	28559647	DNAJC8	ENSG00000126698.11_3	.	.	DNAJC8	ENSG00000126698.11_3	0
chr1	28562413	28562732	ATP5IF1	ENSG00000130770.18_4	.	.	ATP5IF1	ENSG00000130770.18_4	0
chr1	28573673	28574029	.	.	AL353354.1,AL353354.2,ATP5IF1,DNAJC8,SESN2	ENSG00000126698.11_3,ENSG00000130766.5_3,ENSG00000130770.18_4,ENSG00000215902.1,ENSG00000269804.1	ATP5IF1	ENSG00000130770.18_4	11008
chr1	28585727	28586109	SESN2	ENSG00000130766.5_3	.	.	SESN2	ENSG00000130766.5_3	0
chr1	28655335	28655664	MED18	ENSG00000130772.14_3	.	.	MED18	ENSG00000130772.14_3	0
chr1	28692514	28692636	.	.	MED18,PHACTR4	ENSG00000130772.14_3,ENSG00000204138.13_4	PHACTR4	ENSG00000204138.13_4	3458
chr1	28695952	28696332	PHACTR4	ENSG00000204138.13_4	.	.	PHACTR4	ENSG00000204138.13_4	0
chr1	28696406	28696731	PHACTR4	ENSG00000204138.13_4	.	.	PHACTR4	ENSG00000204138.13_4	151
chr1	28705523	28705782	.	.	MED18,PHACTR4,Y_RNA	ENSG00000130772.14_3,ENSG00000204138.13_4,ENSG00000206779.1	PHACTR4	ENSG00000204138.13_4	9268
chr1	28736370	28736462	.	.	PHACTR4,Y_RNA	ENSG00000204138.13_4,ENSG00000206779.1	Y_RNA	ENSG00000206779.1	12704
chr1	28736518	28736637	.	.	PHACTR4,Y_RNA	ENSG00000204138.13_4,ENSG00000206779.1	Y_RNA	ENSG00000206779.1	12529
chr1	28741884	28742004	.	.	PHACTR4,Y_RNA	ENSG00000204138.13_4,ENSG00000206779.1	Y_RNA	ENSG00000206779.1	7162
chr1	28744007	28744138	.	.	PHACTR4,Y_RNA	ENSG00000204138.13_4,ENSG00000206779.1	Y_RNA	ENSG00000206779.1	5028
chr1	28764472	28764784	PHACTR4	ENSG00000204138.13_4	.	.	PHACTR4	ENSG00000204138.13_4	0
chr1	28782706	28782789	.	.	PHACTR4,RCC1,Y_RNA	ENSG00000180198.16_5,ENSG00000204138.13_4,ENSG00000206779.1	PHACTR4	ENSG00000204138.13_4	18024
chr1	28832201	28832839	RCC1	ENSG00000180198.16_5	.	.	RCC1	ENSG00000180198.16_5	0
chr1	28844535	28844911	RCC1,snoU13	ENSG00000180198.16_5,ENSG00000238821.1	.	.	RCC1	ENSG00000180198.16_5	0
chr1	28844966	28845243	RCC1,snoU13	ENSG00000180198.16_5,ENSG00000238821.1	.	.	RCC1	ENSG00000180198.16_5	0
chr1	28879309	28879804	TRNAU1AP	ENSG00000180098.9_3	.	.	TRNAU1AP	ENSG00000180098.9_3	0
chr1	28908033	28908783	.	.	RAB42,RCC1,TAF12,TRNAU1AP	ENSG00000120656.11_2,ENSG00000180098.9_3,ENSG00000180198.16_5,ENSG00000188060.7_3	RAB42	ENSG00000188060.7_3	9930
chr1	28929452	28929533	.	.	RAB42,TAF12,TRNAU1AP	ENSG00000120656.11_2,ENSG00000180098.9_3,ENSG00000188060.7_3	RAB42	ENSG00000188060.7_3	10445
chr1	28931112	28931193	.	.	RAB42,TAF12,TRNAU1AP	ENSG00000120656.11_2,ENSG00000180098.9_3,ENSG00000188060.7_3	RAB42	ENSG00000188060.7_3	12105
chr1	28969347	28970003	TAF12	ENSG00000120656.11_2	.	.	TAF12	ENSG00000120656.11_2	0
chr1	28974597	28974896	.	.	GMEB1,SCARNA24,TAF12	ENSG00000120656.11_2,ENSG00000162419.12_2,ENSG00000252777.1	TAF12	ENSG00000120656.11_2	5001
chr1	28975068	28975866	.	.	GMEB1,SCARNA24,TAF12	ENSG00000120656.11_2,ENSG00000162419.12_2,ENSG00000252777.1	TAF12	ENSG00000120656.11_2	5472
chr1	28995118	28995656	GMEB1	ENSG00000162419.12_2	.	.	GMEB1	ENSG00000162419.12_2	0
chr1	28996427	28996626	GMEB1	ENSG00000162419.12_2	.	.	GMEB1	ENSG00000162419.12_2	1135
chr1	29063127	29063613	YTHDF2	ENSG00000198492.16_6	.	.	YTHDF2	ENSG00000198492.16_6	0
chr1	29111742	29111920	.	.	OPRD1,YTHDF2	ENSG00000116329.11_3,ENSG00000198492.16_6	OPRD1	ENSG00000116329.11_3	26735
chr1	29112050	29112314	.	.	OPRD1,YTHDF2	ENSG00000116329.11_3,ENSG00000198492.16_6	OPRD1	ENSG00000116329.11_3	26341
chr1	29190841	29190922	.	.	EPB41,RP1-212P9.2,Y_RNA	ENSG00000159023.21_6,ENSG00000199756.1,ENSG00000226852.2	RP1-212P9.2	ENSG00000226852.2	3166
chr1	29203789	29203927	.	.	EPB41,RP1-212P9.2,Y_RNA	ENSG00000159023.21_6,ENSG00000199756.1,ENSG00000226852.2	Y_RNA	ENSG00000199756.1	4420
chr1	29211541	29211798	EPB41	ENSG00000159023.21_6	.	.	EPB41	ENSG00000159023.21_6	1806
chr1	29213463	29213682	EPB41	ENSG00000159023.21_6	.	.	EPB41	ENSG00000159023.21_6	0
chr1	29237353	29237442	.	.	EPB41,RP1-212P9.2,Y_RNA	ENSG00000159023.21_6,ENSG00000199756.1,ENSG00000226852.2	EPB41	ENSG00000159023.21_6	3615
chr1	29240724	29241533	EPB41	ENSG00000159023.21_6	.	.	EPB41	ENSG00000159023.21_6	0
chr1	29253413	29253694	.	.	EPB41,Y_RNA	ENSG00000159023.21_6,ENSG00000199756.1	EPB41	ENSG00000159023.21_6	12275
chr1	29254409	29254652	.	.	EPB41,Y_RNA	ENSG00000159023.21_6,ENSG00000199756.1	EPB41	ENSG00000159023.21_6	13271
chr1	29456500	29456711	.	.	EPB41,RP11-242O24.5,SRSF4,TMEM200B	ENSG00000116350.17_6,ENSG00000159023.21_6,ENSG00000227637.1,ENSG00000253304.2_3	TMEM200B	ENSG00000253304.2_3	6086
chr1	29507916	29508112	SRSF4	ENSG00000116350.17_6	.	.	SRSF4	ENSG00000116350.17_6	282
chr1	29508224	29508754	SRSF4	ENSG00000116350.17_6	.	.	SRSF4	ENSG00000116350.17_6	0
chr1	29529430	29529601	MECR	ENSG00000116353.15_3	.	.	MECR	ENSG00000116353.15_3	81
chr1	29557227	29557628	MECR	ENSG00000116353.15_3	.	.	MECR	ENSG00000116353.15_3	0
chr1	29575736	29575941	.	.	AL645859.1,MECR,PTPRU	ENSG00000060656.20_4,ENSG00000116353.15_3,ENSG00000221550.1	AL645859.1	ENSG00000221550.1	4254
chr1	30196314	30196481	.	.	.	.	AL139151.1	ENSG00000266678.1	437321
chr1	30274251	30274332	.	.	.	.	AL139151.1	ENSG00000266678.1	515258
chr1	30851791	30852128	.	.	.	.	MATN1	ENSG00000162510.6_3	336854
chr1	31181017	31181192	.	.	LAPTM5,MATN1	ENSG00000162510.6_3,ENSG00000162511.8_3	MATN1	ENSG00000162510.6_3	7790
chr1	31190830	31191683	MATN1	ENSG00000162510.6_3	.	.	MATN1	ENSG00000162510.6_3	415
chr1	31192131	31192355	MATN1	ENSG00000162510.6_3	.	.	MATN1	ENSG00000162510.6_3	34
chr1	31203129	31203470	.	.	LAPTM5,MATN1	ENSG00000162510.6_3,ENSG00000162511.8_3	MATN1	ENSG00000162510.6_3	6698
chr1	31205500	31205580	.	.	LAPTM5,MATN1	ENSG00000162510.6_3,ENSG00000162511.8_3	MATN1	ENSG00000162510.6_3	9069
chr1	31213422	31213667	.	.	LAPTM5,MATN1	ENSG00000162510.6_3,ENSG00000162511.8_3	LAPTM5	ENSG00000162511.8_3	5409
chr1	31213789	31213905	.	.	LAPTM5,MATN1	ENSG00000162510.6_3,ENSG00000162511.8_3	LAPTM5	ENSG00000162511.8_3	5171
chr1	31216514	31216785	.	.	LAPTM5,MATN1	ENSG00000162510.6_3,ENSG00000162511.8_3	LAPTM5	ENSG00000162511.8_3	2291
chr1	31221547	31222064	.	.	LAPTM5,MATN1	ENSG00000162510.6_3,ENSG00000162511.8_3	LAPTM5	ENSG00000162511.8_3	2472
chr1	31223740	31223996	.	.	LAPTM5,MATN1	ENSG00000162510.6_3,ENSG00000162511.8_3	LAPTM5	ENSG00000162511.8_3	4665
chr1	31227523	31227845	.	.	LAPTM5,MATN1	ENSG00000162510.6_3,ENSG00000162511.8_3	LAPTM5	ENSG00000162511.8_3	2759
chr1	31229438	31229840	LAPTM5	ENSG00000162511.8_3	.	.	LAPTM5	ENSG00000162511.8_3	764
chr1	31230600	31230769	LAPTM5	ENSG00000162511.8_3	.	.	LAPTM5	ENSG00000162511.8_3	0
chr1	31251325	31251521	.	.	LAPTM5	ENSG00000162511.8_3	LAPTM5	ENSG00000162511.8_3	20705
chr1	31252519	31252729	.	.	LAPTM5	ENSG00000162511.8_3	LAPTM5	ENSG00000162511.8_3	21899
chr1	31255302	31255385	.	.	LAPTM5	ENSG00000162511.8_3	LAPTM5	ENSG00000162511.8_3	24682
chr1	31263801	31264061	.	.	LAPTM5	ENSG00000162511.8_3	LAPTM5	ENSG00000162511.8_3	33181
chr1	31327110	31327220	.	.	SDC3	ENSG00000162512.16_5	SDC3	ENSG00000162512.16_5	24367
chr1	31341903	31342247	.	.	SDC3	ENSG00000162512.16_5	SDC3	ENSG00000162512.16_5	9340
chr1	31501101	31501337	.	.	PUM1	ENSG00000134644.15_4	PUM1	ENSG00000134644.15_4	33151
chr1	31522599	31522827	.	.	PUM1	ENSG00000134644.15_4	PUM1	ENSG00000134644.15_4	11936
chr1	31538480	31538905	PUM1	ENSG00000134644.15_4	.	.	PUM1	ENSG00000134644.15_4	0
chr1	31625368	31625449	.	.	NKAIN1	ENSG00000084628.10_3	NKAIN1	ENSG00000084628.10_3	29074
chr1	31627599	31627993	.	.	NKAIN1	ENSG00000084628.10_3	NKAIN1	ENSG00000084628.10_3	26530
chr1	31628066	31628546	.	.	NKAIN1	ENSG00000084628.10_3	NKAIN1	ENSG00000084628.10_3	25977
chr1	31655290	31655371	NKAIN1	ENSG00000084628.10_3	.	.	NKAIN1	ENSG00000084628.10_3	768
chr1	31769522	31770078	SNRNP40,ZCCHC17	ENSG00000060688.13_4,ENSG00000121766.15_4	.	.	SNRNP40	ENSG00000060688.13_4	0
chr1	31867519	31867711	.	.	AC114494.1,FABP3,SERINC2	ENSG00000121769.7_3,ENSG00000168528.12_4,ENSG00000268950.1	SERINC2	ENSG00000168528.12_4	14702
chr1	31867833	31867920	.	.	AC114494.1,FABP3,SERINC2	ENSG00000121769.7_3,ENSG00000168528.12_4,ENSG00000268950.1	SERINC2	ENSG00000168528.12_4	14493
chr1	31869938	31870019	.	.	AC114494.1,FABP3,SERINC2	ENSG00000121769.7_3,ENSG00000168528.12_4,ENSG00000268950.1	SERINC2	ENSG00000168528.12_4	12394
chr1	32092479	32092807	.	.	COL16A1,HCRTR1,PEF1,TINAGL1	ENSG00000084636.18_5,ENSG00000121764.11_2,ENSG00000142910.16_3,ENSG00000162517.13_3	HCRTR1	ENSG00000121764.11_2	7685
chr1	32093379	32093546	.	.	COL16A1,HCRTR1,PEF1,TINAGL1	ENSG00000084636.18_5,ENSG00000121764.11_2,ENSG00000142910.16_3,ENSG00000162517.13_3	PEF1	ENSG00000162517.13_3	7315
chr1	32093632	32093885	.	.	COL16A1,HCRTR1,PEF1,TINAGL1	ENSG00000084636.18_5,ENSG00000121764.11_2,ENSG00000142910.16_3,ENSG00000162517.13_3	PEF1	ENSG00000162517.13_3	6976
chr1	32110429	32110967	PEF1	ENSG00000162517.13_3	.	.	PEF1	ENSG00000162517.13_3	0
chr1	32123725	32123887	.	.	COL16A1,HCRTR1,PEF1	ENSG00000084636.18_5,ENSG00000121764.11_2,ENSG00000162517.13_3	COL16A1	ENSG00000084636.18_5	2277
chr1	32125615	32125724	COL16A1	ENSG00000084636.18_5	.	.	COL16A1	ENSG00000084636.18_5	1637
chr1	32166756	32166871	.	.	ADGRB2,COL16A1	ENSG00000084636.18_5,ENSG00000121753.12_5	COL16A1	ENSG00000084636.18_5	2747
chr1	32170830	32171132	COL16A1	ENSG00000084636.18_5	.	.	COL16A1	ENSG00000084636.18_5	911
chr1	32204960	32205214	ADGRB2	ENSG00000121753.12_5	.	.	ADGRB2	ENSG00000121753.12_5	150
chr1	32216721	32216864	.	.	ADGRB2,COL16A1,SPOCD1	ENSG00000084636.18_5,ENSG00000121753.12_5,ENSG00000134668.12_4	ADGRB2	ENSG00000121753.12_5	5001
chr1	32226608	32226769	ADGRB2	ENSG00000121753.12_5	.	.	ADGRB2	ENSG00000121753.12_5	0
chr1	32230002	32230159	ADGRB2	ENSG00000121753.12_5	.	.	ADGRB2	ENSG00000121753.12_5	62
chr1	32250533	32250816	.	.	ADGRB2,SPOCD1	ENSG00000121753.12_5,ENSG00000134668.12_4	SPOCD1	ENSG00000134668.12_4	13400
chr1	32254173	32254387	.	.	ADGRB2,SPOCD1	ENSG00000121753.12_5,ENSG00000134668.12_4	SPOCD1	ENSG00000134668.12_4	9829
chr1	32254888	32255069	.	.	ADGRB2,SPOCD1	ENSG00000121753.12_5,ENSG00000134668.12_4	SPOCD1	ENSG00000134668.12_4	9147
chr1	32282761	32282876	SPOCD1	ENSG00000134668.12_4	.	.	SPOCD1	ENSG00000134668.12_4	1110
chr1	32293061	32293172	.	.	SPOCD1	ENSG00000134668.12_4	SPOCD1	ENSG00000134668.12_4	11410
chr1	32309275	32309356	.	.	SPOCD1	ENSG00000134668.12_4	SPOCD1	ENSG00000134668.12_4	27624
chr1	32335216	32335346	.	.	PTP4A2	ENSG00000184007.21_6	PTP4A2	ENSG00000184007.21_6	41535
chr1	32343750	32344060	.	.	PTP4A2	ENSG00000184007.21_6	PTP4A2	ENSG00000184007.21_6	32821
chr1	32354774	32355092	.	.	PTP4A2	ENSG00000184007.21_6	PTP4A2	ENSG00000184007.21_6	21789
chr1	32403411	32403549	PTP4A2	ENSG00000184007.21_6	.	.	PTP4A2	ENSG00000184007.21_6	0
chr1	32403857	32404300	PTP4A2	ENSG00000184007.21_6	.	.	PTP4A2	ENSG00000184007.21_6	0
chr1	32405195	32405721	PTP4A2	ENSG00000184007.21_6	.	.	PTP4A2	ENSG00000184007.21_6	1227
chr1	32409991	32410270	PTP4A2	ENSG00000184007.21_6	.	.	PTP4A2	ENSG00000184007.21_6	187
chr1	32421702	32421856	.	.	PTP4A2	ENSG00000184007.21_6	PTP4A2	ENSG00000184007.21_6	11246
chr1	32429826	32429907	.	.	KHDRBS1,PTP4A2	ENSG00000121774.18_3,ENSG00000184007.21_6	PTP4A2	ENSG00000184007.21_6	19370
chr1	32447778	32447996	.	.	KHDRBS1,PTP4A2	ENSG00000121774.18_3,ENSG00000184007.21_6	KHDRBS1	ENSG00000121774.18_3	31474
chr1	32478914	32479558	KHDRBS1	ENSG00000121774.18_3	.	.	KHDRBS1	ENSG00000121774.18_3	0
chr1	32528034	32528432	.	.	KHDRBS1,KPNA6,TMEM39B	ENSG00000025800.14_4,ENSG00000121774.18_3,ENSG00000121775.18_3	TMEM39B	ENSG00000121775.18_3	9201
chr1	32532127	32532420	.	.	KPNA6,TMEM39B	ENSG00000025800.14_4,ENSG00000121775.18_3	TMEM39B	ENSG00000121775.18_3	5213
chr1	32538290	32539179	TMEM39B	ENSG00000121775.18_3	.	.	TMEM39B	ENSG00000121775.18_3	0
chr1	32547769	32547953	.	.	KPNA6,TMEM39B	ENSG00000025800.14_4,ENSG00000121775.18_3	TMEM39B	ENSG00000121775.18_3	6037
chr1	32573476	32573805	KPNA6	ENSG00000025800.14_4	.	.	KPNA6	ENSG00000025800.14_4	0
chr1	32574025	32574314	KPNA6	ENSG00000025800.14_4	.	.	KPNA6	ENSG00000025800.14_4	366
chr1	32645074	32645803	TXLNA	ENSG00000084652.16_3	.	.	TXLNA	ENSG00000084652.16_3	0
chr1	32666011	32666428	CCDC28B	ENSG00000160050.14_3	.	.	CCDC28B	ENSG00000160050.14_3	0
chr1	32667150	32667348	CCDC28B	ENSG00000160050.14_3	.	.	CCDC28B	ENSG00000160050.14_3	0
chr1	32671165	32671315	IQCC	ENSG00000160051.11_3	.	.	IQCC	ENSG00000160051.11_3	0
chr1	32686431	32686679	EIF3I,TMEM234	ENSG00000084623.11_2,ENSG00000160055.19_2	.	.	TMEM234	ENSG00000160055.19_2	118
chr1	32687839	32688104	EIF3I,TMEM234	ENSG00000084623.11_2,ENSG00000160055.19_2	.	.	TMEM234	ENSG00000160055.19_2	0
chr1	32706050	32706457	.	.	CCDC28B,DCDC2B,EIF3I,FAM167B,IQCC,LCK,TMEM234,Y_RNA	ENSG00000084623.11_2,ENSG00000160050.14_3,ENSG00000160051.11_3,ENSG00000160055.19_2,ENSG00000182866.17_4,ENSG00000183615.6_3,ENSG00000222046.2_2,ENSG00000252450.1	FAM167B	ENSG00000183615.6_3	6367
chr1	32706709	32706790	.	.	CCDC28B,DCDC2B,EIF3I,FAM167B,IQCC,LCK,TMEM234,Y_RNA	ENSG00000084623.11_2,ENSG00000160050.14_3,ENSG00000160051.11_3,ENSG00000160055.19_2,ENSG00000182866.17_4,ENSG00000183615.6_3,ENSG00000222046.2_2,ENSG00000252450.1	FAM167B	ENSG00000183615.6_3	6034
chr1	32707035	32707189	.	.	CCDC28B,DCDC2B,EIF3I,FAM167B,IQCC,LCK,TMEM234,Y_RNA	ENSG00000084623.11_2,ENSG00000160050.14_3,ENSG00000160051.11_3,ENSG00000160055.19_2,ENSG00000182866.17_4,ENSG00000183615.6_3,ENSG00000222046.2_2,ENSG00000252450.1	FAM167B	ENSG00000183615.6_3	5635
chr1	32715426	32715877	LCK	ENSG00000182866.17_4	.	.	LCK	ENSG00000182866.17_4	964
chr1	32716744	32717201	LCK	ENSG00000182866.17_4	.	.	LCK	ENSG00000182866.17_4	0
chr1	32729363	32729760	.	.	EIF3I,FAM167B,HDAC1,LCK,TMEM234,Y_RNA	ENSG00000084623.11_2,ENSG00000116478.12_5,ENSG00000160055.19_2,ENSG00000182866.17_4,ENSG00000183615.6_3,ENSG00000252450.1	LCK	ENSG00000182866.17_4	9953
chr1	32739525	32739722	LCK	ENSG00000182866.17_4	.	.	LCK	ENSG00000182866.17_4	0
chr1	32757423	32757896	HDAC1	ENSG00000116478.12_5	.	.	HDAC1	ENSG00000116478.12_5	0
chr1	32782261	32782435	.	.	FAM229A,HDAC1,LCK,MARCKSL1,TSSK3,Y_RNA	ENSG00000116478.12_5,ENSG00000162526.7_3,ENSG00000175130.7_3,ENSG00000182866.17_4,ENSG00000225828.1_5,ENSG00000252450.1	HDAC1	ENSG00000116478.12_5	10356
chr1	32782525	32782812	.	.	FAM229A,HDAC1,LCK,MARCKSL1,TSSK3,Y_RNA	ENSG00000116478.12_5,ENSG00000162526.7_3,ENSG00000175130.7_3,ENSG00000182866.17_4,ENSG00000225828.1_5,ENSG00000252450.1	HDAC1	ENSG00000116478.12_5	9979
chr1	32785687	32785860	.	.	FAM229A,HDAC1,LCK,MARCKSL1,TSSK3,Y_RNA	ENSG00000116478.12_5,ENSG00000162526.7_3,ENSG00000175130.7_3,ENSG00000182866.17_4,ENSG00000225828.1_5,ENSG00000252450.1	HDAC1	ENSG00000116478.12_5	6931
chr1	32800817	32801050	MARCKSL1	ENSG00000175130.7_3	.	.	MARCKSL1	ENSG00000175130.7_3	784
chr1	32801633	32801997	MARCKSL1	ENSG00000175130.7_3	.	.	MARCKSL1	ENSG00000175130.7_3	0
chr1	32803064	32803193	MARCKSL1	ENSG00000175130.7_3	.	.	MARCKSL1	ENSG00000175130.7_3	1231
chr1	32803510	32803695	MARCKSL1	ENSG00000175130.7_3	.	.	MARCKSL1	ENSG00000175130.7_3	1677
chr1	32814844	32814929	.	.	BSDC1,FAM229A,HDAC1,MARCKSL1,TSSK3	ENSG00000116478.12_5,ENSG00000160058.18_2,ENSG00000162526.7_3,ENSG00000175130.7_3,ENSG00000225828.1_5	TSSK3	ENSG00000162526.7_3	2194
chr1	32816684	32816852	TSSK3	ENSG00000162526.7_3	.	.	TSSK3	ENSG00000162526.7_3	271
chr1	32816959	32817475	TSSK3	ENSG00000162526.7_3	.	.	TSSK3	ENSG00000162526.7_3	0
chr1	32825623	32825839	FAM229A	ENSG00000225828.1_5	.	.	FAM229A	ENSG00000225828.1_5	1586
chr1	32837727	32838293	.	.	BSDC1,FAM229A,HDAC1,MARCKSL1,TSSK3	ENSG00000116478.12_5,ENSG00000160058.18_2,ENSG00000162526.7_3,ENSG00000175130.7_3,ENSG00000225828.1_5	BSDC1	ENSG00000160058.18_2	2090
chr1	32859961	32860509	BSDC1	ENSG00000160058.18_2	.	.	BSDC1	ENSG00000160058.18_2	0
chr1	32866573	32866681	.	.	BSDC1,FAM229A,TSSK3	ENSG00000160058.18_2,ENSG00000162526.7_3,ENSG00000225828.1_5	BSDC1	ENSG00000160058.18_2	6242
chr1	32966010	32966682	.	.	ZBTB8A,ZBTB8B	ENSG00000160062.15_4,ENSG00000273274.2_4	ZBTB8B	ENSG00000273274.2_4	35337
chr1	32986150	32986513	.	.	ZBTB8A	ENSG00000160062.15_4	ZBTB8A	ENSG00000160062.15_4	18516
chr1	33004845	33005633	ZBTB8A	ENSG00000160062.15_4	.	.	ZBTB8A	ENSG00000160062.15_4	0
chr1	33021497	33021578	.	.	ZBTB8A	ENSG00000160062.15_4	ZBTB8A	ENSG00000160062.15_4	16467
chr1	33115919	33116273	RBBP4,ZBTB8OS	ENSG00000162521.19_6,ENSG00000176261.15_5	.	.	ZBTB8OS	ENSG00000176261.15_5	0
chr1	33116521	33117057	RBBP4,ZBTB8OS	ENSG00000162521.19_6,ENSG00000176261.15_5	.	.	RBBP4	ENSG00000162521.19_6	0
chr1	33177851	33178173	.	.	KIAA1522,RBBP4,SYNC	ENSG00000162520.14_5,ENSG00000162521.19_6,ENSG00000162522.11_3	SYNC	ENSG00000162520.14_5	8655
chr1	33182407	33182496	.	.	KIAA1522,RBBP4,SYNC	ENSG00000162520.14_5,ENSG00000162521.19_6,ENSG00000162522.11_3	SYNC	ENSG00000162520.14_5	13211
chr1	33188936	33189094	.	.	KIAA1522,SYNC	ENSG00000162520.14_5,ENSG00000162522.11_3	KIAA1522	ENSG00000162522.11_3	18338
chr1	33190740	33191107	.	.	KIAA1522,SYNC	ENSG00000162520.14_5,ENSG00000162522.11_3	KIAA1522	ENSG00000162522.11_3	16325
chr1	33219404	33219641	KIAA1522	ENSG00000162522.11_3	.	.	KIAA1522	ENSG00000162522.11_3	0
chr1	33282861	33283410	S100PBP,YARS	ENSG00000116497.18_4,ENSG00000134684.10_2	.	.	YARS	ENSG00000134684.10_2	0
chr1	33283516	33283854	S100PBP,YARS	ENSG00000116497.18_4,ENSG00000134684.10_2	.	.	YARS	ENSG00000134684.10_2	0
chr1	33338206	33338505	FNDC5	ENSG00000160097.18_5	.	.	FNDC5	ENSG00000160097.18_5	124
chr1	33383251	33383377	.	.	FNDC5,HPCA,RNF19B,TMEM54	ENSG00000116514.16_3,ENSG00000121900.19_3,ENSG00000121905.10_3,ENSG00000160097.18_5	TMEM54	ENSG00000121900.19_3	16213
chr1	33426537	33426665	.	.	FKSG48,RNF19B	ENSG00000116514.16_3,ENSG00000267885.1	RNF19B	ENSG00000116514.16_3	3621
chr1	33429500	33429669	RNF19B	ENSG00000116514.16_3	.	.	RNF19B	ENSG00000116514.16_3	617
chr1	33430226	33430670	RNF19B	ENSG00000116514.16_3	.	.	RNF19B	ENSG00000116514.16_3	0
chr1	33446821	33447137	.	.	AK2,FKSG48,RNF19B	ENSG00000004455.16_2,ENSG00000116514.16_3,ENSG00000267885.1	FKSG48	ENSG00000267885.1	7553
chr1	33457953	33458540	.	.	AK2,FKSG48,RNF19B	ENSG00000004455.16_2,ENSG00000116514.16_3,ENSG00000267885.1	FKSG48	ENSG00000267885.1	18685
chr1	33458855	33459008	.	.	AK2,FKSG48,RNF19B	ENSG00000004455.16_2,ENSG00000116514.16_3,ENSG00000267885.1	AK2	ENSG00000004455.16_2	18950
chr1	33502409	33502764	AK2	ENSG00000004455.16_2	.	.	AK2	ENSG00000004455.16_2	0
chr1	33526473	33526647	.	.	AK2,AZIN2	ENSG00000004455.16_2,ENSG00000142920.17_3	AK2	ENSG00000004455.16_2	19950
chr1	33546566	33546833	AK2,AZIN2	ENSG00000004455.16_2,ENSG00000142920.17_3	.	.	AK2	ENSG00000004455.16_2	0
chr1	33564053	33564208	.	.	AK2,AZIN2	ENSG00000004455.16_2,ENSG00000142920.17_3	AZIN2	ENSG00000142920.17_3	3808
chr1	33564889	33565461	.	.	AK2,AZIN2	ENSG00000004455.16_2,ENSG00000142920.17_3	AZIN2	ENSG00000142920.17_3	4644
chr1	33592770	33593307	.	.	AK2,AZIN2,TRIM62	ENSG00000004455.16_2,ENSG00000116525.14_3,ENSG00000142920.17_3	AZIN2	ENSG00000142920.17_3	32525
chr1	33618692	33619020	.	.	TRIM62	ENSG00000116525.14_3	TRIM62	ENSG00000116525.14_3	23131
chr1	33646366	33646554	TRIM62	ENSG00000116525.14_3	.	.	TRIM62	ENSG00000116525.14_3	1090
chr1	33647448	33647846	TRIM62	ENSG00000116525.14_3	.	.	TRIM62	ENSG00000116525.14_3	0
chr1	33648329	33648410	TRIM62	ENSG00000116525.14_3	.	.	TRIM62	ENSG00000116525.14_3	670
chr1	33721078	33721500	ZNF362	ENSG00000160094.15_5	.	.	ZNF362	ENSG00000160094.15_5	594
chr1	33721630	33721832	ZNF362	ENSG00000160094.15_5	.	.	ZNF362	ENSG00000160094.15_5	262
chr1	33721880	33722247	ZNF362	ENSG00000160094.15_5	.	.	ZNF362	ENSG00000160094.15_5	0
chr1	33722302	33722544	ZNF362	ENSG00000160094.15_5	.	.	ZNF362	ENSG00000160094.15_5	82
chr1	33800785	33800866	PHC2	ENSG00000134686.18_4	.	.	PHC2	ENSG00000134686.18_4	0
chr1	33808045	33808234	.	.	A3GALT2,PHC2	ENSG00000134686.18_4,ENSG00000184389.9_2	PHC2	ENSG00000134686.18_4	7017
chr1	33815231	33816158	PHC2	ENSG00000134686.18_4	.	.	PHC2	ENSG00000134686.18_4	0
chr1	33829509	33829942	.	.	A3GALT2,PHC2	ENSG00000134686.18_4,ENSG00000184389.9_2	PHC2	ENSG00000134686.18_4	8700
chr1	33830320	33830434	.	.	A3GALT2,PHC2	ENSG00000134686.18_4,ENSG00000184389.9_2	PHC2	ENSG00000134686.18_4	9511
chr1	33896517	33896921	PHC2	ENSG00000134686.18_4	.	.	PHC2	ENSG00000134686.18_4	0
chr1	33899459	33899647	.	.	AL138837.1,PHC2,ZSCAN20	ENSG00000121903.14_2,ENSG00000134686.18_4,ENSG00000221225.1	PHC2	ENSG00000134686.18_4	2807
chr1	33900828	33900983	.	.	AL138837.1,PHC2,ZSCAN20	ENSG00000121903.14_2,ENSG00000134686.18_4,ENSG00000221225.1	PHC2	ENSG00000134686.18_4	4176
chr1	33921500	33921655	.	.	AL138837.1,PHC2,ZSCAN20	ENSG00000121903.14_2,ENSG00000134686.18_4,ENSG00000221225.1	AL138837.1	ENSG00000221225.1	13789
chr1	33926610	33926932	.	.	AL138837.1,PHC2,ZSCAN20	ENSG00000121903.14_2,ENSG00000134686.18_4,ENSG00000221225.1	ZSCAN20	ENSG00000121903.14_2	11315
chr1	33936127	33936352	ZSCAN20	ENSG00000121903.14_2	.	.	ZSCAN20	ENSG00000121903.14_2	1895
chr1	33937921	33938386	ZSCAN20	ENSG00000121903.14_2	.	.	ZSCAN20	ENSG00000121903.14_2	0
chr1	33966519	33966820	.	.	ZSCAN20	ENSG00000121903.14_2	ZSCAN20	ENSG00000121903.14_2	28258
chr1	34078552	34078701	.	.	CSMD2	ENSG00000121904.17_3	CSMD2	ENSG00000121904.17_3	10476
chr1	34098770	34098899	.	.	CSMD2	ENSG00000121904.17_3	CSMD2	ENSG00000121904.17_3	6587
chr1	34258309	34258539	.	.	CSMD2	ENSG00000121904.17_3	CSMD2	ENSG00000121904.17_3	21281
chr1	34592497	34592911	.	.	C1orf94,CSMD2	ENSG00000121904.17_3,ENSG00000142698.15_4	CSMD2	ENSG00000121904.17_3	37964
chr1	35208361	35208491	.	.	GJB3,GJB4,GJB5	ENSG00000188910.8_3,ENSG00000189280.3_3,ENSG00000189433.7_4	GJB5	ENSG00000189280.3_3	12158
chr1	35252192	35252338	.	.	GJA4,GJB3,GJB4,GJB5	ENSG00000187513.9_4,ENSG00000188910.8_3,ENSG00000189280.3_3,ENSG00000189433.7_4	GJB3	ENSG00000188910.8_3	4313
chr1	35318333	35318583	.	.	SMIM12	ENSG00000163866.9_4	SMIM12	ENSG00000163866.9_4	6063
chr1	35325210	35325589	SMIM12	ENSG00000163866.9_4	.	.	SMIM12	ENSG00000163866.9_4	0
chr1	35384849	35384972	.	.	DLGAP3	ENSG00000116544.12_3	DLGAP3	ENSG00000116544.12_3	6123
chr1	35427028	35427109	.	.	DLGAP3,TMEM35B,ZMYM6	ENSG00000116544.12_3,ENSG00000163867.17_5,ENSG00000243749.1_4	TMEM35B	ENSG00000243749.1_4	23845
chr1	35434093	35434222	.	.	DLGAP3,TMEM35B,ZMYM6	ENSG00000116544.12_3,ENSG00000163867.17_5,ENSG00000243749.1_4	TMEM35B	ENSG00000243749.1_4	16732
chr1	35448478	35448755	.	.	TMEM35B,ZMYM1,ZMYM6	ENSG00000163867.17_5,ENSG00000197056.11_4,ENSG00000243749.1_4	TMEM35B	ENSG00000243749.1_4	2199
chr1	35450817	35451134	TMEM35B	ENSG00000243749.1_4	.	.	TMEM35B	ENSG00000243749.1_4	0
chr1	35497235	35497721	ZMYM1,ZMYM6	ENSG00000163867.17_5,ENSG00000197056.11_4	.	.	ZMYM6	ENSG00000163867.17_5	0
chr1	35513120	35513201	.	.	ZMYM1,ZMYM6	ENSG00000163867.17_5,ENSG00000197056.11_4	ZMYM1	ENSG00000197056.11_4	12187
chr1	35528288	35528776	.	.	ZMYM1,ZMYM6	ENSG00000163867.17_5,ENSG00000197056.11_4	ZMYM1	ENSG00000197056.11_4	2901
chr1	35544812	35545336	ZMYM1	ENSG00000197056.11_4	.	.	ZMYM1	ENSG00000197056.11_4	0
chr1	35557902	35557983	ZMYM1	ENSG00000197056.11_4	.	.	ZMYM1	ENSG00000197056.11_4	858
chr1	35561749	35561830	.	.	ZMYM1	ENSG00000197056.11_4	ZMYM1	ENSG00000197056.11_4	2909
chr1	35562855	35563167	.	.	ZMYM1	ENSG00000197056.11_4	ZMYM1	ENSG00000197056.11_4	4015
chr1	35620054	35620329	.	.	SFPQ,Y_RNA	ENSG00000116560.11_3,ENSG00000201868.1	SFPQ	ENSG00000116560.11_3	22933
chr1	35657570	35657838	SFPQ	ENSG00000116560.11_3	.	.	SFPQ	ENSG00000116560.11_3	908
chr1	35658650	35659066	SFPQ	ENSG00000116560.11_3	.	.	SFPQ	ENSG00000116560.11_3	0
chr1	35667827	35667967	.	.	SFPQ,Y_RNA	ENSG00000116560.11_3,ENSG00000201868.1	Y_RNA	ENSG00000201868.1	6257
chr1	35734103	35734651	ZMYM4	ENSG00000146463.11_3	.	.	ZMYM4	ENSG00000146463.11_3	0
chr1	35835979	35836211	.	.	ZMYM4	ENSG00000146463.11_3	ZMYM4	ENSG00000146463.11_3	8661
chr1	35971503	35972002	KIAA0319L	ENSG00000142687.18_4	.	.	KIAA0319L	ENSG00000142687.18_4	466
chr1	36022923	36023545	KIAA0319L,NCDN	ENSG00000020129.16_4,ENSG00000142687.18_4	.	.	KIAA0319L	ENSG00000142687.18_4	0
chr1	36030357	36030438	.	.	KIAA0319L,NCDN,TFAP2E	ENSG00000020129.16_4,ENSG00000116819.8_4,ENSG00000142687.18_4	NCDN	ENSG00000020129.16_4	2288
chr1	36043195	36043565	TFAP2E	ENSG00000116819.8_4	.	.	TFAP2E	ENSG00000116819.8_4	0
chr1	36058941	36059315	.	.	KIAA0319L,NCDN,PSMB2,TFAP2E	ENSG00000020129.16_4,ENSG00000116819.8_4,ENSG00000126067.12_3,ENSG00000142687.18_4	TFAP2E	ENSG00000116819.8_4	15604
chr1	36103104	36103185	.	.	PSMB2	ENSG00000126067.12_3	PSMB2	ENSG00000126067.12_3	3942
chr1	36106986	36107380	PSMB2	ENSG00000126067.12_3	.	.	PSMB2	ENSG00000126067.12_3	0
chr1	36107659	36107797	PSMB2	ENSG00000126067.12_3	.	.	PSMB2	ENSG00000126067.12_3	533
chr1	36184380	36184544	C1orf216	ENSG00000142686.8_3	.	.	C1orf216	ENSG00000142686.8_3	0
chr1	36234941	36235266	CLSPN	ENSG00000092853.14_4	.	.	CLSPN	ENSG00000092853.14_4	263
chr1	36235326	36235868	CLSPN	ENSG00000092853.14_4	.	.	CLSPN	ENSG00000092853.14_4	0
chr1	36270190	36270335	.	.	AGO4,CLSPN	ENSG00000092853.14_4,ENSG00000134698.11_3	AGO4	ENSG00000134698.11_3	3283
chr1	36270589	36270778	.	.	AGO4,CLSPN	ENSG00000092853.14_4,ENSG00000134698.11_3	AGO4	ENSG00000134698.11_3	2840
chr1	36273535	36273899	AGO4	ENSG00000134698.11_3	.	.	AGO4	ENSG00000134698.11_3	0
chr1	36276883	36277041	.	.	AGO4,CLSPN	ENSG00000092853.14_4,ENSG00000134698.11_3	AGO4	ENSG00000134698.11_3	3266
chr1	36348566	36348957	AGO1	ENSG00000092847.12_5	.	.	AGO1	ENSG00000092847.12_5	0
chr1	36359797	36360070	AGO1	ENSG00000092847.12_5	.	.	AGO1	ENSG00000092847.12_5	1616
chr1	36396261	36396995	AGO3	ENSG00000126070.20_3	.	.	AGO3	ENSG00000126070.20_3	0
chr1	36554304	36554789	ADPRHL2,TEKT2	ENSG00000092850.12_4,ENSG00000116863.11_3	.	.	ADPRHL2	ENSG00000116863.11_3	0
chr1	36559629	36559862	.	.	ADPRHL2,COL8A2,TEKT2,TRAPPC3	ENSG00000054116.12_3,ENSG00000092850.12_4,ENSG00000116863.11_3,ENSG00000171812.13_5	ADPRHL2	ENSG00000116863.11_3	5136
chr1	36562774	36562956	.	.	ADPRHL2,COL8A2,TEKT2,TRAPPC3	ENSG00000054116.12_3,ENSG00000092850.12_4,ENSG00000116863.11_3,ENSG00000171812.13_5	COL8A2	ENSG00000171812.13_5	2894
chr1	36574654	36574944	.	.	ADPRHL2,COL8A2,MAP7D1,TEKT2,TRAPPC3	ENSG00000054116.12_3,ENSG00000092850.12_4,ENSG00000116863.11_3,ENSG00000116871.15_7,ENSG00000171812.13_5	COL8A2	ENSG00000171812.13_5	8805
chr1	36589064	36589189	COL8A2	ENSG00000171812.13_5	.	.	COL8A2	ENSG00000171812.13_5	1634
chr1	36614916	36615447	TRAPPC3	ENSG00000054116.12_3	.	.	TRAPPC3	ENSG00000054116.12_3	0
chr1	36616515	36616684	TRAPPC3	ENSG00000054116.12_3	.	.	TRAPPC3	ENSG00000054116.12_3	1401
chr1	36621398	36621859	MAP7D1,TRAPPC3	ENSG00000054116.12_3,ENSG00000116871.15_7	.	.	MAP7D1	ENSG00000116871.15_7	0
chr1	36622600	36622686	MAP7D1,TRAPPC3	ENSG00000054116.12_3,ENSG00000116871.15_7	.	.	MAP7D1	ENSG00000116871.15_7	131
chr1	36626513	36626749	.	.	COL8A2,MAP7D1,TRAPPC3	ENSG00000054116.12_3,ENSG00000116871.15_7,ENSG00000171812.13_5	MAP7D1	ENSG00000116871.15_7	3697
chr1	36627625	36627822	.	.	COL8A2,MAP7D1,TRAPPC3	ENSG00000054116.12_3,ENSG00000116871.15_7,ENSG00000171812.13_5	MAP7D1	ENSG00000116871.15_7	4809
chr1	36653848	36653995	.	.	MAP7D1,THRAP3,TRAPPC3	ENSG00000054116.12_3,ENSG00000054118.15_6,ENSG00000116871.15_7	MAP7D1	ENSG00000116871.15_7	9226
chr1	36674957	36675227	.	.	MAP7D1,THRAP3	ENSG00000054118.15_6,ENSG00000116871.15_7	THRAP3	ENSG00000054118.15_6	14807
chr1	36689617	36690113	THRAP3	ENSG00000054118.15_6	.	.	THRAP3	ENSG00000054118.15_6	0
chr1	36690224	36690349	THRAP3	ENSG00000054118.15_6	.	.	THRAP3	ENSG00000054118.15_6	180
chr1	36698326	36698607	.	.	THRAP3	ENSG00000054118.15_6	THRAP3	ENSG00000054118.15_6	8282
chr1	36720828	36720965	.	.	THRAP3	ENSG00000054118.15_6	THRAP3	ENSG00000054118.15_6	30784
chr1	36722188	36722512	.	.	SH3D21,THRAP3	ENSG00000054118.15_6,ENSG00000214193.10_6	THRAP3	ENSG00000054118.15_6	32144
chr1	36722639	36722908	.	.	SH3D21,THRAP3	ENSG00000054118.15_6,ENSG00000214193.10_6	THRAP3	ENSG00000054118.15_6	32412
chr1	36772450	36772765	SH3D21	ENSG00000214193.10_6	.	.	SH3D21	ENSG00000214193.10_6	0
chr1	36786739	36787165	SH3D21	ENSG00000214193.10_6	.	.	SH3D21	ENSG00000214193.10_6	1098
chr1	36788463	36788663	EVA1B	ENSG00000142694.6_2	.	.	EVA1B	ENSG00000142694.6_2	553
chr1	36788840	36788930	EVA1B	ENSG00000142694.6_2	.	.	EVA1B	ENSG00000142694.6_2	286
chr1	36789180	36789458	EVA1B	ENSG00000142694.6_2	.	.	EVA1B	ENSG00000142694.6_2	0
chr1	36814982	36815092	.	.	EVA1B,LSM10,SH3D21,STK40	ENSG00000142694.6_2,ENSG00000181817.6_3,ENSG00000196182.10_3,ENSG00000214193.10_6	STK40	ENSG00000196182.10_3	11849
chr1	36817442	36817523	.	.	EVA1B,LSM10,SH3D21,STK40	ENSG00000142694.6_2,ENSG00000181817.6_3,ENSG00000196182.10_3,ENSG00000214193.10_6	STK40	ENSG00000196182.10_3	9418
chr1	36824892	36825477	STK40	ENSG00000196182.10_3	.	.	STK40	ENSG00000196182.10_3	1464
chr1	36834652	36834846	.	.	EVA1B,LSM10,SH3D21,STK40	ENSG00000142694.6_2,ENSG00000181817.6_3,ENSG00000196182.10_3,ENSG00000214193.10_6	STK40	ENSG00000196182.10_3	2980
chr1	36837043	36837275	.	.	EVA1B,LSM10,OSCP1,STK40	ENSG00000116885.18_4,ENSG00000142694.6_2,ENSG00000181817.6_3,ENSG00000196182.10_3	STK40	ENSG00000196182.10_3	5371
chr1	36839430	36839732	.	.	EVA1B,LSM10,OSCP1,STK40	ENSG00000116885.18_4,ENSG00000142694.6_2,ENSG00000181817.6_3,ENSG00000196182.10_3	STK40	ENSG00000196182.10_3	7758
chr1	36840151	36840232	.	.	LSM10,OSCP1,STK40	ENSG00000116885.18_4,ENSG00000181817.6_3,ENSG00000196182.10_3	STK40	ENSG00000196182.10_3	8479
chr1	36851201	36851858	STK40	ENSG00000196182.10_3	.	.	STK40	ENSG00000196182.10_3	0
chr1	36852113	36852449	STK40	ENSG00000196182.10_3	.	.	STK40	ENSG00000196182.10_3	617
chr1	36862945	36863055	LSM10	ENSG00000181817.6_3	.	.	LSM10	ENSG00000181817.6_3	424
chr1	36863321	36863655	LSM10	ENSG00000181817.6_3	.	.	LSM10	ENSG00000181817.6_3	0
chr1	36877558	36877719	.	.	LSM10,MRPS15,OSCP1,STK40	ENSG00000116885.18_4,ENSG00000116898.12_3,ENSG00000181817.6_3,ENSG00000196182.10_3	OSCP1	ENSG00000116885.18_4	7175
chr1	36886427	36886682	OSCP1	ENSG00000116885.18_4	.	.	OSCP1	ENSG00000116885.18_4	1100
chr1	36915991	36916446	OSCP1	ENSG00000116885.18_4	.	.	OSCP1	ENSG00000116885.18_4	0
chr1	36923308	36923704	MRPS15	ENSG00000116898.12_3	.	.	MRPS15	ENSG00000116898.12_3	1142
chr1	36923833	36923933	MRPS15	ENSG00000116898.12_3	.	.	MRPS15	ENSG00000116898.12_3	1371
chr1	36929843	36930293	MRPS15	ENSG00000116898.12_3	.	.	MRPS15	ENSG00000116898.12_3	0
chr1	36982097	36982178	.	.	CSF3R	ENSG00000119535.17_6	CSF3R	ENSG00000119535.17_6	33219
chr1	37000918	37000999	.	.	.	.	CSF3R	ENSG00000119535.17_6	52040
chr1	37169417	37169525	.	.	.	.	GRIK3	ENSG00000163873.10_4	149763
chr1	37754568	37754876	.	.	.	.	ZC3H12A	ENSG00000163874.11_4	185306
chr1	37900035	37900151	.	.	ZC3H12A	ENSG00000163874.11_4	ZC3H12A	ENSG00000163874.11_4	40031
chr1	37915623	37915899	.	.	ZC3H12A	ENSG00000163874.11_4	ZC3H12A	ENSG00000163874.11_4	24283
chr1	37920576	37920665	.	.	ZC3H12A	ENSG00000163874.11_4	ZC3H12A	ENSG00000163874.11_4	19517
chr1	37939943	37940274	ZC3H12A	ENSG00000163874.11_4	.	.	ZC3H12A	ENSG00000163874.11_4	0
chr1	37942831	37943277	.	.	MEAF6,ZC3H12A	ENSG00000163874.11_4,ENSG00000163875.15_3	ZC3H12A	ENSG00000163874.11_4	2324
chr1	37945258	37945527	ZC3H12A	ENSG00000163874.11_4	.	.	ZC3H12A	ENSG00000163874.11_4	74
chr1	37953091	37953172	.	.	MEAF6,ZC3H12A	ENSG00000163874.11_4,ENSG00000163875.15_3	ZC3H12A	ENSG00000163874.11_4	5800
chr1	37974956	37975037	.	.	DNALI1,MEAF6,SNIP1,ZC3H12A	ENSG00000163874.11_4,ENSG00000163875.15_3,ENSG00000163877.11_3,ENSG00000163879.11_3	MEAF6	ENSG00000163875.15_3	4084
chr1	37980122	37980636	MEAF6	ENSG00000163875.15_3	.	.	MEAF6	ENSG00000163875.15_3	0
chr1	38019852	38020038	SNIP1	ENSG00000163877.11_3	.	.	SNIP1	ENSG00000163877.11_3	0
chr1	38061233	38061314	GNL2	ENSG00000134697.13_6	.	.	GNL2	ENSG00000134697.13_6	222
chr1	38061438	38061812	GNL2	ENSG00000134697.13_6	.	.	GNL2	ENSG00000134697.13_6	0
chr1	38139515	38139953	.	.	C1orf109,CDCA8,EPHA10,RSPO1	ENSG00000116922.14_5,ENSG00000134690.11_3,ENSG00000169218.14_3,ENSG00000183317.17_5	C1orf109	ENSG00000116922.14_5	9911
chr1	38148164	38148261	C1orf109	ENSG00000116922.14_5	.	.	C1orf109	ENSG00000116922.14_5	1603
chr1	38156079	38156330	C1orf109,CDCA8	ENSG00000116922.14_5,ENSG00000134690.11_3	.	.	C1orf109	ENSG00000116922.14_5	0
chr1	38157801	38158243	C1orf109,CDCA8	ENSG00000116922.14_5,ENSG00000134690.11_3	.	.	C1orf109	ENSG00000116922.14_5	0
chr1	38189134	38189423	EPHA10	ENSG00000183317.17_5	.	.	EPHA10	ENSG00000183317.17_5	1606
chr1	38259647	38259882	MANEAL	ENSG00000185090.14_3	.	.	MANEAL	ENSG00000185090.14_3	92
chr1	38273364	38273467	C1orf122,YRDC	ENSG00000196449.4_3,ENSG00000197982.14_5	.	.	C1orf122	ENSG00000197982.14_5	0
chr1	38273715	38274274	C1orf122,YRDC	ENSG00000196449.4_3,ENSG00000197982.14_5	.	.	YRDC	ENSG00000196449.4_3	0
chr1	38274392	38274472	C1orf122,YRDC	ENSG00000196449.4_3,ENSG00000197982.14_5	.	.	YRDC	ENSG00000196449.4_3	513
chr1	38325192	38325515	MTF1	ENSG00000188786.10_3	.	.	MTF1	ENSG00000188786.10_3	0
chr1	38325809	38326034	MTF1	ENSG00000188786.10_3	.	.	MTF1	ENSG00000188786.10_3	546
chr1	38388514	38388861	.	.	INPP5B,SF3A3	ENSG00000183431.12_3,ENSG00000204084.13_4	INPP5B	ENSG00000204084.13_4	8560
chr1	38397299	38397687	INPP5B	ENSG00000204084.13_4	.	.	INPP5B	ENSG00000204084.13_4	0
chr1	38412562	38412866	INPP5B	ENSG00000204084.13_4	.	.	INPP5B	ENSG00000204084.13_4	0
chr1	38455515	38455986	SF3A3	ENSG00000183431.12_3	.	.	SF3A3	ENSG00000183431.12_3	0
chr1	38465353	38465434	FHL3	ENSG00000183386.10_3	.	.	FHL3	ENSG00000183386.10_3	250
chr1	38471172	38471405	FHL3	ENSG00000183386.10_3	.	.	FHL3	ENSG00000183386.10_3	0
chr1	38475138	38475219	UTP11	ENSG00000183520.12_4	.	.	UTP11	ENSG00000183520.12_4	208
chr1	38478137	38478492	UTP11	ENSG00000183520.12_4	.	.	UTP11	ENSG00000183520.12_4	0
chr1	38495750	38496100	.	.	FHL3,POU3F1,SF3A3,UTP11	ENSG00000183386.10_3,ENSG00000183431.12_3,ENSG00000183520.12_4,ENSG00000185668.7_3	UTP11	ENSG00000183520.12_4	13495
chr1	38583619	38583700	.	.	.	.	POU3F1	ENSG00000185668.7_3	71154
chr1	38814539	38814620	.	.	.	.	POU3F1	ENSG00000185668.7_3	302074
chr1	39025347	39025474	.	.	.	.	RRAGC	ENSG00000116954.8_3	288272
chr1	39281863	39281999	.	.	RRAGC	ENSG00000116954.8_3	RRAGC	ENSG00000116954.8_3	31747
chr1	39301013	39301147	.	.	GJA9,MYCBP,RRAGC	ENSG00000116954.8_3,ENSG00000131233.9_3,ENSG00000214114.9_4	RRAGC	ENSG00000116954.8_3	12599
chr1	39325289	39325726	RRAGC	ENSG00000116954.8_3	.	.	RRAGC	ENSG00000116954.8_3	0
chr1	39338813	39339358	MYCBP	ENSG00000214114.9_4	.	.	MYCBP	ENSG00000214114.9_4	0
chr1	39456673	39457224	AKIRIN1	ENSG00000174574.16_4	.	.	AKIRIN1	ENSG00000174574.16_4	0
chr1	39491663	39492231	NDUFS5	ENSG00000168653.11_3	.	.	NDUFS5	ENSG00000168653.11_3	0
chr1	39492370	39492634	NDUFS5	ENSG00000168653.11_3	.	.	NDUFS5	ENSG00000168653.11_3	348
chr1	39513473	39513877	.	.	MACF1,NDUFS5	ENSG00000127603.26_7,ENSG00000168653.11_3	NDUFS5	ENSG00000168653.11_3	21451
chr1	39514703	39514933	.	.	MACF1,NDUFS5	ENSG00000127603.26_7,ENSG00000168653.11_3	NDUFS5	ENSG00000168653.11_3	22681
chr1	39552042	39552399	.	.	MACF1	ENSG00000127603.26_7	MACF1	ENSG00000127603.26_7	2203
chr1	39552738	39553008	.	.	MACF1	ENSG00000127603.26_7	MACF1	ENSG00000127603.26_7	2899
chr1	39556119	39556197	.	.	MACF1	ENSG00000127603.26_7	MACF1	ENSG00000127603.26_7	6280
chr1	39558178	39558268	.	.	MACF1	ENSG00000127603.26_7	MACF1	ENSG00000127603.26_7	8339
chr1	39568329	39568682	.	.	MACF1	ENSG00000127603.26_7	MACF1	ENSG00000127603.26_7	2402
chr1	39568849	39568930	.	.	MACF1	ENSG00000127603.26_7	MACF1	ENSG00000127603.26_7	2154
chr1	39570831	39571271	MACF1	ENSG00000127603.26_7	.	.	MACF1	ENSG00000127603.26_7	0
chr1	39649395	39649758	.	.	MACF1	ENSG00000127603.26_7	MACF1	ENSG00000127603.26_7	20161
chr1	39657853	39658077	.	.	MACF1	ENSG00000127603.26_7	MACF1	ENSG00000127603.26_7	11842
chr1	39662040	39662232	.	.	MACF1	ENSG00000127603.26_7	MACF1	ENSG00000127603.26_7	7687
chr1	39662572	39662846	.	.	MACF1	ENSG00000127603.26_7	MACF1	ENSG00000127603.26_7	7073
chr1	39670110	39670521	MACF1	ENSG00000127603.26_7	.	.	MACF1	ENSG00000127603.26_7	0
chr1	39670836	39671095	MACF1	ENSG00000127603.26_7	.	.	MACF1	ENSG00000127603.26_7	469
chr1	39680778	39680953	MACF1	ENSG00000127603.26_7	.	.	MACF1	ENSG00000127603.26_7	0
chr1	39681324	39681576	MACF1	ENSG00000127603.26_7	.	.	MACF1	ENSG00000127603.26_7	295
chr1	39724380	39724496	.	.	MACF1	ENSG00000127603.26_7	MACF1	ENSG00000127603.26_7	9642
chr1	39734016	39734123	MACF1	ENSG00000127603.26_7	.	.	MACF1	ENSG00000127603.26_7	15
chr1	39735242	39735714	MACF1	ENSG00000127603.26_7	.	.	MACF1	ENSG00000127603.26_7	1043
chr1	39864317	39864582	.	.	MACF1	ENSG00000127603.26_7	MACF1	ENSG00000127603.26_7	10594
chr1	39874235	39875016	MACF1	ENSG00000127603.26_7	.	.	MACF1	ENSG00000127603.26_7	160
chr1	39974596	39975621	.	.	BMP8A,MACF1	ENSG00000127603.26_7,ENSG00000183682.8_4	BMP8A	ENSG00000183682.8_4	17288
chr1	39989960	39990172	.	.	BMP8A,PABPC4	ENSG00000090621.14_5,ENSG00000183682.8_4	BMP8A	ENSG00000183682.8_4	32652
chr1	39991434	39991843	.	.	BMP8A,PABPC4	ENSG00000090621.14_5,ENSG00000183682.8_4	BMP8A	ENSG00000183682.8_4	34126
chr1	40002195	40002296	.	.	BMP8A,PABPC4	ENSG00000090621.14_5,ENSG00000183682.8_4	PABPC4	ENSG00000090621.14_5	25386
chr1	40004946	40005112	.	.	BMP8A,PABPC4	ENSG00000090621.14_5,ENSG00000183682.8_4	PABPC4	ENSG00000090621.14_5	22570
chr1	40042146	40042294	PABPC4	ENSG00000090621.14_5	.	.	PABPC4	ENSG00000090621.14_5	122
chr1	40042432	40042727	PABPC4	ENSG00000090621.14_5	.	.	PABPC4	ENSG00000090621.14_5	0
chr1	40111893	40112397	.	.	HEYL,HPCAL4,NT5C1A,PPIE	ENSG00000084072.16_3,ENSG00000116981.3_2,ENSG00000116983.13_3,ENSG00000163909.8_3	HEYL	ENSG00000163909.8_3	6579
chr1	40122976	40123440	.	.	HEYL,HPCAL4,NT5C1A,PPIE	ENSG00000084072.16_3,ENSG00000116981.3_2,ENSG00000116983.13_3,ENSG00000163909.8_3	NT5C1A	ENSG00000116981.3_2	14270
chr1	40167687	40167768	.	.	HPCAL4,NT5C1A,PPIE	ENSG00000084072.16_3,ENSG00000116981.3_2,ENSG00000116983.13_3	PPIE	ENSG00000084072.16_3	9833
chr1	40185845	40185955	.	.	HPCAL4,NT5C1A,PPIE	ENSG00000084072.16_3,ENSG00000116981.3_2,ENSG00000116983.13_3	PPIE	ENSG00000084072.16_3	18597
chr1	40204367	40204732	PPIE	ENSG00000084072.16_3	.	.	PPIE	ENSG00000084072.16_3	0
chr1	40219402	40219513	.	.	BMP8B,OXCT2,PPIE	ENSG00000084072.16_3,ENSG00000116985.12_4,ENSG00000198754.5_3	PPIE	ENSG00000084072.16_3	7359
chr1	40241987	40242332	.	.	BMP8B,OXCT2,PPIE	ENSG00000084072.16_3,ENSG00000116985.12_4,ENSG00000198754.5_3	OXCT2	ENSG00000198754.5_3	4968
chr1	40242971	40243314	.	.	BMP8B,OXCT2,PPIE	ENSG00000084072.16_3,ENSG00000116985.12_4,ENSG00000198754.5_3	OXCT2	ENSG00000198754.5_3	5952
chr1	40254873	40254964	BMP8B	ENSG00000116985.12_4	.	.	BMP8B	ENSG00000116985.12_4	337
chr1	40264916	40265170	.	.	BMP8B,OXCT2,PPIE,TRIT1	ENSG00000043514.16_4,ENSG00000084072.16_3,ENSG00000116985.12_4,ENSG00000198754.5_3	BMP8B	ENSG00000116985.12_4	10380
chr1	40265466	40265626	.	.	BMP8B,OXCT2,PPIE,TRIT1	ENSG00000043514.16_4,ENSG00000084072.16_3,ENSG00000116985.12_4,ENSG00000198754.5_3	BMP8B	ENSG00000116985.12_4	10930
chr1	40282629	40282724	.	.	BMP8B,OXCT2,TRIT1	ENSG00000043514.16_4,ENSG00000116985.12_4,ENSG00000198754.5_3	BMP8B	ENSG00000116985.12_4	28093
chr1	40283024	40283296	.	.	BMP8B,OXCT2,TRIT1	ENSG00000043514.16_4,ENSG00000116985.12_4,ENSG00000198754.5_3	BMP8B	ENSG00000116985.12_4	28488
chr1	40290977	40291342	.	.	BMP8B,TRIT1	ENSG00000043514.16_4,ENSG00000116985.12_4	TRIT1	ENSG00000043514.16_4	22087
chr1	40311353	40311727	TRIT1	ENSG00000043514.16_4	.	.	TRIT1	ENSG00000043514.16_4	1702
chr1	40341103	40341269	.	.	MYCL,TRIT1,Y_RNA	ENSG00000043514.16_4,ENSG00000116990.11_4,ENSG00000202222.1	Y_RNA	ENSG00000202222.1	6081
chr1	40341928	40342133	.	.	MYCL,TRIT1,Y_RNA	ENSG00000043514.16_4,ENSG00000116990.11_4,ENSG00000202222.1	Y_RNA	ENSG00000202222.1	5217
chr1	40348916	40349327	TRIT1,Y_RNA	ENSG00000043514.16_4,ENSG00000202222.1	.	.	TRIT1	ENSG00000043514.16_4	0
chr1	40356110	40356191	.	.	MYCL,TRIT1,Y_RNA	ENSG00000043514.16_4,ENSG00000116990.11_4,ENSG00000202222.1	TRIT1	ENSG00000043514.16_4	6928
chr1	40367304	40367856	MYCL	ENSG00000116990.11_4	.	.	MYCL	ENSG00000116990.11_4	0
chr1	40392094	40392178	.	.	MFSD2A,MYCL,TRIT1,Y_RNA	ENSG00000043514.16_4,ENSG00000116990.11_4,ENSG00000168389.17_3,ENSG00000202222.1,ENSG00000207356.1	Y_RNA	ENSG00000207356.1	18492
chr1	40399984	40400289	.	.	MFSD2A,MYCL,Y_RNA	ENSG00000116990.11_4,ENSG00000168389.17_3,ENSG00000207356.1	Y_RNA	ENSG00000207356.1	10381
chr1	40406077	40406158	.	.	MFSD2A,MYCL,Y_RNA	ENSG00000116990.11_4,ENSG00000168389.17_3,ENSG00000207356.1	Y_RNA	ENSG00000207356.1	4512
chr1	40406820	40406963	.	.	MFSD2A,MYCL,Y_RNA	ENSG00000116990.11_4,ENSG00000168389.17_3,ENSG00000207356.1	Y_RNA	ENSG00000207356.1	3707
chr1	40420570	40421066	MFSD2A	ENSG00000168389.17_3	.	.	MFSD2A	ENSG00000168389.17_3	0
chr1	40421495	40421576	MFSD2A	ENSG00000168389.17_3	.	.	MFSD2A	ENSG00000168389.17_3	665
chr1	40426431	40426626	.	.	MFSD2A,Y_RNA	ENSG00000168389.17_3,ENSG00000207356.1	MFSD2A	ENSG00000168389.17_3	2938
chr1	40439262	40439358	.	.	MFSD2A,Y_RNA	ENSG00000168389.17_3,ENSG00000207356.1	MFSD2A	ENSG00000168389.17_3	5971
chr1	40500632	40500892	.	.	CAP1,PPT1	ENSG00000131236.17_4,ENSG00000131238.17_5	CAP1	ENSG00000131236.17_4	5014
chr1	40505055	40505136	CAP1	ENSG00000131236.17_4	.	.	CAP1	ENSG00000131236.17_4	770
chr1	40505381	40505797	CAP1	ENSG00000131236.17_4	.	.	CAP1	ENSG00000131236.17_4	109
chr1	40506088	40506532	CAP1	ENSG00000131236.17_4	.	.	CAP1	ENSG00000131236.17_4	0
chr1	40525007	40525408	.	.	CAP1,PPT1	ENSG00000131236.17_4,ENSG00000131238.17_5	CAP1	ENSG00000131236.17_4	7535
chr1	40525667	40525748	.	.	CAP1,PPT1	ENSG00000131236.17_4,ENSG00000131238.17_5	CAP1	ENSG00000131236.17_4	7195
chr1	40530527	40530820	.	.	CAP1,PPT1	ENSG00000131236.17_4,ENSG00000131238.17_5	CAP1	ENSG00000131236.17_4	2123
chr1	40562802	40563151	PPT1	ENSG00000131238.17_5	.	.	PPT1	ENSG00000131238.17_5	0
chr1	40618830	40618976	.	.	RLF	ENSG00000117000.9_3	RLF	ENSG00000117000.9_3	8084
chr1	40619154	40619280	.	.	RLF	ENSG00000117000.9_3	RLF	ENSG00000117000.9_3	7780
chr1	40619386	40619467	.	.	RLF	ENSG00000117000.9_3	RLF	ENSG00000117000.9_3	7593
chr1	40626825	40627164	RLF	ENSG00000117000.9_3	.	.	RLF	ENSG00000117000.9_3	0
chr1	40723344	40724098	ZMPSTE24	ENSG00000084073.9_3	.	.	ZMPSTE24	ENSG00000084073.9_3	0
chr1	40765164	40765560	.	.	COL9A2,SMAP2,ZMPSTE24	ENSG00000049089.15_6,ENSG00000084070.12_5,ENSG00000084073.9_3	COL9A2	ENSG00000049089.15_6	4613
chr1	40779247	40779565	COL9A2	ENSG00000049089.15_6	.	.	COL9A2	ENSG00000049089.15_6	1545
chr1	40780997	40781181	COL9A2	ENSG00000049089.15_6	.	.	COL9A2	ENSG00000049089.15_6	0
chr1	40782232	40782512	COL9A2	ENSG00000049089.15_6	.	.	COL9A2	ENSG00000049089.15_6	0
chr1	40839161	40839499	SMAP2	ENSG00000084070.12_5	.	.	SMAP2	ENSG00000084070.12_5	0
chr1	40839962	40840370	SMAP2	ENSG00000084070.12_5	.	.	SMAP2	ENSG00000084070.12_5	0
chr1	40840495	40840604	SMAP2	ENSG00000084070.12_5	.	.	SMAP2	ENSG00000084070.12_5	175
chr1	40851268	40851635	.	.	SMAP2	ENSG00000084070.12_5	SMAP2	ENSG00000084070.12_5	7383
chr1	40851740	40851855	.	.	SMAP2	ENSG00000084070.12_5	SMAP2	ENSG00000084070.12_5	7163
chr1	40915560	40916351	ZFP69B	ENSG00000187801.15_3	.	.	ZFP69B	ENSG00000187801.15_3	0
chr1	40916597	40916907	ZFP69B	ENSG00000187801.15_3	.	.	ZFP69B	ENSG00000187801.15_3	449
chr1	40942771	40943155	ZFP69	ENSG00000187815.10_3	.	.	ZFP69	ENSG00000187815.10_3	0
chr1	40974143	40974660	EXO5	ENSG00000164002.11_6	.	.	EXO5	ENSG00000164002.11_6	0
chr1	40997101	40997528	ZNF684	ENSG00000117010.17_4	.	.	ZNF684	ENSG00000117010.17_4	0
chr1	40998664	40998752	ZNF684	ENSG00000117010.17_4	.	.	ZNF684	ENSG00000117010.17_4	1270
chr1	41078081	41078202	.	.	.	.	RIMS3	ENSG00000117016.10_3	52915
chr1	41091564	41091735	.	.	RIMS3	ENSG00000117016.10_3	RIMS3	ENSG00000117016.10_3	39382
chr1	41091946	41092068	.	.	RIMS3	ENSG00000117016.10_3	RIMS3	ENSG00000117016.10_3	39049
chr1	41128567	41128745	.	.	NFYC,RIMS3	ENSG00000066136.20_3,ENSG00000117016.10_3	RIMS3	ENSG00000117016.10_3	2372
chr1	41129043	41129430	RIMS3	ENSG00000117016.10_3	.	.	RIMS3	ENSG00000117016.10_3	1687
chr1	41131109	41131518	RIMS3	ENSG00000117016.10_3	.	.	RIMS3	ENSG00000117016.10_3	0
chr1	41134583	41134783	.	.	NFYC,RIMS3	ENSG00000066136.20_3,ENSG00000117016.10_3	RIMS3	ENSG00000117016.10_3	3230
chr1	41157129	41157990	NFYC	ENSG00000066136.20_3	.	.	NFYC	ENSG00000066136.20_3	0
chr1	41164800	41164881	.	.	NFYC,RIMS3	ENSG00000066136.20_3,ENSG00000117016.10_3	NFYC	ENSG00000066136.20_3	6838
chr1	41167667	41167748	.	.	NFYC,RIMS3	ENSG00000066136.20_3,ENSG00000117016.10_3	NFYC	ENSG00000066136.20_3	7282
chr1	41174521	41174602	NFYC	ENSG00000066136.20_3	.	.	NFYC	ENSG00000066136.20_3	428
chr1	41174783	41175040	NFYC	ENSG00000066136.20_3	.	.	NFYC	ENSG00000066136.20_3	0
chr1	41178827	41178983	.	.	NFYC,RIMS3	ENSG00000066136.20_3,ENSG00000117016.10_3	NFYC	ENSG00000066136.20_3	3612
chr1	41195080	41195293	.	.	NFYC	ENSG00000066136.20_3	NFYC	ENSG00000066136.20_3	5228
chr1	41261237	41261351	.	.	KCNQ4,NFYC	ENSG00000066136.20_3,ENSG00000117013.17_5	KCNQ4	ENSG00000117013.17_5	11471
chr1	41268073	41268195	.	.	KCNQ4,NFYC	ENSG00000066136.20_3,ENSG00000117013.17_5	KCNQ4	ENSG00000117013.17_5	14743
chr1	41268209	41268359	.	.	KCNQ4,NFYC	ENSG00000066136.20_3,ENSG00000117013.17_5	KCNQ4	ENSG00000117013.17_5	14579
chr1	41291135	41291283	.	.	CITED4,KCNQ4	ENSG00000117013.17_5,ENSG00000179862.6_2	KCNQ4	ENSG00000117013.17_5	6499
chr1	41310623	41310825	.	.	CITED4,KCNQ4	ENSG00000117013.17_5,ENSG00000179862.6_2	CITED4	ENSG00000179862.6_2	17213
chr1	41310931	41311152	.	.	CITED4,KCNQ4	ENSG00000117013.17_5,ENSG00000179862.6_2	CITED4	ENSG00000179862.6_2	16886
chr1	41315515	41315594	.	.	CITED4,KCNQ4	ENSG00000117013.17_5,ENSG00000179862.6_2	CITED4	ENSG00000179862.6_2	12444
chr1	41315808	41315910	.	.	CITED4,KCNQ4	ENSG00000117013.17_5,ENSG00000179862.6_2	CITED4	ENSG00000179862.6_2	12128
chr1	41326536	41326711	CITED4	ENSG00000179862.6_2	.	.	CITED4	ENSG00000179862.6_2	1327
chr1	41341544	41341660	.	.	CITED4	ENSG00000179862.6_2	CITED4	ENSG00000179862.6_2	13507
chr1	41367641	41367941	.	.	CITED4	ENSG00000179862.6_2	CITED4	ENSG00000179862.6_2	39604
chr1	41368094	41368175	.	.	CITED4	ENSG00000179862.6_2	CITED4	ENSG00000179862.6_2	40057
chr1	41368315	41368488	.	.	CITED4	ENSG00000179862.6_2	CITED4	ENSG00000179862.6_2	40278
chr1	41391829	41392031	.	.	.	.	CTPS1	ENSG00000171793.16_5	53330
chr1	41392293	41392510	.	.	.	.	CTPS1	ENSG00000171793.16_5	52851
chr1	41437764	41437845	.	.	CTPS1,SLFNL1	ENSG00000171790.15_3,ENSG00000171793.16_5	CTPS1	ENSG00000171793.16_5	7516
chr1	41445206	41445932	CTPS1	ENSG00000171793.16_5	.	.	CTPS1	ENSG00000171793.16_5	0
chr1	41450937	41451152	CTPS1	ENSG00000171793.16_5	.	.	CTPS1	ENSG00000171793.16_5	1978
chr1	41469347	41469770	.	.	CTPS1,SCMH1,SLFNL1	ENSG00000010803.16_5,ENSG00000171790.15_3,ENSG00000171793.16_5	CTPS1	ENSG00000171793.16_5	2136
chr1	41706517	41706774	SCMH1	ENSG00000010803.16_5	.	.	SCMH1	ENSG00000010803.16_5	1008
chr1	41706964	41707275	SCMH1	ENSG00000010803.16_5	.	.	SCMH1	ENSG00000010803.16_5	507
chr1	41707516	41708060	SCMH1	ENSG00000010803.16_5	.	.	SCMH1	ENSG00000010803.16_5	0
chr1	41785616	41785815	.	.	FOXO6	ENSG00000204060.7_4	FOXO6	ENSG00000204060.7_4	41780
chr1	41796999	41797091	.	.	FOXO6	ENSG00000204060.7_4	FOXO6	ENSG00000204060.7_4	30504
chr1	41799103	41799224	.	.	FOXO6	ENSG00000204060.7_4	FOXO6	ENSG00000204060.7_4	28371
chr1	41819564	41819705	.	.	FOXO6	ENSG00000204060.7_4	FOXO6	ENSG00000204060.7_4	7890
chr1	41826674	41827191	FOXO6	ENSG00000204060.7_4	.	.	FOXO6	ENSG00000204060.7_4	404
chr1	41838091	41838172	.	.	FOXO6	ENSG00000204060.7_4	FOXO6	ENSG00000204060.7_4	10488
chr1	41843249	41843560	.	.	FOXO6	ENSG00000204060.7_4	FOXO6	ENSG00000204060.7_4	15646
chr1	41865963	41866183	.	.	FOXO6	ENSG00000204060.7_4	FOXO6	ENSG00000204060.7_4	38360
chr1	41869965	41870183	.	.	FOXO6	ENSG00000204060.7_4	FOXO6	ENSG00000204060.7_4	42362
chr1	41898521	41898602	.	.	.	.	EDN2	ENSG00000127129.10_3	51154
chr1	41961951	41962097	.	.	EDN2	ENSG00000127129.10_3	EDN2	ENSG00000127129.10_3	11598
chr1	41974906	41975332	.	.	EDN2	ENSG00000127129.10_3	EDN2	ENSG00000127129.10_3	24553
chr1	41981837	41982060	.	.	EDN2	ENSG00000127129.10_3	EDN2	ENSG00000127129.10_3	31484
chr1	41984332	41984413	.	.	EDN2	ENSG00000127129.10_3	EDN2	ENSG00000127129.10_3	33979
chr1	42002002	42002336	.	.	HIVEP3	ENSG00000127124.16_5	HIVEP3	ENSG00000127124.16_5	43235
chr1	42003573	42003715	.	.	HIVEP3	ENSG00000127124.16_5	HIVEP3	ENSG00000127124.16_5	41856
chr1	42039653	42040069	.	.	HIVEP3	ENSG00000127124.16_5	HIVEP3	ENSG00000127124.16_5	5502
chr1	42088881	42089321	.	.	HIVEP3	ENSG00000127124.16_5	HIVEP3	ENSG00000127124.16_5	38675
chr1	42103171	42103386	.	.	HIVEP3	ENSG00000127124.16_5	HIVEP3	ENSG00000127124.16_5	24610
chr1	42106978	42107492	.	.	HIVEP3	ENSG00000127124.16_5	HIVEP3	ENSG00000127124.16_5	20504
chr1	42110896	42111050	.	.	HIVEP3	ENSG00000127124.16_5	HIVEP3	ENSG00000127124.16_5	16946
chr1	42115933	42116014	.	.	HIVEP3	ENSG00000127124.16_5	HIVEP3	ENSG00000127124.16_5	11982
chr1	42121862	42122094	.	.	HIVEP3	ENSG00000127124.16_5	HIVEP3	ENSG00000127124.16_5	5902
chr1	42127671	42128560	HIVEP3	ENSG00000127124.16_5	.	.	HIVEP3	ENSG00000127124.16_5	0
chr1	42139120	42139319	.	.	HIVEP3	ENSG00000127124.16_5	HIVEP3	ENSG00000127124.16_5	11125
chr1	42139614	42139784	.	.	HIVEP3	ENSG00000127124.16_5	HIVEP3	ENSG00000127124.16_5	11619
chr1	42144174	42144531	.	.	HIVEP3	ENSG00000127124.16_5	HIVEP3	ENSG00000127124.16_5	16179
chr1	42149772	42150008	.	.	HIVEP3	ENSG00000127124.16_5	HIVEP3	ENSG00000127124.16_5	21777
chr1	42174115	42174303	.	.	HIVEP3	ENSG00000127124.16_5	HIVEP3	ENSG00000127124.16_5	46120
chr1	42193010	42193309	.	.	AL451006.1	ENSG00000264896.1	AL451006.1	ENSG00000264896.1	31504
chr1	42194164	42194768	.	.	AL451006.1	ENSG00000264896.1	AL451006.1	ENSG00000264896.1	30045
chr1	42204498	42205050	.	.	AL451006.1	ENSG00000264896.1	AL451006.1	ENSG00000264896.1	19763
chr1	42216964	42217261	.	.	AL451006.1	ENSG00000264896.1	AL451006.1	ENSG00000264896.1	7552
chr1	42217760	42218127	.	.	AL451006.1	ENSG00000264896.1	AL451006.1	ENSG00000264896.1	6686
chr1	42237157	42237377	.	.	AL451006.1	ENSG00000264896.1	AL451006.1	ENSG00000264896.1	12345
chr1	42248882	42249257	.	.	AL451006.1	ENSG00000264896.1	AL451006.1	ENSG00000264896.1	24070
chr1	42268597	42269008	.	.	AL451006.1	ENSG00000264896.1	AL451006.1	ENSG00000264896.1	43785
chr1	42276208	42276371	.	.	.	.	AL451006.1	ENSG00000264896.1	51396
chr1	42304089	42304169	.	.	HIVEP3	ENSG00000127124.16_5	HIVEP3	ENSG00000127124.16_5	31132
chr1	42357329	42357484	.	.	HIVEP3	ENSG00000127124.16_5	HIVEP3	ENSG00000127124.16_5	22029
chr1	42363909	42364037	.	.	HIVEP3	ENSG00000127124.16_5	HIVEP3	ENSG00000127124.16_5	20303
chr1	42385865	42385946	HIVEP3	ENSG00000127124.16_5	.	.	HIVEP3	ENSG00000127124.16_5	1273
chr1	42421135	42421386	.	.	HIVEP3	ENSG00000127124.16_5	HIVEP3	ENSG00000127124.16_5	36543
chr1	42501303	42501887	HIVEP3	ENSG00000127124.16_5	.	.	HIVEP3	ENSG00000127124.16_5	0
chr1	42623461	42623765	.	.	FOXJ3,GUCA2A,GUCA2B	ENSG00000044012.4_3,ENSG00000197273.4_3,ENSG00000198815.9_6	GUCA2B	ENSG00000044012.4_3	4380
chr1	42785861	42786004	.	.	FOXJ3	ENSG00000198815.9_6	FOXJ3	ENSG00000198815.9_6	4732
chr1	42800389	42801183	FOXJ3	ENSG00000198815.9_6	.	.	FOXJ3	ENSG00000198815.9_6	0
chr1	42921552	42921844	PPCS,ZMYND12	ENSG00000066185.13_3,ENSG00000127125.9_4	.	.	ZMYND12	ENSG00000066185.13_3	0
chr1	42921884	42922734	PPCS,ZMYND12	ENSG00000066185.13_3,ENSG00000127125.9_4	.	.	ZMYND12	ENSG00000066185.13_3	0
chr1	42928680	42929031	CCDC30	ENSG00000186409.17_6	.	.	CCDC30	ENSG00000186409.17_6	0
chr1	43078036	43078163	CCDC30	ENSG00000186409.17_6	.	.	CCDC30	ENSG00000186409.17_6	1900
chr1	43123650	43124199	PPIH	ENSG00000171960.11_5	.	.	PPIH	ENSG00000171960.11_5	0
chr1	43147717	43148149	YBX1	ENSG00000065978.19_4	.	.	YBX1	ENSG00000065978.19_4	0
chr1	43148454	43148901	YBX1	ENSG00000065978.19_4	.	.	YBX1	ENSG00000065978.19_4	0
chr1	43202847	43203192	.	.	C1orf50,CLDN19,P3H1,TMEM269	ENSG00000117385.15_3,ENSG00000164007.10_3,ENSG00000164008.16_5,ENSG00000274386.5_5	CLDN19	ENSG00000164007.10_3	2619
chr1	43232447	43233047	C1orf50,P3H1	ENSG00000117385.15_3,ENSG00000164008.16_5	.	.	P3H1	ENSG00000117385.15_3	0
chr1	43282557	43283222	ERMAP,SVBP	ENSG00000164010.15_7,ENSG00000177868.12_3	.	.	ERMAP	ENSG00000164010.15_7	0
chr1	43312027	43312499	ZNF691	ENSG00000164011.18_4	.	.	ZNF691	ENSG00000164011.18_4	0
chr1	43388750	43388929	.	.	SLC2A1	ENSG00000117394.22_5	SLC2A1	ENSG00000117394.22_5	6670
chr1	43389821	43390562	.	.	SLC2A1	ENSG00000117394.22_5	SLC2A1	ENSG00000117394.22_5	5037
chr1	43396884	43397217	SLC2A1	ENSG00000117394.22_5	.	.	SLC2A1	ENSG00000117394.22_5	1286
chr1	43397540	43398121	SLC2A1	ENSG00000117394.22_5	.	.	SLC2A1	ENSG00000117394.22_5	1942
chr1	43404020	43404300	.	.	SLC2A1	ENSG00000117394.22_5	SLC2A1	ENSG00000117394.22_5	4609
chr1	43408271	43408400	SLC2A1	ENSG00000117394.22_5	.	.	SLC2A1	ENSG00000117394.22_5	509
chr1	43417448	43417570	SLC2A1	ENSG00000117394.22_5	.	.	SLC2A1	ENSG00000117394.22_5	117
chr1	43418312	43418494	SLC2A1	ENSG00000117394.22_5	.	.	SLC2A1	ENSG00000117394.22_5	626
chr1	43423694	43424122	SLC2A1	ENSG00000117394.22_5	.	.	SLC2A1	ENSG00000117394.22_5	385
chr1	43424381	43424818	SLC2A1	ENSG00000117394.22_5	.	.	SLC2A1	ENSG00000117394.22_5	0
chr1	43459571	43459799	.	.	RNU6-870P,SLC2A1	ENSG00000117394.22_5,ENSG00000252803.1	RNU6-870P	ENSG00000252803.1	29509
chr1	43475212	43475293	.	.	RNU6-870P	ENSG00000252803.1	RNU6-870P	ENSG00000252803.1	14015
chr1	43509790	43510109	.	.	RNU6-870P	ENSG00000252803.1	RNU6-870P	ENSG00000252803.1	20483
chr1	43539423	43539566	.	.	.	.	RNU6-870P	ENSG00000252803.1	50116
chr1	43637842	43638113	CFAP57,EBNA1BP2	ENSG00000117395.12_4,ENSG00000243710.7_5	.	.	EBNA1BP2	ENSG00000117395.12_4	0
chr1	43638169	43638468	CFAP57,EBNA1BP2	ENSG00000117395.12_4,ENSG00000243710.7_5	.	.	EBNA1BP2	ENSG00000117395.12_4	0
chr1	43704647	43704831	.	.	C1orf210,CFAP57,EBNA1BP2,TMEM125	ENSG00000117395.12_4,ENSG00000179178.11_4,ENSG00000243710.7_5,ENSG00000253313.5_2	EBNA1BP2	ENSG00000117395.12_4	11231
chr1	43705213	43705474	.	.	C1orf210,CFAP57,EBNA1BP2,TMEM125	ENSG00000117395.12_4,ENSG00000179178.11_4,ENSG00000243710.7_5,ENSG00000253313.5_2	EBNA1BP2	ENSG00000117395.12_4	10588
chr1	43739997	43740302	.	.	C1orf210,EBNA1BP2,TIE1,TMEM125	ENSG00000066056.14_3,ENSG00000117395.12_4,ENSG00000179178.11_4,ENSG00000253313.5_2	TMEM125	ENSG00000179178.11_4	3380
chr1	43795950	43796234	.	.	C1orf210,CDC20,ELOVL1,MPL,TIE1	ENSG00000066056.14_3,ENSG00000066322.15_4,ENSG00000117399.14_3,ENSG00000117400.17_7,ENSG00000253313.5_2	MPL	ENSG00000117400.17_7	7287
chr1	43824289	43824745	CDC20	ENSG00000117399.14_3	.	.	CDC20	ENSG00000117399.14_3	0
chr1	43833568	43834308	ELOVL1	ENSG00000066322.15_4	.	.	ELOVL1	ENSG00000066322.15_4	0
chr1	43847319	43847598	.	.	CDC20,ELOVL1,MED8,MPL,SZT2	ENSG00000066322.15_4,ENSG00000117399.14_3,ENSG00000117400.17_7,ENSG00000159479.17_3,ENSG00000198198.16_7	MED8	ENSG00000159479.17_3	5004
chr1	43855354	43855838	MED8,SZT2	ENSG00000159479.17_3,ENSG00000198198.16_7	.	.	MED8	ENSG00000159479.17_3	0
chr1	43919516	43919788	.	.	SZT2	ENSG00000198198.16_7	SZT2	ENSG00000198198.16_7	8208
chr1	43920219	43920424	.	.	SZT2	ENSG00000198198.16_7	SZT2	ENSG00000198198.16_7	8911
chr1	43994932	43995096	PTPRF	ENSG00000142949.17_4	.	.	PTPRF	ENSG00000142949.17_4	699
chr1	44015732	44015841	.	.	PTPRF	ENSG00000142949.17_4	PTPRF	ENSG00000142949.17_4	4985
chr1	44047372	44047546	PTPRF	ENSG00000142949.17_4	.	.	PTPRF	ENSG00000142949.17_4	606
chr1	44048039	44048145	PTPRF	ENSG00000142949.17_4	.	.	PTPRF	ENSG00000142949.17_4	7
chr1	44057664	44058022	PTPRF	ENSG00000142949.17_4	.	.	PTPRF	ENSG00000142949.17_4	543
chr1	44115500	44115857	KDM4A	ENSG00000066135.13_5	.	.	KDM4A	ENSG00000066135.13_5	0
chr1	44115946	44116230	KDM4A	ENSG00000066135.13_5	.	.	KDM4A	ENSG00000066135.13_5	0
chr1	44172969	44173562	ST3GAL3	ENSG00000126091.20_6	.	.	ST3GAL3	ENSG00000126091.20_6	0
chr1	44229240	44229350	.	.	RNU6-1058P,ST3GAL3	ENSG00000126091.20_6,ENSG00000252201.1	ST3GAL3	ENSG00000126091.20_6	27200
chr1	44279328	44279409	ST3GAL3	ENSG00000126091.20_6	.	.	ST3GAL3	ENSG00000126091.20_6	1191
chr1	44299959	44300513	.	.	ST3GAL3	ENSG00000126091.20_6	ST3GAL3	ENSG00000126091.20_6	3410
chr1	44300755	44301087	.	.	ST3GAL3	ENSG00000126091.20_6	ST3GAL3	ENSG00000126091.20_6	2836
chr1	44302168	44302466	ST3GAL3	ENSG00000126091.20_6	.	.	ST3GAL3	ENSG00000126091.20_6	1457
chr1	44319134	44319577	.	.	ST3GAL3	ENSG00000126091.20_6	ST3GAL3	ENSG00000126091.20_6	15212
chr1	44336874	44336956	.	.	ST3GAL3	ENSG00000126091.20_6	ST3GAL3	ENSG00000126091.20_6	7961
chr1	44369034	44369125	.	.	ARTN,IPO13,ST3GAL3	ENSG00000117407.17_6,ENSG00000117408.11_3,ENSG00000126091.20_6	ST3GAL3	ENSG00000126091.20_6	3774
chr1	44397784	44398117	ARTN	ENSG00000117407.17_6	.	.	ARTN	ENSG00000117407.17_6	876
chr1	44400442	44400634	ARTN	ENSG00000117407.17_6	.	.	ARTN	ENSG00000117407.17_6	383
chr1	44411939	44412701	IPO13	ENSG00000117408.11_3	.	.	IPO13	ENSG00000117408.11_3	0
chr1	44435424	44435719	DPH2	ENSG00000132768.14_3	.	.	DPH2	ENSG00000132768.14_3	0
chr1	44440353	44440734	ATP6V0B	ENSG00000117410.14_4	.	.	ATP6V0B	ENSG00000117410.14_4	0
chr1	44444789	44444919	B4GALT2	ENSG00000117411.16_2	.	.	B4GALT2	ENSG00000117411.16_2	0
chr1	44457147	44457681	CCDC24	ENSG00000159214.13_4	.	.	CCDC24	ENSG00000159214.13_4	0
chr1	44461091	44461171	CCDC24	ENSG00000159214.13_4	.	.	CCDC24	ENSG00000159214.13_4	26
chr1	44471451	44471606	.	.	ATP6V0B,B4GALT2,CCDC24,DPH2,IPO13,SLC6A9	ENSG00000117408.11_3,ENSG00000117410.14_4,ENSG00000117411.16_2,ENSG00000132768.14_3,ENSG00000159214.13_4,ENSG00000196517.11_6	CCDC24	ENSG00000159214.13_4	10386
chr1	44495422	44495508	SLC6A9	ENSG00000196517.11_6	.	.	SLC6A9	ENSG00000196517.11_6	1524
chr1	44495625	44496223	SLC6A9	ENSG00000196517.11_6	.	.	SLC6A9	ENSG00000196517.11_6	809
chr1	44496442	44496571	SLC6A9	ENSG00000196517.11_6	.	.	SLC6A9	ENSG00000196517.11_6	461
chr1	44532985	44533554	.	.	SLC6A9	ENSG00000196517.11_6	SLC6A9	ENSG00000196517.11_6	35847
chr1	44534306	44534562	.	.	KLF17,SLC6A9	ENSG00000171872.4_2,ENSG00000196517.11_6	SLC6A9	ENSG00000196517.11_6	37168
chr1	44538032	44538126	.	.	KLF17,SLC6A9	ENSG00000171872.4_2,ENSG00000196517.11_6	SLC6A9	ENSG00000196517.11_6	40894
chr1	44594178	44594425	.	.	KLF17,KLF18,Y_RNA	ENSG00000171872.4_2,ENSG00000200171.1,ENSG00000283039.1_3	KLF17	ENSG00000171872.4_2	9636
chr1	44634313	44634447	.	.	DMAP1,KLF17,KLF18,Y_RNA	ENSG00000171872.4_2,ENSG00000178028.14_4,ENSG00000200171.1,ENSG00000283039.1_3	Y_RNA	ENSG00000200171.1	15162
chr1	44678930	44679402	DMAP1	ENSG00000178028.14_4	.	.	DMAP1	ENSG00000178028.14_4	0
chr1	44703892	44704128	.	.	DMAP1,ERI3	ENSG00000117419.15_4,ENSG00000178028.14_4	ERI3	ENSG00000117419.15_4	9510
chr1	44705289	44705372	.	.	DMAP1,ERI3	ENSG00000117419.15_4,ENSG00000178028.14_4	ERI3	ENSG00000117419.15_4	8266
chr1	44705418	44705499	.	.	DMAP1,ERI3	ENSG00000117419.15_4,ENSG00000178028.14_4	ERI3	ENSG00000117419.15_4	8139
chr1	44741437	44741518	.	.	ERI3	ENSG00000117419.15_4	ERI3	ENSG00000117419.15_4	18845
chr1	44741633	44741877	.	.	ERI3	ENSG00000117419.15_4	ERI3	ENSG00000117419.15_4	19041
chr1	44820736	44821178	ERI3	ENSG00000117419.15_4	.	.	ERI3	ENSG00000117419.15_4	0
chr1	44870721	44871071	RNF220	ENSG00000187147.18_5	.	.	RNF220	ENSG00000187147.18_5	0
chr1	44871816	44871995	RNF220	ENSG00000187147.18_5	.	.	RNF220	ENSG00000187147.18_5	856
chr1	44883083	44883239	.	.	RNF220	ENSG00000187147.18_5	RNF220	ENSG00000187147.18_5	4713
chr1	44887099	44887380	.	.	RNF220	ENSG00000187147.18_5	RNF220	ENSG00000187147.18_5	8729
chr1	44887924	44888062	.	.	RNF220	ENSG00000187147.18_5	RNF220	ENSG00000187147.18_5	9554
chr1	44889549	44889792	.	.	RNF220	ENSG00000187147.18_5	RNF220	ENSG00000187147.18_5	11179
chr1	44899444	44899591	.	.	RNF220	ENSG00000187147.18_5	RNF220	ENSG00000187147.18_5	21074
chr1	44902066	44902578	.	.	RNF220	ENSG00000187147.18_5	RNF220	ENSG00000187147.18_5	23696
chr1	44951379	44951641	.	.	.	.	RNF220	ENSG00000187147.18_5	73009
chr1	45060925	45061042	.	.	RNF220	ENSG00000187147.18_5	RNF220	ENSG00000187147.18_5	18896
chr1	45097335	45098209	RNF220	ENSG00000187147.18_5	.	.	RNF220	ENSG00000187147.18_5	0
chr1	45118655	45118768	.	.	ARMH1,RNF220,TMEM53	ENSG00000126106.14_3,ENSG00000187147.18_5,ENSG00000198520.12_7	RNF220	ENSG00000187147.18_5	4675
chr1	45127514	45127595	.	.	ARMH1,RNF220,TMEM53	ENSG00000126106.14_3,ENSG00000187147.18_5,ENSG00000198520.12_7	TMEM53	ENSG00000126106.14_3	12479
chr1	45138000	45138254	TMEM53	ENSG00000126106.14_3	.	.	TMEM53	ENSG00000126106.14_3	1820
chr1	45139742	45140413	ARMH1,TMEM53	ENSG00000126106.14_3,ENSG00000198520.12_7	.	.	TMEM53	ENSG00000126106.14_3	0
chr1	45162522	45162711	.	.	ARMH1,KIF2C,RNF220,TMEM53	ENSG00000126106.14_3,ENSG00000142945.13_5,ENSG00000187147.18_5,ENSG00000198520.12_7	ARMH1	ENSG00000198520.12_7	3935
chr1	45163838	45164204	.	.	ARMH1,KIF2C,RNF220,TMEM53	ENSG00000126106.14_3,ENSG00000142945.13_5,ENSG00000187147.18_5,ENSG00000198520.12_7	ARMH1	ENSG00000198520.12_7	2442
chr1	45180665	45180936	.	.	ARMH1,KIF2C,TMEM53	ENSG00000126106.14_3,ENSG00000142945.13_5,ENSG00000198520.12_7	ARMH1	ENSG00000198520.12_7	8522
chr1	45187223	45187602	ARMH1	ENSG00000198520.12_7	.	.	ARMH1	ENSG00000198520.12_7	1856
chr1	45187798	45187909	ARMH1	ENSG00000198520.12_7	.	.	ARMH1	ENSG00000198520.12_7	1549
chr1	45189189	45189440	ARMH1	ENSG00000198520.12_7	.	.	ARMH1	ENSG00000198520.12_7	18
chr1	45195075	45195156	.	.	ARMH1,KIF2C,RPS8	ENSG00000142937.12_3,ENSG00000142945.13_5,ENSG00000198520.12_7	ARMH1	ENSG00000198520.12_7	4896
chr1	45196179	45197181	.	.	ARMH1,KIF2C,RPS8	ENSG00000142937.12_3,ENSG00000142945.13_5,ENSG00000198520.12_7	ARMH1	ENSG00000198520.12_7	6000
chr1	45205221	45205761	KIF2C	ENSG00000142945.13_5	.	.	KIF2C	ENSG00000142945.13_5	0
chr1	45240979	45241417	RPS8	ENSG00000142937.12_3	.	.	RPS8	ENSG00000142937.12_3	0
chr1	45241454	45241594	RPS8	ENSG00000142937.12_3	.	.	RPS8	ENSG00000142937.12_3	146
chr1	45251911	45252427	BEST4	ENSG00000142959.5_3	.	.	BEST4	ENSG00000142959.5_3	1415
chr1	45259460	45259571	.	.	BEST4,BTBD19,KIF2C,PLK3,PTCH2,RPS8,TCTEX1D4	ENSG00000117425.14_3,ENSG00000142937.12_3,ENSG00000142945.13_5,ENSG00000142959.5_3,ENSG00000173846.13_3,ENSG00000188396.3_4,ENSG00000222009.8_2	BEST4	ENSG00000142959.5_3	5619
chr1	45265433	45266244	PLK3	ENSG00000173846.13_3	.	.	PLK3	ENSG00000173846.13_3	0
chr1	45273022	45273293	BTBD19,TCTEX1D4	ENSG00000188396.3_4,ENSG00000222009.8_2	.	.	TCTEX1D4	ENSG00000188396.3_4	676
chr1	45273393	45273664	BTBD19,TCTEX1D4	ENSG00000188396.3_4,ENSG00000222009.8_2	.	.	BTBD19	ENSG00000222009.8_2	491
chr1	45275282	45275509	BTBD19	ENSG00000222009.8_2	.	.	BTBD19	ENSG00000222009.8_2	799
chr1	45279454	45279731	BTBD19	ENSG00000222009.8_2	.	.	BTBD19	ENSG00000222009.8_2	284
chr1	45285196	45286103	.	.	BEST4,BTBD19,PLK3,PTCH2,RPS8,TCTEX1D4	ENSG00000117425.14_3,ENSG00000142937.12_3,ENSG00000142959.5_3,ENSG00000173846.13_3,ENSG00000188396.3_4,ENSG00000222009.8_2	PTCH2	ENSG00000117425.14_3	2829
chr1	45308926	45309091	PTCH2	ENSG00000117425.14_3	.	.	PTCH2	ENSG00000117425.14_3	2
chr1	45452105	45452514	EIF2B3	ENSG00000070785.16_5	.	.	EIF2B3	ENSG00000070785.16_5	0
chr1	45476813	45477139	HECTD3,UROD	ENSG00000126088.14_4,ENSG00000126107.15_3	.	.	HECTD3	ENSG00000126107.15_3	0
chr1	45477632	45477989	HECTD3,UROD	ENSG00000126088.14_4,ENSG00000126107.15_3	.	.	UROD	ENSG00000126088.14_4	0
chr1	45499110	45499320	AL359473.1	ENSG00000264650.1	.	.	AL359473.1	ENSG00000264650.1	372
chr1	45516899	45516980	.	.	AL359473.1,HECTD3,UROD	ENSG00000126088.14_4,ENSG00000126107.15_3,ENSG00000264650.1	AL359473.1	ENSG00000264650.1	17208
chr1	45671929	45672412	ZSWIM5	ENSG00000162415.7_4	.	.	ZSWIM5	ENSG00000162415.7_4	0
chr1	45769186	45769655	.	.	HPDL,MUTYH,TOE1,ZSWIM5	ENSG00000132773.12_3,ENSG00000132781.17_6,ENSG00000162415.7_4,ENSG00000186603.5_2	ZSWIM5	ENSG00000162415.7_4	2226
chr1	45769665	45769927	ZSWIM5	ENSG00000162415.7_4	.	.	ZSWIM5	ENSG00000162415.7_4	1954
chr1	45792354	45792670	HPDL	ENSG00000186603.5_2	.	.	HPDL	ENSG00000186603.5_2	0
chr1	45805258	45806232	MUTYH,TOE1	ENSG00000132773.12_3,ENSG00000132781.17_6	.	.	MUTYH	ENSG00000132781.17_6	0
chr1	45859711	45860100	.	.	snoU13	ENSG00000238945.1	snoU13	ENSG00000238945.1	35292
chr1	45860243	45860333	.	.	snoU13	ENSG00000238945.1	snoU13	ENSG00000238945.1	35824
chr1	45860345	45860426	.	.	snoU13	ENSG00000238945.1	snoU13	ENSG00000238945.1	35926
chr1	45878700	45878827	.	.	TESK2	ENSG00000070759.17_3	TESK2	ENSG00000070759.17_3	44466
chr1	45933049	45933191	.	.	CCDC163,MMACHC,TESK2	ENSG00000070759.17_3,ENSG00000132763.15_3,ENSG00000280670.3_5	TESK2	ENSG00000070759.17_3	9579
chr1	45956594	45957322	TESK2	ENSG00000070759.17_3	.	.	TESK2	ENSG00000070759.17_3	0
chr1	45965562	45966083	CCDC163,MMACHC	ENSG00000132763.15_3,ENSG00000280670.3_5	.	.	CCDC163	ENSG00000280670.3_5	0
chr1	45974259	45974344	MMACHC	ENSG00000132763.15_3	.	.	MMACHC	ENSG00000132763.15_3	762
chr1	45987067	45987872	PRDX1	ENSG00000117450.14_4	.	.	PRDX1	ENSG00000117450.14_4	0
chr1	46009506	46010006	.	.	AKR1A1,CCDC163,MMACHC,NASP,PRDX1	ENSG00000117448.13_5,ENSG00000117450.14_4,ENSG00000132763.15_3,ENSG00000132780.17_6,ENSG00000280670.3_5	AKR1A1	ENSG00000117448.13_5	6210
chr1	46016311	46016830	AKR1A1	ENSG00000117448.13_5	.	.	AKR1A1	ENSG00000117448.13_5	0
chr1	46035780	46036008	AKR1A1	ENSG00000117448.13_5	.	.	AKR1A1	ENSG00000117448.13_5	1058
chr1	46049005	46049287	NASP	ENSG00000132780.17_6	.	.	NASP	ENSG00000132780.17_6	232
chr1	46049555	46049761	NASP	ENSG00000132780.17_6	.	.	NASP	ENSG00000132780.17_6	0
chr1	46050054	46050540	NASP	ENSG00000132780.17_6	.	.	NASP	ENSG00000132780.17_6	317
chr1	46152115	46152463	GPBP1L1,TMEM69	ENSG00000159592.11_4,ENSG00000159596.7_3	.	.	GPBP1L1	ENSG00000159592.11_4	0
chr1	46152689	46153142	GPBP1L1,TMEM69	ENSG00000159592.11_4,ENSG00000159596.7_3	.	.	GPBP1L1	ENSG00000159592.11_4	0
chr1	46153759	46153846	GPBP1L1,TMEM69	ENSG00000159592.11_4,ENSG00000159596.7_3	.	.	GPBP1L1	ENSG00000159592.11_4	0
chr1	46201205	46201597	.	.	GPBP1L1,IPP,TMEM69	ENSG00000159592.11_4,ENSG00000159596.7_3,ENSG00000197429.10_3	IPP	ENSG00000197429.10_3	14724
chr1	46215887	46216728	IPP	ENSG00000197429.10_3	.	.	IPP	ENSG00000197429.10_3	0
chr1	46251318	46251593	MAST2	ENSG00000086015.21_3	.	.	MAST2	ENSG00000086015.21_3	1067
chr1	46253691	46253922	MAST2	ENSG00000086015.21_3	.	.	MAST2	ENSG00000086015.21_3	1032
chr1	46259759	46259849	.	.	IPP,MAST2	ENSG00000086015.21_3,ENSG00000197429.10_3	MAST2	ENSG00000086015.21_3	7100
chr1	46259967	46260178	.	.	IPP,MAST2	ENSG00000086015.21_3,ENSG00000197429.10_3	MAST2	ENSG00000086015.21_3	7308
chr1	46268482	46268666	MAST2	ENSG00000086015.21_3	.	.	MAST2	ENSG00000086015.21_3	619
chr1	46269038	46269398	MAST2	ENSG00000086015.21_3	.	.	MAST2	ENSG00000086015.21_3	0
chr1	46415183	46415423	.	.	MAST2	ENSG00000086015.21_3	MAST2	ENSG00000086015.21_3	9636
chr1	46502816	46503022	.	.	MAST2,PIK3R3	ENSG00000086015.21_3,ENSG00000117461.15_4	MAST2	ENSG00000086015.21_3	3276
chr1	46508013	46508258	.	.	MAST2,PIK3R3	ENSG00000086015.21_3,ENSG00000117461.15_4	MAST2	ENSG00000086015.21_3	8473
chr1	46509185	46509616	.	.	MAST2,PIK3R3	ENSG00000086015.21_3,ENSG00000117461.15_4	MAST2	ENSG00000086015.21_3	9645
chr1	46531183	46531318	.	.	MAST2,PIK3R3	ENSG00000086015.21_3,ENSG00000117461.15_4	PIK3R3	ENSG00000117461.15_4	8078
chr1	46598113	46598429	PIK3R3	ENSG00000117461.15_4	.	.	PIK3R3	ENSG00000117461.15_4	0
chr1	46598535	46598933	PIK3R3	ENSG00000117461.15_4	.	.	PIK3R3	ENSG00000117461.15_4	0
chr1	46598954	46599144	PIK3R3	ENSG00000117461.15_4	.	.	PIK3R3	ENSG00000117461.15_4	247
chr1	46614175	46614257	.	.	P3R3URF,PIK3R3,POMGNT1,TSPAN1	ENSG00000085998.14_3,ENSG00000117461.15_4,ENSG00000117472.10_3,ENSG00000250719.1_7	PIK3R3	ENSG00000117461.15_4	15468
chr1	46619415	46619497	.	.	LURAP1,P3R3URF,PIK3R3,POMGNT1,TSPAN1	ENSG00000085998.14_3,ENSG00000117461.15_4,ENSG00000117472.10_3,ENSG00000171357.6_3,ENSG00000250719.1_7	PIK3R3	ENSG00000117461.15_4	20708
chr1	46645259	46645434	.	.	LURAP1,P3R3URF,PIK3R3,POMGNT1,TSPAN1	ENSG00000085998.14_3,ENSG00000117461.15_4,ENSG00000117472.10_3,ENSG00000171357.6_3,ENSG00000250719.1_7	P3R3URF	ENSG00000250719.1_7	3110
chr1	46663875	46664424	POMGNT1	ENSG00000085998.14_3	.	.	POMGNT1	ENSG00000085998.14_3	0
chr1	46689259	46689416	.	.	LURAP1,P3R3URF,POMGNT1,RAD54L,TSPAN1	ENSG00000085998.14_3,ENSG00000085999.13_5,ENSG00000117472.10_3,ENSG00000171357.6_3,ENSG00000250719.1_7	POMGNT1	ENSG00000085998.14_3	3283
chr1	46712949	46713506	RAD54L	ENSG00000085999.13_5	.	.	RAD54L	ENSG00000085999.13_5	0
chr1	46767796	46767964	LRRC41,UQCRH	ENSG00000132128.16_3,ENSG00000173660.12_3	.	.	LRRC41	ENSG00000132128.16_3	971
chr1	46768782	46769084	LRRC41,UQCRH	ENSG00000132128.16_3,ENSG00000173660.12_3	.	.	LRRC41	ENSG00000132128.16_3	0
chr1	46769226	46769551	LRRC41,UQCRH	ENSG00000132128.16_3,ENSG00000173660.12_3	.	.	LRRC41	ENSG00000132128.16_3	0
chr1	46806256	46806564	NSUN4	ENSG00000117481.10_3	.	.	NSUN4	ENSG00000117481.10_3	0
chr1	46806732	46806810	NSUN4	ENSG00000117481.10_3	.	.	NSUN4	ENSG00000117481.10_3	50
chr1	46813821	46814026	.	.	FAAH,LRRC41,NSUN4,UQCRH	ENSG00000117480.16_3,ENSG00000117481.10_3,ENSG00000132128.16_3,ENSG00000173660.12_3	NSUN4	ENSG00000117481.10_3	4137
chr1	46835878	46836049	.	.	FAAH,NSUN4	ENSG00000117480.16_3,ENSG00000117481.10_3	FAAH	ENSG00000117480.16_3	23941
chr1	46839421	46839606	.	.	FAAH,NSUN4	ENSG00000117480.16_3,ENSG00000117481.10_3	FAAH	ENSG00000117480.16_3	20384
chr1	46912646	46912730	.	.	FAAH	ENSG00000117480.16_3	FAAH	ENSG00000117480.16_3	36922
chr1	46942058	46942178	.	.	DMBX1	ENSG00000197587.10_3	DMBX1	ENSG00000197587.10_3	30491
chr1	46943234	46943361	.	.	DMBX1	ENSG00000197587.10_3	DMBX1	ENSG00000197587.10_3	29308
chr1	47015384	47015557	KNCN	ENSG00000162456.9_3	.	.	KNCN	ENSG00000162456.9_3	0
chr1	47061003	47061133	MKNK1	ENSG00000079277.21_7	.	.	MKNK1	ENSG00000079277.21_7	273
chr1	47069655	47070193	MKNK1	ENSG00000079277.21_7	.	.	MKNK1	ENSG00000079277.21_7	0
chr1	47079583	47079802	MOB3C	ENSG00000142961.14_3	.	.	MOB3C	ENSG00000142961.14_3	1003
chr1	47082003	47082205	MKNK1,MOB3C	ENSG00000079277.21_7,ENSG00000142961.14_3	.	.	MOB3C	ENSG00000142961.14_3	0
chr1	47082506	47082676	MKNK1,MOB3C	ENSG00000079277.21_7,ENSG00000142961.14_3	.	.	MKNK1	ENSG00000079277.21_7	0
chr1	47184676	47185099	EFCAB14	ENSG00000159658.11_3	.	.	EFCAB14	ENSG00000159658.11_3	0
chr1	47191025	47191130	.	.	CYP4B1,EFCAB14	ENSG00000142973.13_2,ENSG00000159658.11_3	EFCAB14	ENSG00000159658.11_3	6240
chr1	47201540	47201666	.	.	CYP4B1,EFCAB14	ENSG00000142973.13_2,ENSG00000159658.11_3	EFCAB14	ENSG00000159658.11_3	16755
chr1	47641095	47641253	.	.	CYP4A22,PDZK1IP1,TAL1	ENSG00000162365.12_4,ENSG00000162366.8_3,ENSG00000162367.11_2	PDZK1IP1	ENSG00000162366.8_3	9763
chr1	47644781	47645126	.	.	CYP4A22,PDZK1IP1,TAL1	ENSG00000162365.12_4,ENSG00000162366.8_3,ENSG00000162367.11_2	PDZK1IP1	ENSG00000162366.8_3	5890
chr1	47650164	47650245	PDZK1IP1	ENSG00000162366.8_3	.	.	PDZK1IP1	ENSG00000162366.8_3	771
chr1	47658696	47658828	PDZK1IP1	ENSG00000162366.8_3	.	.	PDZK1IP1	ENSG00000162366.8_3	1981
chr1	47677667	47677777	.	.	PDZK1IP1,TAL1	ENSG00000162366.8_3,ENSG00000162367.11_2	TAL1	ENSG00000162367.11_2	11971
chr1	47755103	47755183	.	.	CMPK1,STIL	ENSG00000123473.15_3,ENSG00000162368.13_2	STIL	ENSG00000123473.15_3	5359
chr1	47779199	47779340	STIL	ENSG00000123473.15_3	.	.	STIL	ENSG00000123473.15_3	393
chr1	47779561	47780212	STIL	ENSG00000123473.15_3	.	.	STIL	ENSG00000123473.15_3	0
chr1	47790540	47790621	.	.	CMPK1,STIL	ENSG00000123473.15_3,ENSG00000162368.13_2	CMPK1	ENSG00000162368.13_2	8849
chr1	47799267	47799673	CMPK1	ENSG00000162368.13_2	.	.	CMPK1	ENSG00000162368.13_2	0
chr1	47799832	47800043	CMPK1	ENSG00000162368.13_2	.	.	CMPK1	ENSG00000162368.13_2	219
chr1	47800151	47800490	CMPK1	ENSG00000162368.13_2	.	.	CMPK1	ENSG00000162368.13_2	538
chr1	47845409	47845490	.	.	CMPK1,FOXE3	ENSG00000162368.13_2,ENSG00000186790.6_3	FOXE3	ENSG00000186790.6_3	36468
chr1	47897886	47898024	.	.	FOXD2,FOXE3	ENSG00000186564.5_2,ENSG00000186790.6_3	FOXD2	ENSG00000186564.5_2	3666
chr1	47898203	47898284	.	.	FOXD2,FOXE3	ENSG00000186564.5_2,ENSG00000186790.6_3	FOXD2	ENSG00000186564.5_2	3406
chr1	47902246	47902408	FOXD2	ENSG00000186564.5_2	.	.	FOXD2	ENSG00000186564.5_2	557
chr1	47903155	47903812	FOXD2	ENSG00000186564.5_2	.	.	FOXD2	ENSG00000186564.5_2	1466
chr1	48028922	48029330	.	.	.	.	AL591415.1	ENSG00000221447.1	57519
chr1	48036386	48036720	.	.	.	.	AL591415.1	ENSG00000221447.1	50129
chr1	48048947	48049147	.	.	AL591415.1	ENSG00000221447.1	AL591415.1	ENSG00000221447.1	37702
chr1	48053961	48054096	.	.	AL591415.1	ENSG00000221447.1	AL591415.1	ENSG00000221447.1	32753
chr1	48058992	48059271	.	.	AL591415.1	ENSG00000221447.1	AL591415.1	ENSG00000221447.1	27578
chr1	48092048	48092165	.	.	AL591415.1	ENSG00000221447.1	AL591415.1	ENSG00000221447.1	5200
chr1	48128889	48129325	.	.	AL591415.1	ENSG00000221447.1	AL591415.1	ENSG00000221447.1	42041
chr1	48134520	48135080	.	.	AL591415.1	ENSG00000221447.1	AL591415.1	ENSG00000221447.1	47672
chr1	48145008	48145472	.	.	.	.	AL591415.1	ENSG00000221447.1	58160
chr1	48191980	48192202	.	.	FLJ00388	ENSG00000273395.1	FLJ00388	ENSG00000273395.1	35088
chr1	48280373	48280613	.	.	.	.	FLJ00388	ENSG00000273395.1	53084
chr1	48324807	48325110	.	.	.	.	FLJ00388	ENSG00000273395.1	97518
chr1	48325174	48325375	.	.	.	.	FLJ00388	ENSG00000273395.1	97885
chr1	48341234	48341315	.	.	.	.	FLJ00388	ENSG00000273395.1	113945
chr1	48360464	48360597	.	.	.	.	TRABD2B	ENSG00000269113.4_4	99287
chr1	48527532	48527793	.	.	.	.	TRABD2B	ENSG00000269113.4_4	64476
chr1	48580906	48581030	.	.	.	.	SLC5A9	ENSG00000117834.12_6	107328
chr1	48648136	48648427	.	.	SLC5A9	ENSG00000117834.12_6	SLC5A9	ENSG00000117834.12_6	39931
chr1	48661975	48662300	.	.	SLC5A9	ENSG00000117834.12_6	SLC5A9	ENSG00000117834.12_6	26058
chr1	48667730	48668081	.	.	SLC5A9	ENSG00000117834.12_6	SLC5A9	ENSG00000117834.12_6	20277
chr1	48693298	48693629	SLC5A9	ENSG00000117834.12_6	.	.	SLC5A9	ENSG00000117834.12_6	1124
chr1	48702634	48702720	SLC5A9	ENSG00000117834.12_6	.	.	SLC5A9	ENSG00000117834.12_6	1379
chr1	48710785	48711080	.	.	SLC5A9	ENSG00000117834.12_6	SLC5A9	ENSG00000117834.12_6	4729
chr1	48839250	48839508	.	.	SPATA6	ENSG00000132122.12_6	SPATA6	ENSG00000132122.12_6	13857
chr1	48855518	48855642	.	.	SPATA6	ENSG00000132122.12_6	SPATA6	ENSG00000132122.12_6	10880
chr1	48875505	48875593	.	.	SPATA6	ENSG00000132122.12_6	SPATA6	ENSG00000132122.12_6	7090
chr1	48935846	48936022	SPATA6	ENSG00000132122.12_6	.	.	SPATA6	ENSG00000132122.12_6	1660
chr1	48937537	48938168	SPATA6	ENSG00000132122.12_6	.	.	SPATA6	ENSG00000132122.12_6	0
chr1	48963857	48964041	.	.	SPATA6	ENSG00000132122.12_6	SPATA6	ENSG00000132122.12_6	25978
chr1	48964276	48964451	.	.	SPATA6	ENSG00000132122.12_6	SPATA6	ENSG00000132122.12_6	26397
chr1	48996575	48996697	.	.	.	.	SPATA6	ENSG00000132122.12_6	58696
chr1	49002785	49002898	.	.	.	.	SPATA6	ENSG00000132122.12_6	64906
chr1	49038399	49038656	.	.	.	.	AGBL4	ENSG00000186094.17_7	90260
chr1	49040290	49040472	.	.	.	.	AGBL4	ENSG00000186094.17_7	88444
chr1	49045897	49045992	.	.	.	.	AGBL4	ENSG00000186094.17_7	82924
chr1	49082455	49082818	.	.	AGBL4	ENSG00000186094.17_7	AGBL4	ENSG00000186094.17_7	46098
chr1	49082971	49083371	.	.	AGBL4	ENSG00000186094.17_7	AGBL4	ENSG00000186094.17_7	45545
chr1	49094950	49095031	.	.	AGBL4	ENSG00000186094.17_7	AGBL4	ENSG00000186094.17_7	33885
chr1	49095633	49095983	.	.	AGBL4	ENSG00000186094.17_7	AGBL4	ENSG00000186094.17_7	32933
chr1	49123895	49124111	.	.	AGBL4	ENSG00000186094.17_7	AGBL4	ENSG00000186094.17_7	4805
chr1	49125517	49125775	.	.	AGBL4	ENSG00000186094.17_7	AGBL4	ENSG00000186094.17_7	3141
chr1	49125860	49126002	.	.	AGBL4	ENSG00000186094.17_7	AGBL4	ENSG00000186094.17_7	2914
chr1	49136763	49136876	.	.	AGBL4	ENSG00000186094.17_7	AGBL4	ENSG00000186094.17_7	7848
chr1	49139549	49139630	.	.	AGBL4	ENSG00000186094.17_7	AGBL4	ENSG00000186094.17_7	10634
chr1	49143150	49143265	.	.	AGBL4	ENSG00000186094.17_7	AGBL4	ENSG00000186094.17_7	14235
chr1	49146111	49146385	.	.	AGBL4	ENSG00000186094.17_7	AGBL4	ENSG00000186094.17_7	17196
chr1	49154179	49154320	.	.	AGBL4	ENSG00000186094.17_7	AGBL4	ENSG00000186094.17_7	25264
chr1	49162919	49163000	.	.	AGBL4	ENSG00000186094.17_7	AGBL4	ENSG00000186094.17_7	34004
chr1	49215883	49216150	.	.	BEND5	ENSG00000162373.13_4	BEND5	ENSG00000162373.13_4	8455
chr1	49233725	49233928	.	.	BEND5	ENSG00000162373.13_4	BEND5	ENSG00000162373.13_4	8479
chr1	49242286	49242852	BEND5	ENSG00000162373.13_4	.	.	BEND5	ENSG00000162373.13_4	0
chr1	49259499	49259927	.	.	BEND5	ENSG00000162373.13_4	BEND5	ENSG00000162373.13_4	16859
chr1	49269278	49269452	.	.	BEND5	ENSG00000162373.13_4	BEND5	ENSG00000162373.13_4	26638
chr1	49283291	49283469	.	.	BEND5	ENSG00000162373.13_4	BEND5	ENSG00000162373.13_4	40651
chr1	49313833	49313973	.	.	.	.	BEND5	ENSG00000162373.13_4	71193
chr1	49336413	49336507	.	.	.	.	BEND5	ENSG00000162373.13_4	93773
chr1	49338433	49338769	.	.	.	.	BEND5	ENSG00000162373.13_4	95793
chr1	49344227	49344687	.	.	.	.	BEND5	ENSG00000162373.13_4	101587
chr1	49357109	49357499	.	.	.	.	BEND5	ENSG00000162373.13_4	114469
chr1	49372484	49372811	.	.	.	.	BEND5	ENSG00000162373.13_4	129844
chr1	49381879	49382149	.	.	.	.	AGBL4	ENSG00000186094.17_7	129237
chr1	49389658	49389739	.	.	.	.	AGBL4	ENSG00000186094.17_7	121647
chr1	49510075	49510303	AGBL4	ENSG00000186094.17_7	.	.	AGBL4	ENSG00000186094.17_7	1083
chr1	49527640	49527718	.	.	AGBL4	ENSG00000186094.17_7	AGBL4	ENSG00000186094.17_7	16255
chr1	49568533	49568819	.	.	snoU13	ENSG00000239144.1	snoU13	ENSG00000239144.1	48246
chr1	49662861	49663075	.	.	snoU13	ENSG00000239144.1	snoU13	ENSG00000239144.1	45797
chr1	49855169	49855249	.	.	.	.	snoU13	ENSG00000239144.1	238105
chr1	49855589	49855943	.	.	.	.	snoU13	ENSG00000239144.1	238525
chr1	49870550	49870711	.	.	.	.	snoU13	ENSG00000239144.1	253486
chr1	49942480	49942738	.	.	.	.	snoU13	ENSG00000239144.1	325416
chr1	50183107	50183188	.	.	.	.	AGBL4	ENSG00000186094.17_7	134002
chr1	50230376	50230457	.	.	.	.	AGBL4	ENSG00000186094.17_7	86733
chr1	50237662	50237921	.	.	.	.	AGBL4	ENSG00000186094.17_7	79269
chr1	50366396	50366477	.	.	AGBL4	ENSG00000186094.17_7	AGBL4	ENSG00000186094.17_7	49207
chr1	50379880	50380096	.	.	.	.	AGBL4	ENSG00000186094.17_7	62691
chr1	50445208	50445566	.	.	AGBL4,AL645730.2,ELAVL4	ENSG00000162374.17_7,ENSG00000186094.17_7,ENSG00000227839.1	AL645730.2	ENSG00000227839.1	14425
chr1	50446057	50446322	.	.	AGBL4,AL645730.2,ELAVL4	ENSG00000162374.17_7,ENSG00000186094.17_7,ENSG00000227839.1	AL645730.2	ENSG00000227839.1	13669
chr1	50504013	50504191	.	.	AGBL4,AL645730.2,ELAVL4	ENSG00000162374.17_7,ENSG00000186094.17_7,ENSG00000227839.1	ELAVL4	ENSG00000162374.17_7	9089
chr1	50574472	50574650	ELAVL4	ENSG00000162374.17_7	.	.	ELAVL4	ENSG00000162374.17_7	0
chr1	50575403	50575735	ELAVL4	ENSG00000162374.17_7	.	.	ELAVL4	ENSG00000162374.17_7	0
chr1	50576506	50576601	ELAVL4	ENSG00000162374.17_7	.	.	ELAVL4	ENSG00000162374.17_7	997
chr1	50649030	50649319	.	.	ELAVL4	ENSG00000162374.17_7	ELAVL4	ENSG00000162374.17_7	6228
chr1	50649581	50649794	.	.	ELAVL4	ENSG00000162374.17_7	ELAVL4	ENSG00000162374.17_7	6779
chr1	50658671	50658995	.	.	ELAVL4	ENSG00000162374.17_7	ELAVL4	ENSG00000162374.17_7	15869
chr1	50715880	50716083	.	.	.	.	ELAVL4	ENSG00000162374.17_7	73078
chr1	50717300	50717750	.	.	.	.	ELAVL4	ENSG00000162374.17_7	74498
chr1	50732223	50732439	.	.	.	.	ELAVL4	ENSG00000162374.17_7	89421
chr1	50733886	50734000	.	.	.	.	ELAVL4	ENSG00000162374.17_7	91084
chr1	50745743	50745876	.	.	.	.	ELAVL4	ENSG00000162374.17_7	102941
chr1	50774601	50774825	.	.	.	.	DMRTA2	ENSG00000142700.12_3	112479
chr1	50777943	50778203	.	.	.	.	DMRTA2	ENSG00000142700.12_3	109101
chr1	50797045	50797304	.	.	.	.	DMRTA2	ENSG00000142700.12_3	90000
chr1	50812316	50812731	.	.	.	.	DMRTA2	ENSG00000142700.12_3	74573
chr1	50813689	50813911	.	.	.	.	DMRTA2	ENSG00000142700.12_3	73393
chr1	50814435	50814598	.	.	.	.	DMRTA2	ENSG00000142700.12_3	72706
chr1	50834262	50834343	.	.	.	.	DMRTA2	ENSG00000142700.12_3	52961
chr1	50852400	50852634	.	.	DMRTA2	ENSG00000142700.12_3	DMRTA2	ENSG00000142700.12_3	34670
chr1	50916590	50916835	.	.	DMRTA2,RP5-850O15.4,Y_RNA	ENSG00000142700.12_3,ENSG00000202140.1,ENSG00000271782.1	RP5-850O15.4	ENSG00000271782.1	13613
chr1	50924226	50924530	.	.	DMRTA2,RP5-850O15.4,Y_RNA	ENSG00000142700.12_3,ENSG00000202140.1,ENSG00000271782.1	RP5-850O15.4	ENSG00000271782.1	21249
chr1	50924605	50924697	.	.	DMRTA2,RP5-850O15.4,Y_RNA	ENSG00000142700.12_3,ENSG00000202140.1,ENSG00000271782.1	RP5-850O15.4	ENSG00000271782.1	21628
chr1	50973827	50973989	.	.	Y_RNA	ENSG00000202140.1	Y_RNA	ENSG00000202140.1	8299
chr1	51071248	51071420	FAF1	ENSG00000185104.20_4	.	.	FAF1	ENSG00000185104.20_4	1196
chr1	51122685	51122892	.	.	FAF1	ENSG00000185104.20_4	FAF1	ENSG00000185104.20_4	48831
chr1	51169867	51169958	FAF1	ENSG00000185104.20_4	.	.	FAF1	ENSG00000185104.20_4	1765
chr1	51188538	51188650	.	.	FAF1,RNU6-1253P	ENSG00000185104.20_4,ENSG00000252825.1	FAF1	ENSG00000185104.20_4	16816
chr1	51190271	51190602	.	.	FAF1,RNU6-1253P	ENSG00000185104.20_4,ENSG00000252825.1	FAF1	ENSG00000185104.20_4	18549
chr1	51215825	51215906	RNU6-1253P	ENSG00000252825.1	.	.	RNU6-1253P	ENSG00000252825.1	63
chr1	51240584	51240743	.	.	RNU6-1253P	ENSG00000252825.1	RNU6-1253P	ENSG00000252825.1	24616
chr1	51245647	51245728	.	.	RNU6-1253P	ENSG00000252825.1	RNU6-1253P	ENSG00000252825.1	29679
chr1	51249205	51249310	.	.	RNU6-1253P	ENSG00000252825.1	RNU6-1253P	ENSG00000252825.1	33237
chr1	51339116	51339326	.	.	.	.	FAF1	ENSG00000185104.20_4	86084
chr1	51395244	51395362	.	.	CDKN2C,FAF1	ENSG00000123080.12_4,ENSG00000185104.20_4	FAF1	ENSG00000185104.20_4	30048
chr1	51397220	51397301	.	.	CDKN2C,FAF1	ENSG00000123080.12_4,ENSG00000185104.20_4	FAF1	ENSG00000185104.20_4	28109
chr1	51415031	51415282	.	.	CDKN2C,FAF1	ENSG00000123080.12_4,ENSG00000185104.20_4	FAF1	ENSG00000185104.20_4	10128
chr1	51415561	51415642	.	.	CDKN2C,FAF1	ENSG00000123080.12_4,ENSG00000185104.20_4	FAF1	ENSG00000185104.20_4	9768
chr1	51425005	51425097	CDKN2C,FAF1	ENSG00000123080.12_4,ENSG00000185104.20_4	.	.	FAF1	ENSG00000185104.20_4	313
chr1	51425397	51426177	CDKN2C,FAF1	ENSG00000123080.12_4,ENSG00000185104.20_4	.	.	FAF1	ENSG00000185104.20_4	0
chr1	51433743	51434439	CDKN2C	ENSG00000123080.12_4	.	.	CDKN2C	ENSG00000123080.12_4	0
chr1	51434672	51434750	CDKN2C	ENSG00000123080.12_4	.	.	CDKN2C	ENSG00000123080.12_4	294
chr1	51435480	51435959	CDKN2C	ENSG00000123080.12_4	.	.	CDKN2C	ENSG00000123080.12_4	0
chr1	51442680	51443160	.	.	CDKN2C,FAF1	ENSG00000123080.12_4,ENSG00000185104.20_4	CDKN2C	ENSG00000123080.12_4	6763
chr1	51443306	51443432	.	.	CDKN2C,FAF1	ENSG00000123080.12_4,ENSG00000185104.20_4	CDKN2C	ENSG00000123080.12_4	7389
chr1	51443652	51443819	.	.	CDKN2C,FAF1	ENSG00000123080.12_4,ENSG00000185104.20_4	CDKN2C	ENSG00000123080.12_4	7735
chr1	51443929	51444203	.	.	CDKN2C,FAF1	ENSG00000123080.12_4,ENSG00000185104.20_4	CDKN2C	ENSG00000123080.12_4	8012
chr1	51444575	51444726	.	.	CDKN2C,FAF1	ENSG00000123080.12_4,ENSG00000185104.20_4	CDKN2C	ENSG00000123080.12_4	8658
chr1	51468386	51468468	.	.	CDKN2C,FAF1	ENSG00000123080.12_4,ENSG00000185104.20_4	CDKN2C	ENSG00000123080.12_4	32469
chr1	51527008	51527091	.	.	C1orf185,Y_RNA	ENSG00000200262.1,ENSG00000204006.9_5	C1orf185	ENSG00000204006.9_5	40803
chr1	51622550	51622634	.	.	C1orf185,Y_RNA	ENSG00000200262.1,ENSG00000204006.9_5	C1orf185	ENSG00000204006.9_5	44418
chr1	51633983	51634327	.	.	.	.	C1orf185	ENSG00000204006.9_5	55851
chr1	51655191	51655338	.	.	RNF11,snoU13	ENSG00000123091.5_3,ENSG00000238618.1	snoU13	ENSG00000238618.1	41690
chr1	51657969	51658117	.	.	RNF11,snoU13	ENSG00000123091.5_3,ENSG00000238618.1	snoU13	ENSG00000238618.1	38911
chr1	51669340	51669517	.	.	RNF11,snoU13	ENSG00000123091.5_3,ENSG00000238618.1	snoU13	ENSG00000238618.1	27511
chr1	51680391	51681018	.	.	RNF11,snoU13	ENSG00000123091.5_3,ENSG00000238618.1	snoU13	ENSG00000238618.1	16010
chr1	51700792	51701004	RNF11	ENSG00000123091.5_3	.	.	RNF11	ENSG00000123091.5_3	942
chr1	51701787	51702325	RNF11	ENSG00000123091.5_3	.	.	RNF11	ENSG00000123091.5_3	0
chr1	51726957	51727167	.	.	RNF11,TTC39A,snoU13	ENSG00000085831.15_6,ENSG00000123091.5_3,ENSG00000238618.1	RNF11	ENSG00000123091.5_3	8424
chr1	51730284	51730434	.	.	RNF11,TTC39A,snoU13	ENSG00000085831.15_6,ENSG00000123091.5_3,ENSG00000238618.1	RNF11	ENSG00000123091.5_3	5157
chr1	51733732	51734018	RNF11	ENSG00000123091.5_3	.	.	RNF11	ENSG00000123091.5_3	1573
chr1	51734427	51734524	RNF11	ENSG00000123091.5_3	.	.	RNF11	ENSG00000123091.5_3	1067
chr1	51760549	51760861	TTC39A	ENSG00000085831.15_6	.	.	TTC39A	ENSG00000085831.15_6	1671
chr1	51762562	51762781	TTC39A	ENSG00000085831.15_6	.	.	TTC39A	ENSG00000085831.15_6	31
chr1	51766914	51767217	TTC39A	ENSG00000085831.15_6	.	.	TTC39A	ENSG00000085831.15_6	1613
chr1	51767666	51767817	TTC39A	ENSG00000085831.15_6	.	.	TTC39A	ENSG00000085831.15_6	1013
chr1	51769754	51769861	TTC39A	ENSG00000085831.15_6	.	.	TTC39A	ENSG00000085831.15_6	925
chr1	51776640	51777222	.	.	RNF11,TTC39A	ENSG00000085831.15_6,ENSG00000123091.5_3	TTC39A	ENSG00000085831.15_6	5376
chr1	51782496	51782577	.	.	RNF11,TTC39A	ENSG00000085831.15_6,ENSG00000123091.5_3	TTC39A	ENSG00000085831.15_6	5305
chr1	51796975	51797376	TTC39A	ENSG00000085831.15_6	.	.	TTC39A	ENSG00000085831.15_6	0
chr1	51807685	51807766	.	.	TTC39A	ENSG00000085831.15_6	TTC39A	ENSG00000085831.15_6	3022
chr1	51887749	51887926	EPS15	ENSG00000085832.17_6	.	.	EPS15	ENSG00000085832.17_6	0
chr1	51895585	51895851	.	.	EPS15	ENSG00000085832.17_6	EPS15	ENSG00000085832.17_6	7810
chr1	51956212	51956312	.	.	EPS15	ENSG00000085832.17_6	EPS15	ENSG00000085832.17_6	25215
chr1	51957298	51957379	.	.	EPS15	ENSG00000085832.17_6	EPS15	ENSG00000085832.17_6	26301
chr1	51983787	51983978	EPS15	ENSG00000085832.17_6	.	.	EPS15	ENSG00000085832.17_6	921
chr1	51984363	51985229	EPS15	ENSG00000085832.17_6	.	.	EPS15	ENSG00000085832.17_6	0
chr1	52014759	52015042	.	.	EPS15,OSBPL9	ENSG00000085832.17_6,ENSG00000117859.19_6	OSBPL9	ENSG00000117859.19_6	27810
chr1	52035119	52035475	.	.	OSBPL9	ENSG00000117859.19_6	OSBPL9	ENSG00000117859.19_6	7377
chr1	52036022	52036287	.	.	OSBPL9	ENSG00000117859.19_6	OSBPL9	ENSG00000117859.19_6	6565
chr1	52041213	52041378	OSBPL9	ENSG00000117859.19_6	.	.	OSBPL9	ENSG00000117859.19_6	1474
chr1	52082583	52083075	OSBPL9	ENSG00000117859.19_6	.	.	OSBPL9	ENSG00000117859.19_6	0
chr1	52100512	52100634	.	.	OSBPL9	ENSG00000117859.19_6	OSBPL9	ENSG00000117859.19_6	17726
chr1	52195004	52195588	OSBPL9	ENSG00000117859.19_6	.	.	OSBPL9	ENSG00000117859.19_6	0
chr1	52195710	52195843	OSBPL9	ENSG00000117859.19_6	.	.	OSBPL9	ENSG00000117859.19_6	4
chr1	52329150	52329368	Y_RNA	ENSG00000212174.1	.	.	Y_RNA	ENSG00000212174.1	1938
chr1	52344256	52344730	NRDC	ENSG00000078618.21_3	.	.	NRDC	ENSG00000078618.21_3	0
chr1	52344843	52344991	NRDC	ENSG00000078618.21_3	.	.	NRDC	ENSG00000078618.21_3	235
chr1	52372756	52373040	.	.	AL589663.1,NRDC,Y_RNA	ENSG00000078618.21_3,ENSG00000212174.1,ENSG00000265769.1	AL589663.1	ENSG00000265769.1	6114
chr1	52374118	52374514	.	.	AL589663.1,NRDC,Y_RNA	ENSG00000078618.21_3,ENSG00000212174.1,ENSG00000265769.1	AL589663.1	ENSG00000265769.1	7476
chr1	52418828	52418985	.	.	RAB3B	ENSG00000169213.7_3	RAB3B	ENSG00000169213.7_3	37387
chr1	52468054	52468216	.	.	KTI12,RAB3B,TXNDC12	ENSG00000117862.12_4,ENSG00000169213.7_3,ENSG00000198841.3_3	RAB3B	ENSG00000169213.7_3	11683
chr1	52499334	52499643	KTI12	ENSG00000198841.3_3	.	.	KTI12	ENSG00000198841.3_3	0
chr1	52520769	52521058	BTF3L4,TXNDC12	ENSG00000117862.12_4,ENSG00000134717.18_4	.	.	TXNDC12	ENSG00000117862.12_4	0
chr1	52521749	52522766	BTF3L4,TXNDC12	ENSG00000117862.12_4,ENSG00000134717.18_4	.	.	TXNDC12	ENSG00000117862.12_4	0
chr1	52537417	52537497	.	.	BTF3L4,KTI12,TXNDC12	ENSG00000117862.12_4,ENSG00000134717.18_4,ENSG00000198841.3_3	BTF3L4	ENSG00000134717.18_4	15413
chr1	52607517	52608495	ZFYVE9	ENSG00000157077.14_3	.	.	ZFYVE9	ENSG00000157077.14_3	0
chr1	52705463	52705595	.	.	ZFYVE9	ENSG00000157077.14_3	ZFYVE9	ENSG00000157077.14_3	23411
chr1	52831599	52832265	CC2D1B	ENSG00000154222.14_3	.	.	CC2D1B	ENSG00000154222.14_3	0
chr1	52869379	52869591	ORC1,PRPF38A	ENSG00000085840.13_3,ENSG00000134748.13_3	.	.	ORC1	ENSG00000085840.13_3	468
chr1	52869610	52869727	ORC1,PRPF38A	ENSG00000085840.13_3,ENSG00000134748.13_3	.	.	ORC1	ENSG00000085840.13_3	332
chr1	52869824	52870350	ORC1,PRPF38A	ENSG00000085840.13_3,ENSG00000134748.13_3	.	.	ORC1	ENSG00000085840.13_3	0
chr1	52870566	52870682	ORC1,PRPF38A	ENSG00000085840.13_3,ENSG00000134748.13_3	.	.	PRPF38A	ENSG00000134748.13_3	266
chr1	52889953	52890075	.	.	ORC1,PRPF38A,TUT4,snoU13	ENSG00000085840.13_3,ENSG00000134744.14_6,ENSG00000134748.13_3,ENSG00000239063.1	TUT4	ENSG00000134744.14_6	6678
chr1	53018495	53019557	TUT4	ENSG00000134744.14_6	.	.	TUT4	ENSG00000134744.14_6	0
chr1	53054325	53054406	.	.	GPX7,SHISAL2A,TUT4	ENSG00000116157.6_3,ENSG00000134744.14_6,ENSG00000182183.15_4	GPX7	ENSG00000116157.6_3	13638
chr1	53102616	53103054	.	.	GPX7,SHISAL2A	ENSG00000116157.6_3,ENSG00000182183.15_4	SHISAL2A	ENSG00000182183.15_4	3351
chr1	53103185	53103375	.	.	GPX7,SHISAL2A	ENSG00000116157.6_3,ENSG00000182183.15_4	SHISAL2A	ENSG00000182183.15_4	3920
chr1	53140528	53140761	.	.	COA7,SHISAL2A	ENSG00000162377.6_3,ENSG00000182183.15_4	COA7	ENSG00000162377.6_3	22979
chr1	53152030	53152137	.	.	COA7,ZYG11B	ENSG00000162377.6_3,ENSG00000162378.13_3	COA7	ENSG00000162377.6_3	11603
chr1	53163727	53164217	COA7	ENSG00000162377.6_3	.	.	COA7	ENSG00000162377.6_3	0
chr1	53168643	53169192	.	.	COA7,ZYG11B	ENSG00000162377.6_3,ENSG00000162378.13_3	COA7	ENSG00000162377.6_3	4625
chr1	53191936	53192530	ZYG11B	ENSG00000162378.13_3	.	.	ZYG11B	ENSG00000162378.13_3	0
chr1	53251510	53251723	.	.	.	.	ZYG11A	ENSG00000203995.9_3	56461
chr1	53480439	53480701	SCP2	ENSG00000116171.18_5	.	.	SCP2	ENSG00000116171.18_5	0
chr1	53513378	53513887	.	.	PODN,SCP2,SLC1A7	ENSG00000116171.18_5,ENSG00000162383.12_5,ENSG00000174348.13_3	PODN	ENSG00000174348.13_3	13838
chr1	53638569	53638812	.	.	CPT2,CZIB,SLC1A7	ENSG00000157184.7_4,ENSG00000162383.12_5,ENSG00000162384.14_3	CPT2	ENSG00000157184.7_4	23653
chr1	53662284	53662643	CPT2	ENSG00000157184.7_4	.	.	CPT2	ENSG00000157184.7_4	0
chr1	53685870	53686490	CZIB	ENSG00000162384.14_3	.	.	CZIB	ENSG00000162384.14_3	0
chr1	53704124	53704493	MAGOH	ENSG00000162385.11_3	.	.	MAGOH	ENSG00000162385.11_3	0
chr1	53712029	53712130	RP5-1024G6.8	ENSG00000270172.1	.	.	RP5-1024G6.8	ENSG00000270172.1	1818
chr1	53763957	53764133	.	.	LRP8	ENSG00000157193.17_6	LRP8	ENSG00000157193.17_6	6148
chr1	53777094	53777243	.	.	LRP8	ENSG00000157193.17_6	LRP8	ENSG00000157193.17_6	15828
chr1	53782441	53782771	.	.	LRP8	ENSG00000157193.17_6	LRP8	ENSG00000157193.17_6	10300
chr1	53783939	53784123	.	.	LRP8	ENSG00000157193.17_6	LRP8	ENSG00000157193.17_6	8948
chr1	53791743	53792177	LRP8	ENSG00000157193.17_6	.	.	LRP8	ENSG00000157193.17_6	894
chr1	53792297	53792394	LRP8	ENSG00000157193.17_6	.	.	LRP8	ENSG00000157193.17_6	677
chr1	53793660	53793956	LRP8	ENSG00000157193.17_6	.	.	LRP8	ENSG00000157193.17_6	0
chr1	53833704	53833992	.	.	LRP8	ENSG00000157193.17_6	LRP8	ENSG00000157193.17_6	39564
chr1	53856032	53856288	.	.	.	.	LRP8	ENSG00000157193.17_6	61892
chr1	53859151	53859256	.	.	.	.	LRP8	ENSG00000157193.17_6	65011
chr1	53875795	53876047	.	.	DMRTB1	ENSG00000143006.7_2	DMRTB1	ENSG00000143006.7_2	49026
chr1	53933198	53933303	.	.	DMRTB1	ENSG00000143006.7_2	DMRTB1	ENSG00000143006.7_2	7549
chr1	53964525	53964757	.	.	DMRTB1	ENSG00000143006.7_2	DMRTB1	ENSG00000143006.7_2	38876
chr1	53998015	53998096	.	.	.	.	DMRTB1	ENSG00000143006.7_2	72366
chr1	54018168	54018419	.	.	.	.	DMRTB1	ENSG00000143006.7_2	92519
chr1	54019961	54020045	.	.	.	.	DMRTB1	ENSG00000143006.7_2	94312
chr1	54041490	54041673	.	.	.	.	DMRTB1	ENSG00000143006.7_2	115841
chr1	54050908	54051135	.	.	.	.	DMRTB1	ENSG00000143006.7_2	125259
chr1	54103837	54104191	.	.	.	.	GLIS1	ENSG00000174332.5_2	95686
chr1	54105150	54105296	.	.	.	.	GLIS1	ENSG00000174332.5_2	94581
chr1	54122071	54122247	.	.	.	.	GLIS1	ENSG00000174332.5_2	77630
chr1	54204797	54205048	GLIS1	ENSG00000174332.5_2	.	.	GLIS1	ENSG00000174332.5_2	1019
chr1	54231488	54231569	.	.	GLIS1	ENSG00000174332.5_2	GLIS1	ENSG00000174332.5_2	27710
chr1	54303708	54304411	NDC1	ENSG00000058804.12_3	.	.	NDC1	ENSG00000058804.12_3	0
chr1	54326627	54326741	.	.	DIO1,NDC1,YIPF1	ENSG00000058799.15_3,ENSG00000058804.12_3,ENSG00000211452.10_4	NDC1	ENSG00000058804.12_3	22492
chr1	54328122	54328563	.	.	DIO1,NDC1,YIPF1	ENSG00000058799.15_3,ENSG00000058804.12_3,ENSG00000211452.10_4	NDC1	ENSG00000058804.12_3	23987
chr1	54335228	54335426	.	.	DIO1,NDC1,YIPF1	ENSG00000058799.15_3,ENSG00000058804.12_3,ENSG00000211452.10_4	YIPF1	ENSG00000058799.15_3	19980
chr1	54355408	54355702	DIO1,YIPF1	ENSG00000058799.15_3,ENSG00000211452.10_4	.	.	YIPF1	ENSG00000058799.15_3	0
chr1	54411032	54412253	HSPB11,LRRC42	ENSG00000081870.11_2,ENSG00000116212.15_4	.	.	HSPB11	ENSG00000081870.11_2	0
chr1	54518813	54519449	TCEANC2,TMEM59	ENSG00000116205.14_5,ENSG00000116209.11_5	.	.	TMEM59	ENSG00000116209.11_5	0
chr1	54535524	54535644	.	.	RP4-758J24.5,TCEANC2,TMEM59	ENSG00000116205.14_5,ENSG00000116209.11_5,ENSG00000272091.1	TCEANC2	ENSG00000116205.14_5	15717
chr1	54535859	54536009	.	.	RP4-758J24.5,TCEANC2,TMEM59	ENSG00000116205.14_5,ENSG00000116209.11_5,ENSG00000272091.1	TCEANC2	ENSG00000116205.14_5	16052
chr1	54561762	54561843	.	.	TCEANC2,TMEM59	ENSG00000116205.14_5,ENSG00000116209.11_5	TCEANC2	ENSG00000116205.14_5	8126
chr1	54665633	54665992	CYB5RL,MRPL37	ENSG00000116221.15_2,ENSG00000215883.10_4	.	.	CYB5RL	ENSG00000215883.10_4	0
chr1	54686123	54686403	.	.	CYB5RL,MRPL37,SSBP3	ENSG00000116221.15_2,ENSG00000157216.15_5,ENSG00000215883.10_4	SSBP3	ENSG00000157216.15_5	8104
chr1	54693142	54693223	SSBP3	ENSG00000157216.15_5	.	.	SSBP3	ENSG00000157216.15_5	1284
chr1	54700068	54700275	.	.	CYB5RL,MRPL37,SSBP3	ENSG00000116221.15_2,ENSG00000157216.15_5,ENSG00000215883.10_4	SSBP3	ENSG00000157216.15_5	5562
chr1	54704094	54704283	.	.	CYB5RL,MRPL37,SSBP3	ENSG00000116221.15_2,ENSG00000157216.15_5,ENSG00000215883.10_4	SSBP3	ENSG00000157216.15_5	9588
chr1	54719247	54719476	SSBP3	ENSG00000157216.15_5	.	.	SSBP3	ENSG00000157216.15_5	1715
chr1	54738672	54739091	.	.	SSBP3	ENSG00000157216.15_5	SSBP3	ENSG00000157216.15_5	15734
chr1	54746493	54746682	.	.	SSBP3	ENSG00000157216.15_5	SSBP3	ENSG00000157216.15_5	23555
chr1	54753086	54753263	.	.	SSBP3	ENSG00000157216.15_5	SSBP3	ENSG00000157216.15_5	30148
chr1	54871914	54872285	SSBP3	ENSG00000157216.15_5	.	.	SSBP3	ENSG00000157216.15_5	0
chr1	54872552	54872728	SSBP3	ENSG00000157216.15_5	.	.	SSBP3	ENSG00000157216.15_5	461
chr1	54873295	54873476	SSBP3	ENSG00000157216.15_5	.	.	SSBP3	ENSG00000157216.15_5	1204
[truncated: 135,542 more rows]
