# Supplementary material for: Deciphering the role of RNA in regulating CTCF’s DNA binding affinity in leukemia cells
Source: Genome Biol. 2025 May 12;26:126. doi: 10.1186/s13059-025-03582-x (PMC12067947; doi:10.1186/s13059-025-03582-x)
Supplement: Supplementary file 4 — Additional file 4. Table S3 Data summary of RNA-seq analysis collected in this study. [file 13059_2025_3582_MOESM4_ESM.xlsx]

## Sheet: RNA-seq
Additional File 4: Table S3. Data summary of RNA-seq analysis collected in this study.
Batch 1 dRBR vs WT										Batch 2 dRBR vs WT
geneID	geneSymbol	log2FC	P.Value	FDR	CTCF-dRBR rep1	CTCF-dRBR rep2	CTCF-WT rep1	CTCF-WT rep2		geneSymbol	log2FC	t.Statistic	P.Value	FDR	CTCF-dRBR rep3	CTCF-dRBR rep4	CTCF-dRBR rep5	CTCF-WT rep3	CTCF-WT rep4	CTCF-WT rep5
ENSG00000267059.2	UQCR11	5.4	2.40013e-06	0.0195896	0.79	0.46	0	0		SRPR	-0.93	-9.48558	4.15e-05	0.105791	24.42	24.32	24.24	43	47.12	42.71
ENSG00000261832.1	CLN3	-4.72	3.1719e-06	0.0195896	0	0	0.17	0.21		METTL13	-1.43	-9.66516	3.69e-05	0.105791	10.07	9.2	7.58	18.05	21.32	22.08
ENSG00000257411.1	RP11-603J24.9	6.86	7.15225e-06	0.0294482	7.1	2.83	0	0		BANF1	-1.81	-8.39317	8.86e-05	0.105791	38.2	36.09	42.52	130.27	130.24	101.33
ENSG00000178209.10	PLEC	-0.49	2.94511e-05	0.0774509	7.84	7.67	10.74	11.42		PGD	-0.79	-8.21381	0.00010114	0.105791	94.04	69.2	67.55	106.72	114.53	116.66
ENSG00000172058.11	SERF1A	-2.37	3.13516e-05	0.0774509	0.81	0.94	1.81	2.45		EIF3C	-0.81	-8.1866	0.00010321	0.105791	52.8	46.02	52.32	81.74	76.75	82.53
ENSG00000173546.7	CSPG4	-0.33	4.84866e-05	0.0998177	14.73	15.94	19.97	19.27		EMR2	1.4	8.64301	7.39e-05	0.105791	2.3	2.39	3.06	1.02	0.98	0.96
ENSG00000204388.5	HSPA1B	-0.36	6.54325e-05	0.11546	36.24	39.86	53.92	48.96		NOB1	-1.02	-8.0356	0.00011566	0.105791	24.71	14.22	15.51	30.47	30.02	28.64
ENSG00000121966.6	CXCR4	0.48	8.51779e-05	0.117675	28.07	25.66	20.08	19.25		CD38	0.97	8.09218	0.00011081	0.105791	7.06	9.13	7.25	3.91	4.33	4.95
ENSG00000105928.9	DFNA5	-0.41	9.52681e-05	0.117675	12.85	12.9	16.93	15.86		FRY	0.73	7.59045	0.00016354	0.105791	9.1	6.71	6.49	3.71	4	4.98
ENSG00000118513.14	MYB	0.38	9.12994e-05	0.117675	42.7	39.97	32.48	31.29		PRPF8	-1.06	-7.56878	0.00016639	0.105791	42.26	34.4	37.3	65.7	59.99	58.25
ENSG00000128322.6	IGLL1	0.51	0.000108199	0.121497	34.17	33.28	25.66	22.22		RP11-766F14.2	1.21	8.12603	0.00010801	0.105791	0.58	0.58	0.57	0.22	0.23	0.26
ENSG00000187678.8	SPRY4	-0.56	0.000127993	0.131748	3.69	4.44	5.28	6.05		PHLDB2	1.27	7.75157	0.000144	0.105791	4.42	3.84	3.48	1.57	1.38	1.91
ENSG00000065911.7	MTHFD2	0.27	0.000163001	0.139119	158.91	163.76	136.06	131.35		ABCA1	1.69	8.47782	8.33e-05	0.105791	0.5	0.35	0.34	0.13	0.09	0.12
ENSG00000184357.3	HIST1H1B	0.3	0.000166899	0.139119	3000.65	2864.44	2432.11	2430.24		SEPP1	1.32	7.96179	0.00012236	0.105791	4.54	4.4	3.56	1.09	1.47	1.52
ENSG00000258984.1	UBE2F-SCLY	-3.68	0.000168943	0.139119	0	0.05	0.15	0.11		GNG2	0.82	7.34508	0.00019938	0.105791	19.19	19.14	17.16	9.98	10.08	11.64
ENSG00000269891.1	ARHGAP19-SLIT1	-0.86	0.000279873	0.146388	2.28	2.72	5.49	4.55		RPA1	-0.83	-7.31963	0.00020358	0.105791	28.02	28.35	26.72	45.8	39.31	50.3
ENSG00000124160.7	NCOA5	-0.43	0.000228352	0.146388	12.86	14.77	17.52	21.66		SEPHS2	-1.52	-7.44472	0.00018385	0.105791	4.54	5.32	4.7	16.17	14.05	11.48
ENSG00000136997.10	MYC	0.29	0.000205409	0.146388	80.4	82.84	66.35	70.76		PRPF19	-1.12	-7.29633	0.00020751	0.105791	23.08	32.39	30.44	58.06	57.38	57.56
ENSG00000075340.18	ADD2	0.51	0.000277279	0.146388	6.18	5.25	4.23	4.13		MRPL12	-1.59	-7.41563	0.00018824	0.105791	7.12	10.57	12.29	31.91	30.51	25.91
ENSG00000114796.11	KLHL24	0.3	0.00024254	0.146388	16.76	17.89	16.75	15.21		FBL	-1.23	-7.24144	0.00021713	0.105791	102.88	66	64.79	123.33	138.52	153.8
ENSG00000147526.15	TACC1	-0.28	0.000229556	0.146388	29.24	34.11	38.78	39.85		HSPE1	-0.9	-7.15919	0.0002325	0.105791	238.08	221.06	222.2	478.11	403.08	362.43
ENSG00000166073.4	GPR176	0.32	0.000256322	0.146388	17.48	17.89	15.09	13.98		LARP1	-0.81	-7.1233	0.00023959	0.105791	79.18	49.63	53.95	61.86	59.6	80.99
ENSG00000134531.5	EMP1	-0.46	0.000284432	0.146388	16.63	19.6	25.11	26.34		NOP2	-0.7	-7.06927	0.00025073	0.105791	46.94	38.97	41.05	52.75	57.91	56.07
ENSG00000204569.5	PPP1R10	0.35	0.000282783	0.146388	36.31	34.59	29.94	32.68		CIRH1A	-0.76	-7.05194	0.00025443	0.105791	10.59	9.77	9.65	16.79	17.8	16.72
ENSG00000173272.9	MZT2A	0.29	0.000329832	0.162963	148.65	150.39	132.57	128.04		PSME3	-0.69	-7.01276	0.00026302	0.105791	37.42	38.38	39.77	54.68	56.08	56.23
ENSG00000169439.7	SDC2	0.63	0.000380473	0.177149	4.63	5.94	4.05	2.5		PCBP1	-1.24	-7.02169	0.00026103	0.105791	9.04	12.02	14.02	28.28	27.86	24.52
ENSG00000151665.8	PIGF	-0.38	0.000387226	0.177149	18.44	17.15	24.14	24.14		FOXO1	1.03	7.20377	0.00022402	0.105791	2.3	2.19	2.12	0.91	1.08	1.11
ENSG00000017483.10	SLC38A5	0.31	0.000407795	0.179896	35.92	34.37	32.58	29.13		SORBS2	1.4	7.26245	0.00021339	0.105791	4.46	3.99	3.91	1.62	2.27	1.67
ENSG00000125740.9	FOSB	-0.93	0.000459699	0.183168	0.76	0.67	1.96	1.28		SNRPC	-0.77	-6.87615	0.00029563	0.105791	76.31	82.29	91.6	141.3	143.53	134.66
ENSG00000161791.9	FMNL3	-0.26	0.000432709	0.183168	13.47	13.28	17.15	16.01		GPATCH4	-0.76	-6.867	0.00029798	0.105791	21.3	24.26	25.06	40.68	35.93	37.27
ENSG00000105849.5	TWISTNB	0.25	0.000451938	0.183168	44.02	46.09	39.02	40.43		SMAD9	0.9	6.8792	0.00029486	0.105791	5.98	5.57	4.92	2.6	2.75	3.24
ENSG00000243708.4	PLA2G4B	-0.88	0.000511516	0.187318	2	1.15	3.19	2.69		PRKCD	-1.12	-6.9154	0.00028582	0.105791	3.65	2.67	3.38	6.3	7.06	6.35
ENSG00000215472.5	RPL17-C18orf32	1.04	0.000536056	0.187318	4.22	3.99	1.69	2.35		HSPA5	-0.94	-6.7809	0.00032109	0.105791	9.61	9.02	8.46	16.83	18.06	14.87
ENSG00000101096.15	NFATC2	-0.36	0.000591436	0.187318	2.44	2.32	3.08	2.97		RAG1	1.48	7.17171	0.00023008	0.105791	0.83	1.07	0.85	0.3	0.42	0.49
ENSG00000185800.7	DMWD	-0.36	0.000590729	0.187318	10.5	12.75	17.14	13.03		USP4	-0.75	-6.74738	0.00033063	0.105791	21.62	18.9	18.29	26.21	30.25	27.62
ENSG00000128512.15	DOCK4	-0.31	0.00057071	0.187318	9.03	8.9	11.47	12.05		TXN2	-1.17	-6.67908	0.00035108	0.105791	8.69	8.5	10.86	18.98	18.93	20.01
ENSG00000172081.9	MOB3A	-0.3	0.000551408	0.187318	18.27	18.02	23.1	22.34		NAT10	-0.59	-6.60779	0.00037396	0.105791	50.61	26.44	27.95	29.49	32.55	41.64
ENSG00000118308.10	LRMP	0.24	0.000572936	0.187318	378.96	384.93	342.8	317.71		KCNQ3	1.05	6.74458	0.00033144	0.105791	0.86	0.96	1.05	0.41	0.65	0.52
ENSG00000165029.11	ABCA1	1.5	0.000498462	0.187318	0.25	0.16	0.3	0.04		DRAM1	0.93	6.72429	0.00033739	0.105791	4.23	3.34	3.25	1.85	1.6	1.58
ENSG00000107731.8	UNC5B	-0.35	0.000655349	0.202372	3.23	3.15	4.29	3.98		WBSCR22	-1	-6.55435	0.00039223	0.105791	33.73	26.2	32.66	57.17	54.04	49.41
ENSG00000111252.6	SH2B3	-0.26	0.000675554	0.203523	13.66	15.01	17.49	17.81		KLHL24	0.87	6.57571	0.00038481	0.105791	49.16	42.02	33.52	19.98	20.43	23.38
ENSG00000143126.7	CELSR2	-0.37	0.000714731	0.205311	2.3	2.19	2.94	2.88		MANBAL	-1.41	-6.67812	0.00035137	0.105791	2.49	3.37	3.73	8.95	9.97	7.97
ENSG00000273047.1	RP4-583P15.14	3.92	0.00071417	0.205311	1.74	2.28	1.5	0		PTPN18	-0.78	-6.50107	0.00041145	0.105791	14.65	10.82	11.8	19.11	18.75	18.42
ENSG00000104936.13	DMPK	-0.47	0.000805311	0.223536	6.27	4.39	7.28	6.62		CYSLTR1	1.4	6.4985	0.0004124	0.105791	22.61	18.26	14.51	5.33	6.54	7.9
ENSG00000198369.5	SPRED2	-0.44	0.000837024	0.223536	3.56	3.25	4.58	5.31		PHGDH	-1.55	-6.48289	0.00041825	0.105791	39.9	60.71	67.9	155.73	163.05	124.49
ENSG00000105287.8	PRKD2	-0.42	0.000818971	0.223536	11.05	13.14	17.05	16.99		CTPS1	-0.71	-6.44	0.00043479	0.105791	57.28	42.62	42.4	58.32	49.71	66.32
ENSG00000123908.7	AGO2	-0.26	0.000850564	0.223536	20.84	22.66	25.36	24.62		RRAGD	0.67	6.41861	0.00044332	0.105791	20.8	21.76	18.94	9.91	11.28	14.24
ENSG00000137628.12	DDX60	-0.36	0.000962227	0.23817	3.91	4.61	5.11	5.6		RHOBTB3	0.87	6.42096	0.00044238	0.105791	36.62	32.67	26.42	14.22	15.29	20.98
ENSG00000110934.6	BIN2	-0.28	0.000947371	0.23817	18.59	19.03	23.66	23.71		HMBS	-1.61	-6.40858	0.00044739	0.105791	4.78	5.79	6.5	19.05	17.75	13.95
ENSG00000185198.7	PRSS57	0.32	0.00100266	0.23817	35.95	35.41	28.32	29.92		STARD4	0.82	6.36199	0.00046683	0.105791	53.56	48.08	42.37	23.5	26.53	29.85
ENSG00000181222.10	POLR2A	-0.43	0.000966322	0.23817	19.54	18.27	24.96	24.4		TRAF3IP2	0.57	6.32615	0.00048243	0.105791	33.17	32.21	29.69	21.41	21.65	21.34
ENSG00000187837.2	HIST1H1C	0.21	0.00100135	0.23817	2124.43	2202.97	1987	1840.71		TGM5	1.39	6.60436	0.00037511	0.105791	1.74	1.56	2	0.56	0.69	0.87
ENSG00000174373.11	RALGAPA1	-0.28	0.00107241	0.249933	13.22	12.6	16.13	16.02		FABP5	-1.06	-6.2376	0.00052358	0.105791	108.16	80.59	71.09	185.78	173.69	162.27
ENSG00000145012.8	LPP	-0.22	0.00112458	0.257238	11.91	11.14	12.42	11.85		VPRBP	-0.7	-6.22181	0.00053132	0.105791	17.96	14.64	14.87	22.71	25.64	24.23
ENSG00000171004.13	HS6ST2	0.31	0.00121508	0.26231	6.98	8.15	6.55	5.7		EYA4	0.87	6.18242	0.00055121	0.105791	9.75	10.84	9.44	4.47	5.75	6.87
ENSG00000265590.5	AP000275.65	1.32	0.00118958	0.26231	2.28	1.69	0.78	0.79		VAV3	0.77	6.1747	0.00055521	0.105791	23.12	14.39	14.04	7.31	8.18	9.99
ENSG00000170871.7	KIAA0232	-0.23	0.0012317	0.26231	10.75	11.97	12.36	12.07		DHX33	-0.92	-6.16011	0.00056285	0.105791	5.94	4.53	4.32	8.57	8.12	8.63
ENSG00000212734.4	C17orf100	1.56	0.00118956	0.26231	0.58	0.49	0.23	0.15		PRMT5	-0.58	-6.18416	0.00055032	0.105791	163.23	99.56	102.62	116.09	120.94	147.16
ENSG00000026950.12	BTN3A1	0.31	0.00139249	0.274062	9.7	9.3	7.7	7.7		FCGR2B	1.17	6.23783	0.00052346	0.105791	3.84	6.32	6.06	2.56	2.23	2.45
ENSG00000164171.6	ITGA2	-0.31	0.00142867	0.274062	3.1	3.46	4.26	4.03		TOMM22	-0.66	-6.15692	0.00056454	0.105791	53.84	67.3	66.27	92.03	95.56	93.08
ENSG00000167548.10	KMT2D	-0.31	0.00134083	0.274062	7.78	6.97	8.43	8.29		KCTD10	-0.64	-6.10343	0.00059369	0.105791	7.73	13.89	12.34	15.37	15.07	17.7
ENSG00000060749.10	QSER1	-0.24	0.00132605	0.274062	9.69	8.23	9.52	11.15		SLC15A2	0.9	6.20529	0.00053957	0.105791	2.59	2.27	2.81	1.57	1.48	1.39
ENSG00000168671.5	UGT3A2	0.26	0.00143189	0.274062	29.61	28.94	25.78	23.98		SNRNP200	-0.76	-6.11623	0.00058656	0.105791	38.66	41.11	40.78	57.32	54.74	56.64
ENSG00000148396.14	SEC16A	-0.25	0.00142681	0.274062	11.38	11.34	12.21	13.89		YPEL5	0.89	6.05828	0.00061962	0.105791	35.49	26.59	23.64	12.72	12.41	16.74
ENSG00000214078.7	CPNE1	0.24	0.001451	0.274062	87.39	88.54	75.12	72.32		PSMB2	-0.62	-6.08559	0.00060379	0.105791	26.89	32.9	32.58	42.98	45.71	48.58
ENSG00000261915.2	RP11-542C16.2	-3.36	0.00146438	0.274062	0	0.04	0.12	0.17		MYLK3	1.01	6.21595	0.00053423	0.105791	1.58	1.8	1.71	1.07	0.8	0.81
ENSG00000169604.15	ANTXR1	-0.54	0.00155684	0.278697	0.98	1.06	1.45	1.54		ZBTB12	-1.31	-6.18926	0.0005477	0.105791	0.99	1.38	1.27	3.48	2.64	2.78
ENSG00000136379.7	ABHD17C	-0.36	0.00151543	0.278697	4.8	5.54	6.72	6.47		PMVK	-1.71	-6.04471	0.00062766	0.105791	3.64	5.27	5.7	20.22	15.92	11.8
ENSG00000103257.4	SLC7A5	-0.23	0.00155018	0.278697	36.68	37.03	43.42	44.93		SMIM14	0.79	6.01347	0.00064662	0.105791	8.17	5.7	5.82	2.51	2.9	4.27
ENSG00000165507.8	C10orf10	0.58	0.00180961	0.280319	6.3	5.33	4.45	3.53		DOCK10	0.78	5.98862	0.00066217	0.105791	21.53	18.03	17.11	9.9	10.08	10.77
ENSG00000133816.9	MICAL2	-0.62	0.00220327	0.280319	1.03	1.39	1.82	2.33		ETV3	-0.82	-5.931	0.00069985	0.105791	6.85	5.49	5.5	10.26	10.13	8.43
ENSG00000196839.8	ADA	0.4	0.00173897	0.280319	21.26	19.43	15.85	15.49		PTPRC	0.96	5.93093	0.0006999	0.105791	21.18	16.52	17.78	8.75	9.81	11.53
ENSG00000103356.11	EARS2	-0.32	0.00177403	0.280319	7.91	9.36	10.74	11.27		XBP1	0.54	5.9737	0.0006717	0.105791	238.25	253.65	238.04	149.38	153.73	181.49
ENSG00000205572.5	SERF1B	0.36	0.00215642	0.280319	16.46	17.44	16.43	14.55		NOP16	-0.61	-5.90172	0.00071993	0.105791	26.33	27.74	27.45	41.44	41.01	40.44
ENSG00000020256.15	ZFP64	0.3	0.00193689	0.280319	8.12	8.34	5.74	6.43		FYCO1	-0.8	-5.89384	0.00072544	0.105791	2.77	3.11	3.19	6.07	5.39	5.26
ENSG00000135709.8	KIAA0513	-0.35	0.00209106	0.280319	2.75	3.2	4.19	4.28		EARS2	-0.73	-5.89285	0.00072614	0.105791	6.26	10.62	8.29	11.37	12.11	12.33
ENSG00000010404.13	IDS	-0.3	0.00176573	0.280319	16.01	14.72	19.11	18.02		ALDH1A1	1.33	6.07928	0.0006074	0.105791	3.31	1.98	2.17	0.81	0.77	1.09
ENSG00000071073.8	MGAT4A	-0.33	0.00210401	0.280319	4.76	4.19	7.05	5.65		CLEC2D	0.85	5.89366	0.00072557	0.105791	64.51	50.21	41.66	26.36	27.59	28.51
ENSG00000158815.6	FGF17	-0.98	0.00215619	0.280319	0.43	0.37	0.85	0.85		ITGA4	0.53	5.93051	0.00070019	0.105791	75.3	82.68	71.32	47.39	51.47	57.43
ENSG00000139629.11	GALNT6	-0.28	0.00195694	0.280319	10.5	11.07	13.85	12.84		NOLC1	-0.6	-5.92785	0.00070199	0.105791	61.77	50.93	44.21	61.49	58.61	73.16
ENSG00000214189.4	ZNF788	-0.38	0.0020182	0.280319	6.08	7.3	8.75	8.29		LAS1L	-0.6	-5.88636	0.00073072	0.105791	21.64	21.92	24.47	32.98	31.8	32.44
ENSG00000167378.4	IRGQ	-0.25	0.00160124	0.280319	13	14.21	17.57	16.56		ID2	0.92	5.84227	0.00076272	0.105791	32.03	29.36	26.61	15.67	14.85	18.2
ENSG00000167107.8	ACSF2	0.35	0.00221249	0.280319	16.29	15.9	14.12	12.56		HNRNPUL2	-0.88	-5.87013	0.00074232	0.105791	15.58	16.87	16.6	27.15	22.82	24.5
ENSG00000100439.6	ABHD4	-0.33	0.00185323	0.280319	20.34	18.71	25.88	26.16		NOP56	-0.46	-5.90514	0.00071755	0.105791	506.65	430.12	435.14	497.97	530.89	603.71
ENSG00000105856.9	HBP1	0.27	0.00207071	0.280319	15.73	15.65	15.85	13.71		HIF1AN	-0.79	-5.84457	0.00076101	0.105791	17.63	9.76	10.89	13.47	12.77	14.69
ENSG00000125753.9	VASP	-0.21	0.00173948	0.280319	58.51	66.22	74.46	81.8		SUPT6H	-0.53	-5.86398	0.00074677	0.105791	17.9	16.62	18.12	22.39	23.58	23.4
ENSG00000185432.10	METTL7A	0.26	0.00211661	0.280319	12.94	11.89	11.54	11.95		EIF3CL	-1.08	-5.81041	0.00078682	0.105791	6.63	9.52	10.55	18.65	19.57	16.45
ENSG00000115145.5	STAM2	-0.32	0.00210381	0.280319	8.21	9.86	10.67	11.2		RASSF4	0.95	5.82534	0.00077542	0.105791	4.93	5.83	5.72	2.67	2.93	3.13
ENSG00000112983.13	BRD8	0.23	0.00190411	0.280319	48.34	43.86	37.13	40.32		SLC23A1	0.92	5.906	0.00071696	0.105791	2.5	3.71	3.69	2.04	2.69	2.32
ENSG00000152082.9	MZT2B	0.23	0.00187237	0.280319	267.36	261.85	234.59	231.9		TACC3	-1.2	-5.7787	0.00081166	0.105791	7.37	9.52	11.54	25.69	21.51	17.94
ENSG00000110395.4	CBL	-0.27	0.00203821	0.280319	4.92	4.89	6.44	5.69		ZFYVE16	0.62	5.82949	0.00077228	0.105791	35.71	38.79	35.94	19.66	23.21	24.63
ENSG00000148400.9	NOTCH1	-0.35	0.0020426	0.280319	6.76	6.55	7.46	9.12		FAM129A	0.98	5.90979	0.00071433	0.105791	0.47	0.61	0.58	0.28	0.32	0.32
ENSG00000180596.7	HIST1H2BC	0.28	0.00187218	0.280319	1506.52	1387.38	1191.96	1251.9		MCM6	-0.55	-5.80251	0.00079292	0.105791	29.24	35.94	32.96	44.82	44.15	45.84
ENSG00000104765.10	BNIP3L	0.22	0.00207598	0.280319	43.53	42.42	37.89	34.23		OPTN	0.95	5.73896	0.00084405	0.105791	10.29	9.25	8.89	3.73	4.32	5.14
ENSG00000196331.5	HIST1H2BO	0.23	0.00195871	0.280319	1111.6	1098.68	945.4	990.25		ATF5	-1.65	-5.73049	0.00085114	0.105791	2.7	3.65	5.54	15.72	13.69	9.85
ENSG00000065526.6	SPEN	-0.3	0.00208974	0.280319	17.05	15.86	19.82	21.43		CIB1	-0.93	-5.70242	0.00087512	0.105791	10.43	13.78	13.99	24.09	26.08	21.56
ENSG00000198730.3	CTR9	-0.24	0.00222404	0.280319	18.14	19.79	21.75	23.92		RCAN3	0.64	5.69401	0.00088245	0.105791	6.97	6.61	5.63	3.71	3.69	4.05
ENSG00000196747.3	HIST1H2AI	0.21	0.00197326	0.280319	1903.66	1873.52	1715.43	1639.61		TBC1D8	0.52	5.73075	0.00085092	0.105791	26.42	27.14	27.03	20.06	19.96	20.06
ENSG00000144824.15	PHLDB2	0.45	0.00235912	0.287646	1.82	2.33	1.24	1.09		INO80C	-0.75	-5.67276	0.00090129	0.105791	18.63	12.5	12.57	29.24	30.5	26.71
ENSG00000070882.8	OSBPL3	-0.33	0.00237288	0.287646	3.07	3.62	3.82	3.31		RAG2	1.37	5.71318	0.00086584	0.105791	5.8	5.28	4.15	1.67	1.71	2.42
ENSG00000119596.13	YLPM1	-0.25	0.00232077	0.287646	16.09	16.24	21.04	19.79		INSIG1	0.56	5.73018	0.0008514	0.105791	175.09	168.05	159.85	97.31	105.61	123.85
ENSG00000033327.8	GAB2	0.22	0.00237532	0.287646	21.11	20.64	18.94	17.87		HK2	-0.53	-5.68695	0.00088866	0.105791	15.53	18.59	17.94	25.94	22.79	25.66
ENSG00000046653.10	GPM6B	0.31	0.00243336	0.288784	9.78	11.18	7.72	8.08		SLC25A5	-0.46	-5.7052	0.00087272	0.105791	193.84	217.95	212.71	277.21	277.72	283.62
ENSG00000181929.7	PRKAG1	-0.25	0.00247664	0.288784	26.85	29.26	32.45	34.02		DISC1	0.69	5.61819	0.00095176	0.105791	6.36	4.93	5.58	3.28	3.3	3.33
ENSG00000157106.12	SMG1	-0.22	0.00243462	0.288784	25.86	26.28	27.2	33.01		TERF2	-0.77	-5.62452	0.00094575	0.105791	16.87	12.66	14.42	20.4	20.95	25.16
ENSG00000256316.1	HIST1H3F	0.26	0.00247823	0.288784	2009.81	1853.53	1662.01	1655.55		COTL1	-0.67	-5.67276	0.00090129	0.105791	42.88	49.78	55	72.2	73.6	73.89
ENSG00000185414.15	MRPL30	1.05	0.00282156	0.295215	4.23	3.44	3.27	2.17		ISY1-RAB43	-2.14	-5.60234	0.00096701	0.105791	1.56	0.69	1.31	6.28	4.81	3.47
ENSG00000108187.11	PBLD	0.65	0.00324753	0.295215	2.49	3.08	1.55	2.07		CD3EAP	-0.81	-5.58684	0.00098219	0.105791	7.64	6.49	8.85	13.74	13.56	12.28
ENSG00000132510.6	KDM6B	-0.55	0.00327433	0.295215	1.82	1.82	3.23	2.65		MILR1	0.99	5.6694	0.00090431	0.105791	8.01	9.51	10.62	5.09	4.97	4.56
ENSG00000180340.5	FZD2	0.42	0.00316104	0.295215	4.55	4.68	3.25	3.68		INADL	1.54	6.01043	0.0006485	0.105791	0.92	0.3	0.32	0.17	0.15	0.27
ENSG00000163376.7	KBTBD8	-0.3	0.00259438	0.295215	5.55	5.3	7.53	6.22		GMPPB	-1.66	-5.56217	0.0010069	0.105791	2.48	5.41	6.47	12.48	11.05	8.31
ENSG00000147394.14	ZNF185	-0.42	0.00310096	0.295215	2.51	3.11	3.61	3.97		HBP1	0.6	5.58355	0.00098544	0.105791	29.07	33.79	29.87	18.6	20.13	22.28
ENSG00000227051.4	C14orf132	0.39	0.00302852	0.295215	1.92	1.84	1.38	1.39		ZFP90	0.72	5.53481	0.00103514	0.105791	7.38	8.2	6.85	4.84	3.89	4.7
ENSG00000196622.6	RIMBP3	0.41	0.00326015	0.295215	1.91	2.06	1.71	1.39		HM13	-0.66	-5.58192	0.00098706	0.105791	55	53.88	52.8	75.28	84.09	72.32
ENSG00000140859.11	KIFC3	-0.26	0.00269748	0.295215	10.63	11.79	14.44	13.1		DPM3	-1.56	-5.5984	0.00097084	0.105791	6.13	9.63	10.14	32.99	29.74	19.22
ENSG00000183979.7	NPB	-1.05	0.00320023	0.295215	0.47	0.3	0.89	0.84		PNO1	-1	-5.52403	0.0010465	0.105791	6.49	9.21	8.48	17.77	15.84	14.1
ENSG00000135482.2	ZC3H10	-0.3	0.00306261	0.295215	8.76	7.95	10.58	10.19		SAFB	-0.65	-5.5545	0.00101473	0.105791	26.27	25.18	26.76	39.32	35.72	36.63
ENSG00000127947.11	PTPN12	-0.34	0.00302633	0.295215	6.94	6.87	8.82	8.73		AATF	-0.53	-5.57341	0.00099556	0.105791	37.2	38.17	41.02	53.89	50.97	55.19
ENSG00000106868.12	SUSD1	0.29	0.00305299	0.295215	8.77	8.52	6.96	6.87		ACIN1	-0.58	-5.59513	0.00097404	0.105791	91.29	79.1	87.44	107.95	107.96	109.23
ENSG00000107560.6	RAB11FIP2	-0.27	0.00278097	0.295215	9.97	9.02	12.75	11		SRP68	-0.59	-5.51026	0.00106122	0.105791	14.57	13.1	13.52	18.12	17.77	18.55
ENSG00000176542.5	KIAA2018	-0.3	0.00286568	0.295215	2.3	2.37	2.57	2.99		KRI1	-0.68	-5.52524	0.00104522	0.105791	30.83	16.55	18	29.19	24.46	24.4
ENSG00000068394.9	GPKOW	0.26	0.00307366	0.295215	16.21	17.56	14.72	14.05		USP53	0.65	5.51108	0.00106034	0.105791	13.13	9.09	8.48	6.01	5.3	6.46
ENSG00000080603.12	SRCAP	-0.31	0.00276754	0.295215	7.72	7.7	9.29	10.34		IFIT2	1.01	5.48553	0.00108825	0.105791	5.53	4.4	3.83	2.08	2.03	2.33
ENSG00000165406.11	2024-03-08	0.27	0.00325467	0.295215	6.87	6.68	5.26	6.56		MRPL24	-0.74	-5.47849	0.00109609	0.105791	28.44	23.51	28.68	42.24	41.89	39.4
ENSG00000111912.14	NCOA7	-0.23	0.00289117	0.295215	12.98	14.41	13.53	14.01		DMAP1	-0.83	-5.4778	0.00109685	0.105791	7.25	8.55	9.96	16.04	16.38	14.08
ENSG00000140931.15	CMTM3	-0.26	0.00274722	0.295215	32.54	31.45	36.38	38.51		LSM14B	-0.61	-5.52003	0.00105076	0.105791	22.31	20.23	24.43	29.94	29.89	32.59
ENSG00000148154.5	UGCG	-0.23	0.00288364	0.295215	12.53	13.91	16.86	14.69		RCC1	-0.59	-5.56163	0.00100745	0.105791	57.44	59.29	66	86.51	93.03	85.16
ENSG00000160447.6	PKN3	0.33	0.00325312	0.295215	8.48	8.7	7.9	6.55		CENPBD1	-0.84	-5.48796	0.00108556	0.105791	2.76	2.41	2.57	4.57	4.59	4.16
ENSG00000155903.7	RASA2	-0.26	0.00321323	0.295215	5.85	7.71	7.16	8.49		SLC44A5	1.14	5.57113	0.00099784	0.105791	1.01	1.16	0.98	0.38	0.41	0.59
ENSG00000101445.5	PPP1R16B	-0.19	0.00268084	0.295215	16.35	16.76	19.3	19.18		HSP90AB1	-0.63	-5.5771	0.00099186	0.105791	499.94	430.57	400.95	632.3	669.62	673.47
ENSG00000154237.8	LRRK1	-0.24	0.00321994	0.295215	6.17	7.2	8.24	7.97		SSRP1	-0.51	-5.56492	0.00100411	0.105791	77.97	86.19	92.7	115.52	112.42	122.36
ENSG00000135723.9	FHOD1	-0.23	0.00305061	0.295215	26.68	26.88	31.93	32.71		PES1	-0.86	-5.51842	0.00105247	0.105791	41.51	38.92	42.22	59.19	57.55	57.6
ENSG00000136807.7	CDK9	0.24	0.00302994	0.295215	62.39	55.57	51.7	50.84		KAT2B	0.76	5.44868	0.00112997	0.105791	12.2	8.96	7.86	4.17	5.22	5.55
ENSG00000183530.9	PRR14L	-0.19	0.0029177	0.295215	17.68	16.46	19.53	18.63		HIST1H2AE	-0.79	-5.54598	0.0010235	0.105791	917.32	1003.45	1132.58	2090.31	1866.42	1491.79
ENSG00000140795.8	MYLK3	1.28	0.00324876	0.295215	0.34	0.66	0.25	0.17		RRM2	-0.5	-5.52596	0.00104445	0.105791	130.13	127.54	117.26	169.51	154.24	163.07
ENSG00000083845.4	RPS5	0.18	0.00302058	0.295215	1325.94	1313.71	1206.32	1174.93		ZHX2	-0.49	-5.48641	0.00108727	0.105791	24.93	19.9	20.16	21.82	22.54	27.8
ENSG00000168298.4	HIST1H1E	0.22	0.00323714	0.295215	1829.02	1706.82	1566.58	1533.59		SAT1	0.82	5.41772	0.00116641	0.105791	49.63	43.63	37.89	22.47	22.17	26.48
ENSG00000173575.14	CHD2	-0.19	0.00332092	0.297246	47.6	48.31	56.05	55.63		CHMP4B	-0.55	-5.43094	0.00115069	0.105791	21.8	20.78	20.06	29.77	28.53	30.67
ENSG00000106546.8	AHR	-0.39	0.00372053	0.299632	2.25	2.7	2.67	3.74		ISG20L2	-0.58	-5.43274	0.00114857	0.105791	24.08	23.46	22.79	25.32	26.26	32.65
ENSG00000102678.6	FGF9	0.33	0.00354433	0.299632	4.9	5.52	5.35	4.66		KLHL13	1.08	5.46861	0.00110719	0.105791	1.62	1.72	1.34	0.56	0.68	0.84
ENSG00000270800.1	RPS10-NUDT3	1.2	0.0038377	0.299632	2.89	2.37	1.77	0.83		ARSG	-1.16	-5.56143	0.00100766	0.105791	1.24	1.35	0.67	2.48	2.67	2.23
ENSG00000127124.9	HIVEP3	-0.52	0.0039553	0.299632	0.89	0.98	0.97	1.36		WDR66	0.84	5.42121	0.00116224	0.105791	4.59	3.37	4.21	1.99	2.07	2.02
ENSG00000213190.2	MLLT11	0.32	0.00351881	0.299632	3.81	3.98	2.99	3.3		PEA15	-0.68	-5.39245	0.00119713	0.106724	14.18	10.09	11.36	17.83	16.18	15.2
ENSG00000160703.11	NLRX1	0.3	0.00372362	0.299632	5.12	6.03	4.7	4.38		SERPINF1	1.03	5.39068	0.00119932	0.106724	8.33	9.74	10.42	4.58	4.51	4.27
ENSG00000063587.12	ZNF275	-0.27	0.00369092	0.299632	2.71	2.99	3.42	3.45		SORD	-0.53	-5.4336	0.00114755	0.105791	15.54	24.26	25.98	38.68	36.23	33.75
ENSG00000184574.5	LPAR5	-0.27	0.00356656	0.299632	7.04	8.04	9.42	9.28		GYG1	-0.61	-5.35814	0.00124031	0.106846	12.03	13.31	13.08	17.13	19.92	19.28
ENSG00000176476.4	CCDC101	0.28	0.0037402	0.299632	26.93	26.4	24.33	21.06		ANKRD10	0.49	5.41191	0.0011734	0.105791	173.48	142.07	124.22	76.65	89.53	108.12
ENSG00000096968.8	JAK2	-0.29	0.00381466	0.299632	3.97	4.16	5.78	4.63		MYB	0.69	5.42614	0.00115637	0.105791	123.23	109.96	90.39	50.94	50.91	71.35
ENSG00000173171.10	MTX1	0.26	0.00372407	0.299632	24.09	25.81	22	20.48		SDHC	-1.31	-5.32102	0.00128901	0.106846	6.57	10.51	10.18	20.36	18.95	17.05
ENSG00000196678.9	ERI2	0.25	0.00379281	0.299632	16.88	17.56	13.48	14.85		SELRC1	-0.58	-5.34264	0.00126038	0.106846	16.75	19.67	20.4	27.73	28.31	27.48
ENSG00000133065.6	SLC41A1	-0.25	0.00387088	0.299632	5.53	5.69	6.32	6.3		ARFGAP3	0.66	5.3774	0.00121586	0.106846	53.6	40.13	34.44	19.4	18.59	27.21
ENSG00000155974.7	GRIP1	0.25	0.00388992	0.299632	14.05	14.85	12.54	10.05		RHOU	1.13	5.42551	0.00115712	0.105791	0.79	0.62	0.59	0.49	0.41	0.56
ENSG00000198933.5	TBKBP1	-0.25	0.00376265	0.299632	10.96	11.69	15.87	13.59		SYMPK	-0.96	-5.32631	0.00128193	0.106846	11.7	12.63	13.49	20.91	19.28	20.25
ENSG00000143376.8	SNX27	-0.23	0.00378587	0.299632	6.01	6.52	7.41	7.6		NEK9	-0.71	-5.34104	0.00126247	0.106846	11.31	11.99	10.47	16.4	16.15	15.87
ENSG00000197256.6	KANK2	-0.19	0.00347252	0.299632	28.83	30.61	34.82	32.55		ELAVL1	-0.47	-5.37453	0.00121947	0.106846	39.61	37.95	40.78	52.07	57.24	60.02
ENSG00000085662.9	AKR1B1	0.18	0.0034516	0.299632	199.89	199.24	177.83	182.19		ACAA1	-1.3	-5.28009	0.00134519	0.106846	7.41	8.71	9.23	20.67	22.52	15.69
ENSG00000198663.12	C6orf89	-0.2	0.00379785	0.299632	16.43	15.26	18.47	18.16		PSMC5	-1.02	-5.28612	0.00133674	0.106846	16.31	24.17	19.63	40.94	34.62	34.96
ENSG00000133056.9	PIK3C2B	-0.23	0.00397828	0.299632	16.41	15.46	19.55	19.33		PELI2	0.65	5.31269	0.00130022	0.106846	20.7	16.64	13.98	6.19	6.8	9.92
ENSG00000180573.8	HIST1H2AC	0.28	0.00353616	0.299632	998.92	883.22	793.69	790.29		LPAR1	0.85	5.25557	0.00138016	0.106846	4.97	5.36	4.6	2.97	2.9	3.43
ENSG00000134324.7	LPIN1	-0.19	0.00395174	0.299632	25.13	25.94	28.88	29.04		SMDT1	-1.52	-5.25415	0.00138222	0.106846	3.9	6.71	10.18	29.73	23.53	16.34
ENSG00000185130.4	HIST1H2BL	0.24	0.00378551	0.299632	1312.37	1247.38	1082.3	1147.05		MARCKS	0.49	5.33318	0.00127282	0.106846	25.86	24.57	23.39	15.95	16.7	17.63
ENSG00000254772.5	EEF1G	0.16	0.00357171	0.299632	1146.92	1173.7	1077	1043.99		BATF3	-0.86	-5.27359	0.00135436	0.106846	2.93	3.85	4.79	8.57	9.03	6.82
ENSG00000196924.10	FLNA	-0.17	0.00393873	0.299632	216.61	211.33	247.73	248.1		TOMM40	-1.14	-5.31252	0.00130045	0.106846	28.51	28.46	37.43	63.74	67.97	54.97
ENSG00000253506.1	NACA2	2.94	0.00337491	0.299632	0.64	0.42	0	0.18		SSBP2	0.45	5.30592	0.00130942	0.106846	74.76	74.11	71.87	52.7	56.31	59.86
ENSG00000137259.2	HIST1H2AB	0.23	0.00408691	0.305949	478.6	459.62	402.82	419.83		HSD17B10	-0.7	-5.25877	0.00137554	0.106846	52.91	50.13	56.89	84.96	82.75	74.05
ENSG00000158321.11	AUTS2	-0.25	0.00411894	0.306489	13.65	13.23	15.53	14.6		VIM	0.44	5.32685	0.00128121	0.106846	514.74	575.88	541.08	377.73	376.07	423.2
ENSG00000185950.7	IRS2	-0.28	0.00422688	0.308937	2.12	2.28	2.65	2.77		PPP5C	-0.65	-5.27529	0.00135195	0.106846	105.98	91.12	80.86	87.26	87.42	111.44
ENSG00000120889.8	TNFRSF10B	-0.22	0.00418162	0.308937	12.48	11.71	15.86	14.1		AC010441.1	0.98	5.19453	0.00147173	0.109818	4.22	5.83	5.77	2.5	2.9	2.4
ENSG00000111640.10	GAPDH	0.15	0.00420266	0.308937	2193.92	2265.87	2052.31	2088.9		ATM	0.51	5.30208	0.00131467	0.106846	132.96	77.53	67.38	42.63	46.66	49.81
ENSG00000239732.2	TLR9	-0.49	0.00427483	0.310604	0.91	0.98	1.31	1.38		RAB7A	-0.71	-5.25041	0.00138764	0.106846	81.83	45.29	32.75	42.16	43.88	67.68
ENSG00000038427.11	VCAN	0.65	0.00438373	0.311374	1.07	0.61	0.72	0.21		SLC7A1	-0.73	-5.26522	0.00136628	0.106846	8.41	10.49	11.9	18.37	17.34	15.16
ENSG00000145864.8	GABRB2	0.54	0.00449095	0.311374	0.68	1.09	0.62	0.56		TLR4	0.72	5.18253	0.00149053	0.109818	1.72	1.85	2	1.02	1.01	1.03
ENSG00000256500.5	RP11-73M18.2	0.65	0.00477615	0.311374	2.17	2.09	1.09	1.62		ZNF202	-0.64	-5.1768	0.00149959	0.109895	5.33	7.2	8.16	12.47	12.24	11.24
ENSG00000154734.10	ADAMTS1	0.49	0.00480079	0.311374	1.48	2.64	1.47	1.25		FRMD6	0.97	5.31351	0.00129912	0.106846	0.66	0.75	0.95	0.49	0.39	0.49
ENSG00000140682.14	TGFB1I1	-0.71	0.00531183	0.311374	1.18	1.35	1.8	2.11		EIF5AL1	-1.05	-5.15452	0.00153543	0.110268	1.21	1.48	1.88	3.23	3.13	2.72
ENSG00000132846.5	ZBED3	-0.48	0.00511113	0.311374	1.33	1.11	1.73	1.58		NOM1	-0.49	-5.19882	0.00146508	0.109818	11.87	12.61	13.31	15.52	16.39	16.03
ENSG00000163378.9	EOGT	0.36	0.00471077	0.311374	3.52	3.65	3.39	2.49		ADAM28	0.75	5.18372	0.00148864	0.109818	26.99	24.02	21.09	11.96	15.19	15.65
ENSG00000165511.4	C10orf25	0.4	0.0046076	0.311374	3.84	3.44	2.66	2.9		NT5E	0.82	5.13963	0.00155993	0.111263	13.19	7.89	7.25	4.87	4.74	5.54
ENSG00000259040.3	BLOC1S5-TXNDC5	-1.19	0.00538705	0.311374	1.1	1.72	4.96	2.32		ATP8A1	0.58	5.2503	0.00138781	0.106846	62.5	66.1	52.02	35.47	39.94	43.36
ENSG00000108771.8	DHX58	0.39	0.00546523	0.311374	5.97	5.55	4.74	4.29		LRRC8C	0.52	5.20239	0.00145956	0.109818	10.84	11.88	10.3	7.09	7.1	7.82
ENSG00000164053.13	ATRIP	0.28	0.00470838	0.311374	6.39	6.99	5.48	6.28		GLYATL2	-1.99	-5.83939	0.00076486	0.105791	0.3	0.19	0.32	0.77	0.77	1.17
ENSG00000167700.4	MFSD3	0.3	0.00489526	0.311374	11.96	11.62	9.66	9.55		SNX1	-0.44	-5.1967	0.00146836	0.109818	27.65	31.36	30.93	39.28	38.68	43.9
ENSG00000133315.6	MACROD1	0.37	0.00554722	0.311374	14.09	17.45	14.5	15.78		NME1-NME2	-0.58	-5.2297	0.00141817	0.108573	453.28	448.95	444.7	629.28	629.23	579.9
ENSG00000120685.15	PROSER1	-0.24	0.00431393	0.311374	8.89	10.75	11.61	11.22		APOLD1	0.55	5.15364	0.00153686	0.110268	13.65	13.75	14.37	9.51	11.62	10.57
ENSG00000213930.7	GALT	0.27	0.00444191	0.311374	27.34	27.05	23.66	22.99		FAM134B	0.8	5.08847	0.00164746	0.112811	10.72	9.68	8.9	5.04	5.13	6.55
ENSG00000198053.7	SIRPA	-0.42	0.00515642	0.311374	3.07	3.92	4.27	5.12		MRFAP1	-0.5	-5.19158	0.00147633	0.109818	58.38	64.2	65.94	89.88	84.56	84.53
ENSG00000231672.2	DIRC3	-1.09	0.00539191	0.311374	0.19	0.41	0.45	0.4		ABCD2	1.18	5.10436	0.00161969	0.112811	0.94	0.69	0.67	0.25	0.36	0.35
ENSG00000131591.13	C1orf159	0.3	0.00534262	0.311374	8.32	7.84	6.34	6.36		CNR2	0.9	5.09816	0.00163047	0.112811	0.67	0.89	0.74	0.38	0.4	0.4
ENSG00000168389.13	MFSD2A	-0.3	0.00515918	0.311374	8.55	9.48	10.83	12		QDPR	-1.16	-5.05257	0.00171217	0.112811	7.26	4.98	4.33	11.41	11.23	9.9
ENSG00000145284.7	SCD5	0.24	0.00446818	0.311374	10.74	10.72	9.59	8.98		SESN3	0.8	5.06604	0.00168757	0.112811	4.81	4.23	3.57	2.09	2.24	2.37
ENSG00000188021.7	UBQLN2	-0.24	0.00461076	0.311374	6.97	7.05	8.61	8.29		2025-09-06	0.45	5.16634	0.00151629	0.109943	155.41	153.04	160.82	113.51	110.16	130.84
ENSG00000165716.5	FAM69B	0.24	0.00459972	0.311374	17.07	16.76	14.26	14.94		ANP32B	-0.71	-5.03783	0.00173956	0.112811	20.74	18.56	17.74	30.33	26.33	27.85
ENSG00000106772.13	PRUNE2	-0.25	0.00492968	0.311374	12.1	14.9	18.41	14.31		JMY	0.66	5.03262	0.00174937	0.112811	4.22	3.4	3.03	1.93	2.08	2.05
ENSG00000156587.11	UBE2L6	0.21	0.00455759	0.311374	44.99	45.67	38.98	40.02		USE1	-0.7	-5.00814	0.00179623	0.112811	11.62	13.51	15.12	21.36	21.8	21.8
ENSG00000204389.8	HSPA1A	-0.27	0.0047877	0.311374	18.32	16.71	22.09	20.57		ASNS	-0.49	-5.09633	0.00163366	0.112811	39.12	40.95	35.06	43.68	46.63	52.23
ENSG00000186470.9	BTN3A2	0.25	0.00489087	0.311374	21.14	21.9	21	19.27		MTHFD1L	-0.57	-5.03792	0.00173938	0.112811	23.47	20.98	21.2	28.44	27.25	29.22
ENSG00000143753.8	DEGS1	-0.24	0.00467513	0.311374	24.18	29.54	33.48	32.9		NCF2	1.1	5.02725	0.00175951	0.112811	2.16	1.46	1.88	0.68	0.87	0.95
ENSG00000007312.8	CD79B	0.23	0.00525126	0.311374	33.42	33.22	29.52	28.42		DSE	0.53	5.0788	0.00166462	0.112811	24.41	23.69	23.1	15.25	16.61	17.85
ENSG00000213347.6	MXD3	0.24	0.00546721	0.311374	22.91	21.52	18.84	19.46		PTPRK	0.67	4.97412	0.0018637	0.112811	5.75	5.05	5.14	3.12	3.12	3.28
ENSG00000006607.9	FARP2	-0.2	0.00483668	0.311374	18.04	18.87	20.66	21		TIMELESS	-0.79	-5.0434	0.00172915	0.112811	10	11.62	12.79	19.9	19.66	17.62
ENSG00000240720.3	LRRD1	1.45	0.00512991	0.311374	0.25	0.19	0.11	0.1		FREM2	0.9	4.99301	0.0018259	0.112811	0.23	0.3	0.28	0.12	0.14	0.25
ENSG00000143158.6	MPC2	0.21	0.0050292	0.311374	50.25	53.29	47.38	45.51		IFI44	1.11	5.01544	0.0017821	0.112811	3.39	3.04	2.07	1.08	1.28	1.34
ENSG00000168685.10	IL7R	0.22	0.00472633	0.311374	34.1	31.35	30.01	29.79		RTN4	0.46	5.06181	0.00169526	0.112811	49.4	57.95	47.5	30.7	30.46	40.87
ENSG00000160255.12	ITGB2	-0.22	0.00558303	0.311374	19.39	17.58	23.8	20.8		DNAJB1	-0.53	-5.06018	0.00169822	0.112811	43.9	43.03	42.74	49.87	50.47	55.6
ENSG00000183741.7	CBX6	-0.2	0.00494335	0.311374	13.31	13.24	15.1	15.94		CCT7	-0.53	-5.09397	0.00163779	0.112811	295.51	302.72	281.94	377.34	352.51	358.18
ENSG00000171617.9	ENC1	-0.24	0.00545612	0.311374	12.84	12.64	15.68	16.6		PIK3AP1	0.46	5.08513	0.00165337	0.112811	186.44	176.15	172.05	108.47	115.64	142.63
ENSG00000100014.15	SPECC1L	-0.18	0.00477772	0.311374	27.11	30.51	32.83	33.32		FSTL1	0.73	4.94375	0.00192633	0.112814	1.67	2.85	2.21	1.52	1.11	1.7
ENSG00000151835.9	SACS	-0.18	0.00461271	0.311374	30.63	32.38	35.97	35.47		TECR	-1.28	-4.97578	0.00186034	0.112811	19.67	27.15	32.17	70.08	62.3	49
ENSG00000099875.10	MKNK2	-0.18	0.00512642	0.311374	64.3	59.32	70.21	71.17		NHP2	-0.96	-5.02805	0.001758	0.112811	85.98	81.9	114.7	197.63	193.25	157.13
ENSG00000133026.8	MYH10	0.21	0.0055405	0.311374	18.14	18.48	17.84	17.2		DMRTA1	1.33	5.17074	0.00150925	0.109943	0.34	0.25	0.28	0.09	0.1	0.14
ENSG00000118058.16	KMT2A	-0.17	0.00513479	0.311374	17.43	17.58	17.66	17.64		RNF125	0.67	4.96012	0.00189228	0.112814	17.84	11.97	8.34	4.45	5.66	7.15
ENSG00000118007.8	STAG1	-0.18	0.0051949	0.311374	28.98	31.29	33.25	33.54		DNM3	0.99	4.97167	0.00186866	0.112811	0.99	0.91	0.91	0.58	0.41	0.45
ENSG00000182611.3	HIST1H2AJ	0.23	0.00484192	0.311374	2018.78	1876.99	1682.6	1729.77		MAT2A	-0.5	-5.04852	0.00171964	0.112811	95.6	96.46	85.73	137.08	131.5	126.19
ENSG00000187990.4	HIST1H2BG	0.24	0.00516585	0.311374	1395.1	1292.7	1144.05	1194.13		SBF2	0.67	4.94578	0.00192207	0.112814	9.64	9.13	7.27	4.03	4.6	6.18
ENSG00000168242.3	HIST1H2BI	0.19	0.00514312	0.311374	1374.2	1349.45	1201.55	1243.81		TIMM10	-1.27	-4.91348	0.00199111	0.114018	26.09	24.81	30.84	72.29	64.02	45.65
ENSG00000112984.7	KIF20A	0.2	0.00558513	0.311374	50.31	51.05	47.94	44.17		SDR39U1	-0.71	-4.91842	0.00198039	0.114018	11.74	15.45	13.91	25.61	26.28	20.57
ENSG00000123416.11	TUBA1B	0.16	0.00467146	0.311374	2541.17	2518.72	2350.38	2273.45		RAB5C	-0.7	-4.98225	0.00184732	0.112811	30.21	30.84	40.7	55.15	56.62	50.44
ENSG00000197697.3	HIST1H2BE	0.24	0.00551822	0.311374	1147.42	1077.8	931.79	1004.98		DNAJC28	1.44	5.02235	0.00176885	0.112811	2.23	1.64	1.49	0.6	0.47	0.77
ENSG00000164587.7	RPS14	0.18	0.00533054	0.311374	1351.07	1271.33	1173.46	1156.48		POLR2D	-0.6	-4.95445	0.00190401	0.112814	16.55	20.5	20.8	28.94	27.2	28.98
ENSG00000203813.4	HIST1H3H	0.24	0.00554872	0.311374	1947.24	1761.91	1615.17	1603.09		PPP3CC	0.65	4.97185	0.0018683	0.112811	96.07	71.93	56.32	30.28	31.82	46.7
ENSG00000264668.1	ZFP41	3.92	0.00551936	0.311374	0.41	0.25	0.19	0		MRPL2	-1.08	-4.88579	0.00205249	0.114018	19.84	27.9	31.8	55.05	59.12	47.62
ENSG00000204628.7	GNB2L1	0.16	0.00559627	0.311374	1978.82	1926	1809.64	1719.29		CD48	0.47	4.95579	0.00190123	0.112814	62.24	69.03	62.58	43.25	46.16	48.22
ENSG00000005379.11	BZRAP1	0.39	0.00571602	0.312694	4.46	3.45	2.95	2.8		FAM65B	0.47	4.97207	0.00186786	0.112811	24.05	27.47	28.13	17.08	20.65	20.15
ENSG00000117090.10	SLAMF1	-0.26	0.005712	0.312694	7.76	8.04	10.23	10.98		LIMCH1	0.81	4.86385	0.00210264	0.114018	1.26	1.32	1.33	0.87	0.59	0.87
ENSG00000176435.6	CLEC14A	0.22	0.0056475	0.312694	31.93	30.36	28	26.61		SFXN2	-0.65	-4.90224	0.00201579	0.114018	8.52	12.42	14.83	25.89	26.44	20.37
ENSG00000100276.9	RASL10A	-1.72	0.00572124	0.312694	0.18	0.14	0.39	0.79		CHI3L2	0.92	4.86355	0.00210335	0.114018	37.74	38.13	32.29	14.7	13.34	16.36
ENSG00000111325.12	OGFOD2	0.3	0.00580785	0.316029	9.89	10.59	8.26	9.41		PARP14	0.64	4.98753	0.00183677	0.112811	57.58	32.84	30.11	17.53	18.7	24.36
ENSG00000198035.9	AGAP9	-0.64	0.00590577	0.317126	1.44	1.09	1.92	1.98		ILF3	-0.55	-4.9947	0.00182254	0.112811	165.56	94.3	102.11	119.46	123.6	130.07
ENSG00000122497.13	NBPF14	0.26	0.00590587	0.317126	7.11	6.85	5.76	6.11		DAPP1	0.63	4.85286	0.00212827	0.114018	11.64	11.17	10.62	6.1	6.94	7.59
ENSG00000055609.13	KMT2C	-0.19	0.00585417	0.317126	13.86	13.57	14.14	16.69		CECR2	0.93	4.8417	0.00215467	0.114018	1.61	1.27	1.57	0.77	0.58	0.56
ENSG00000140839.7	CLEC18B	2.11	0.00593071	0.317126	0.32	0.45	0.18	0.11		ASF1A	0.63	4.94842	0.00191655	0.112814	47.09	46.56	40.38	24.98	27.73	33
ENSG00000172889.11	EGFL7	0.81	0.00604212	0.321112	1.41	1.22	0.74	0.68		AP2M1	-0.56	-4.96534	0.00188158	0.112814	158.51	111.6	117.44	133.63	131.73	137.6
ENSG00000124942.9	AHNAK	-0.35	0.00605724	0.321112	0.75	0.46	0.82	0.81		CCNG1	0.8	4.97339	0.00186517	0.112811	164.26	149	121.02	68.49	80.87	96.34
ENSG00000186187.7	ZNRF1	-0.23	0.00610251	0.322129	19.43	18.64	20.36	22.92		UST	0.66	4.81171	0.00222739	0.114018	4.29	3.31	4.2	1.99	2.23	2.56
ENSG00000120738.7	EGR1	-0.47	0.00613069	0.32224	23.26	16.26	26.79	28.13		ZYG11B	0.54	4.92856	0.00195855	0.114018	12.64	14.99	12.51	7.99	9.02	10.19
ENSG00000166548.11	TK2	0.29	0.00622459	0.324414	5.07	5.68	6.98	4.72		POLR3A	-0.59	-4.85201	0.00213028	0.114018	5.04	5.39	5.03	6.14	6.76	6.98
ENSG00000183873.11	SCN5A	-0.29	0.00621701	0.324414	2.67	2.75	3.33	3.66		KLF12	0.46	4.91524	0.00198728	0.114018	13.26	13.42	13.01	8.72	9.43	9.89
ENSG00000175097.3	RAG2	0.78	0.00679839	0.325277	2.13	1.57	0.92	0.92		LIPC	0.59	4.85124	0.00213209	0.114018	23.18	21.16	19.78	11.78	13.78	15.25
ENSG00000259316.3	CTD-2116N17.1	0.53	0.00656282	0.325277	7.85	7.82	6.45	5.13		ACOT7	-1.39	-4.82268	0.00220048	0.114018	7.38	14.77	16.41	34.17	33.18	27.73
ENSG00000254122.1	PCDHGB7	-0.65	0.00718951	0.325277	0.35	0.45	0.71	0.6		GPR174	0.91	4.79723	0.00226347	0.114018	4.47	5.32	3.79	2.14	2.36	2.52
ENSG00000171451.13	DSEL	-0.53	0.00710673	0.325277	0.35	0.3	0.44	0.49		ERO1LB	0.84	4.79638	0.00226561	0.114018	14.35	9.31	7.14	3.58	4.37	4.42
ENSG00000184307.9	ZDHHC23	-0.52	0.00719337	0.325277	1.03	1.29	1.75	1.21		EPS15L1	-0.65	-4.79879	0.00225955	0.114018	5.98	7.33	7.41	10.79	11.18	9.18
ENSG00000132016.7	C19orf57	0.4	0.00664932	0.325277	4.51	4.76	4.59	3.45		PLD1	0.6	4.85132	0.0021319	0.114018	21.44	16.8	13.28	8.19	8.67	11.46
ENSG00000178401.10	DNAJC22	0.93	0.00691986	0.325277	0.85	0.95	0.54	0.32		MEA1	-0.99	-4.8392	0.00216062	0.114018	24.29	24.34	35.86	57.61	61.53	46.22
ENSG00000146409.6	SLC18B1	0.36	0.00685591	0.325277	3.59	3.87	3	2.88		FBXL4	0.57	4.88539	0.0020534	0.114018	19.84	20.2	17.75	11.31	13.8	14.7
ENSG00000165349.7	SLC7A3	0.34	0.00714579	0.325277	4.59	4.36	3.58	3.59		NCOA3	0.48	4.88799	0.00204755	0.114018	19.85	16.98	16.16	11.05	10.84	12.94
ENSG00000133805.11	AMPD3	-0.34	0.00711796	0.325277	2.79	3.26	3.4	3.73		RGPD2	0.7	4.86792	0.00209324	0.114018	16.93	13.67	12.44	7.58	8.34	8.79
ENSG00000163040.10	CCDC74A	0.32	0.00718658	0.325277	9.67	8.89	7.18	7.64		GBP4	0.5	4.80844	0.00223548	0.114018	8.17	7.43	7.03	5.65	5.34	6.01
ENSG00000226976.1	COX6A1P2	0.3	0.00710847	0.325277	35.14	33.88	29.85	27.75		HAX1	-0.53	-4.86447	0.00210121	0.114018	70.58	75.25	74.78	91.05	93.85	95.71
ENSG00000178445.8	GLDC	-0.24	0.00646861	0.325277	7.71	8.84	10.04	10.86		DNAJC30	-1.48	-4.74717	0.00239335	0.114018	0.56	1.13	1.46	2.79	2.79	2.67
ENSG00000157933.9	SKI	-0.4	0.00713068	0.325277	2.7	2.94	3.07	3.79		CRIP1	-1.31	-4.76403	0.00234871	0.114018	44.1	36.89	37.76	126.5	110.93	68.01
ENSG00000143669.9	LYST	-0.26	0.00676054	0.325277	2.52	2.75	3.33	4.25		EMG1	-0.56	-4.79934	0.00225818	0.114018	29.37	32.71	37.78	50.23	50.34	46.53
ENSG00000072832.10	CRMP1	-0.24	0.00688029	0.325277	5.92	6.24	7.48	7.26		RMDN3	-0.9	-4.73664	0.00242173	0.114018	4.13	5.22	6.94	9.46	11.41	8.31
ENSG00000157593.12	SLC35B2	0.25	0.00670473	0.325277	13.02	12.58	11.47	10.73		KIAA1456	0.63	4.73367	0.00242979	0.114018	3.68	3.94	4.62	3.26	3.21	3.07
ENSG00000056277.11	ZNF280C	-0.26	0.00702141	0.325277	4.62	5.19	5.58	5.95		U2AF1	-0.63	-4.8349	0.00217091	0.114018	40.35	30.47	30.24	63.56	50.56	51.51
ENSG00000253305.1	PCDHGB6	-1.53	0.00647833	0.325277	0.03	0.07	0.14	0.13		RPIA	-0.61	-4.76088	0.00235698	0.114018	12.28	11.82	11.69	18.02	18.44	16.3
ENSG00000255730.2	CTC-435M10.3	-2.19	0.00659473	0.325277	0.36	0.43	1.17	1.17		KCTD15	-0.54	-4.78821	0.00228628	0.114018	6.11	8.66	11.66	14.57	16.28	15.3
ENSG00000171262.7	FAM98B	-0.37	0.00706245	0.325277	6.38	5.38	6.92	7.88		NRIP1	0.68	4.80659	0.00224009	0.114018	8.38	7.83	6.6	4.02	4.49	5.1
ENSG00000183853.13	KIRREL	-0.25	0.007064	0.325277	4.29	4.14	5.3	5.05		IKZF2	0.62	4.80269	0.0022498	0.114018	9.85	9.06	10.47	7.89	8.22	6.68
ENSG00000117228.9	GBP1	-0.23	0.00686042	0.325277	15.79	14.25	19.89	17.24		ST3GAL5	1.57	5.06432	0.00169069	0.112811	0.57	1.22	0.7	0.21	0.28	0.37
ENSG00000197714.4	ZNF460	-0.22	0.00649566	0.325277	15.44	16.23	20.09	17.56		CERS6	0.44	4.86158	0.00210792	0.114018	22.14	25.15	22.23	15.3	15.78	17.77
ENSG00000170558.4	CDH2	0.19	0.00664681	0.325277	14.12	14.16	11.86	12.71		NFIL3	0.74	4.72106	0.00246438	0.114018	11.61	11.48	9.7	6.21	5.4	7.28
ENSG00000215251.3	FASTKD5	-0.21	0.00721549	0.325277	11.74	12.31	14.55	13.77		PTPLAD2	0.68	4.78387	0.00229735	0.114018	13.79	12.11	9.16	5.32	6.03	7.53
ENSG00000103363.10	TCEB2	0.23	0.00654805	0.325277	160.48	148.1	139.26	127.32		EMC6	-0.89	-4.7037	0.00251291	0.114018	16.51	12.05	18.12	30.93	29.16	25.19
ENSG00000147123.10	NDUFB11	0.19	0.00687711	0.325277	76.05	76.98	66.53	69.39		FN3KRP	-0.68	-4.73696	0.00242085	0.114018	11.61	11.49	14.1	20.57	19.91	17.03
ENSG00000105339.6	DENND3	-0.16	0.00670235	0.325277	43.61	44.29	46.18	48.54		DKC1	-0.46	-4.84494	0.00214697	0.114018	112.94	75.8	71.36	87.28	85.33	101.82
ENSG00000196226.2	HIST1H2BB	0.3	0.00648768	0.325277	881.32	751.9	683.23	679.76		TATDN2	-0.83	-4.76667	0.00234182	0.114018	6.96	8.66	8.6	15.84	15.69	11.75
ENSG00000153395.5	LPCAT1	-0.17	0.00670239	0.325277	42.44	43.91	50.22	48.83		CPT1A	-0.76	-4.6854	0.0025652	0.114018	1.3	2.46	2.38	3.49	3.32	4.13
ENSG00000103051.14	COG4	0.2	0.00702276	0.325277	34	34.39	33.14	28.84		MAP3K1	0.66	4.83652	0.00216703	0.114018	36.47	31.28	27.33	16.93	18.76	21.55
ENSG00000188846.9	RPL14	0.17	0.00639276	0.325277	967.99	963.98	815.88	910.16		ACBD3	0.49	4.8082	0.00223607	0.114018	26.37	28.91	26.91	18.82	17.05	21.02
ENSG00000213064.5	SFT2D2	-0.17	0.00700762	0.325277	17.83	20.81	21.15	22.85		METTL16	-0.51	-4.79068	0.00228003	0.114018	15.32	14.63	13.85	21.86	19.39	19.03
ENSG00000198366.5	HIST1H3A	0.25	0.00719317	0.325277	540.37	487.36	436.75	450.56		REPS2	1.39	4.86229	0.00210626	0.114018	0.22	0.46	0.41	0.09	0.15	0.08
ENSG00000144713.8	RPL32	0.15	0.00709935	0.325277	1845.86	1854.36	1699.61	1686.89		DUSP10	0.62	4.67807	0.00258649	0.114018	6.42	7.6	7.43	4.33	4.51	5.09
ENSG00000124693.2	HIST1H3B	0.17	0.0071287	0.325277	3210.33	3245.65	2858.09	3022.37		OAZ2	-0.78	-4.72553	0.00245205	0.114018	14.58	17.13	17.94	27.79	30.59	23.83
ENSG00000170801.5	HTRA3	-0.37	0.00741584	0.327061	3.64	3.22	4.65	4.32		IRAK3	0.51	4.81202	0.00222662	0.114018	26.45	22.57	19.66	13.53	14.2	16.98
ENSG00000020181.13	GPR124	0.32	0.00748929	0.327061	1.81	1.88	1.6	1.44		DNAJC22	1.44	5.03094	0.00175253	0.112811	0.67	0.53	0.75	0.15	0.15	0.15
ENSG00000030419.12	IKZF2	0.26	0.00749428	0.327061	6.15	5.44	4.98	3.99		DCHS2	0.67	4.65744	0.00264748	0.114018	0.96	1.12	1.2	0.86	0.89	0.67
ENSG00000111913.11	FAM65B	0.21	0.00738736	0.327061	13.44	14.65	12.16	11.25		PSMB7	-0.49	-4.78274	0.00230024	0.114018	86.71	97.29	93.33	137.18	124.77	121.77
ENSG00000169258.6	GPRIN1	-0.19	0.00732422	0.327061	10.88	11.15	12.85	12.68		NUS1	-0.68	-4.72111	0.00246425	0.114018	8.57	6.89	6.11	10.59	10.78	10.92
ENSG00000119688.16	ABCD4	0.19	0.00758961	0.327061	34.54	35.55	28.96	30.87		PPP1R14C	1.09	4.77627	0.00231687	0.114018	0.64	0.7	0.87	0.36	0.32	0.33
ENSG00000160209.14	PDXK	-0.2	0.00738587	0.327061	18.15	19.51	20.51	18.43		IPCEF1	0.67	4.63141	0.00272672	0.114018	2.13	4.32	3.38	1.63	2.02	2.44
ENSG00000127980.11	PEX1	0.21	0.00729204	0.327061	19.24	21.44	19.71	16.17		CREG1	0.53	4.75378	0.00237576	0.114018	45.35	48.31	40.52	26.85	30.01	32.88
ENSG00000115902.6	SLC1A4	-0.18	0.00758744	0.327061	13.13	14.01	16.13	15.77		PLAC8	1.59	4.62119	0.00275853	0.114018	22.34	9.4	6.97	3.88	3.02	4.08
ENSG00000105122.8	RASAL3	-0.17	0.00746883	0.327061	30.19	28.45	33.92	33.81		SLC9A9	1.01	4.65229	0.00266295	0.114018	1.82	1.74	1.25	0.72	0.75	1.13
ENSG00000116679.11	IVNS1ABP	0.17	0.00758637	0.327061	72.67	75.06	70.05	62.89		NDUFAB1	-0.52	-4.71861	0.00247117	0.114018	79.6	70.52	74.9	105.91	107.68	93.15
ENSG00000197153.3	HIST1H3J	0.22	0.0075485	0.327061	985.33	906.91	830.52	835.96		TLR6	0.7	4.62561	0.00274471	0.114018	5.39	4.89	4.43	2.51	2.48	3.1
ENSG00000187514.10	PTMA	0.14	0.0075993	0.327061	1834	1914.05	1724.45	1759.35		RNF130	0.58	4.76579	0.0023441	0.114018	113.96	105.18	100.09	53.66	63.27	80.24
ENSG00000226397.3	C12orf77	0.31	0.00772535	0.327121	9.75	10.18	8.54	8.69		CREBRF	0.55	4.67417	0.00259791	0.114018	7.71	7.75	8.96	5.83	6.15	6.35
ENSG00000197779.9	ZNF81	-0.3	0.00781098	0.327121	2.57	3.47	4.63	3.95		RP11-762I7.5	2.6	5.1354	0.00156697	0.111263	0.5	1.13	1.59	0.32	0.27	0.25
ENSG00000111885.5	MAN1A1	-0.27	0.00767773	0.327121	3.11	3.43	3.81	4.15		ITGAV	0.55	4.69724	0.00253124	0.114018	9.13	11.47	12.13	7.32	8.79	7.61
ENSG00000124243.13	BCAS4	0.21	0.00767717	0.327121	39.62	39.46	35.36	32.7		SFXN4	-0.52	-4.65702	0.00264873	0.114018	32.18	24.71	25.84	34.8	32.02	35.47
ENSG00000167895.10	TMC8	-0.2	0.0078002	0.327121	15.93	16.81	22.23	19.23		FGF18	3.81	7.75471	0.00014365	0.105791	0.43	0.29	0.27	0.02	0.02	0.01
ENSG00000050405.9	LIMA1	-0.21	0.00769057	0.327121	20.33	22.08	23.63	25.33		PRELID1	-0.42	-4.75141	0.00238205	0.114018	148.19	137.15	136.07	132.88	141.87	187.93
ENSG00000106144.15	CASP2	-0.18	0.00775911	0.327121	19.34	19.56	20.31	22.68		FAM8A1	0.71	4.7199	0.0024676	0.114018	22.24	18.46	16.05	9.63	11.05	12.15
ENSG00000103994.12	ZNF106	-0.18	0.00781256	0.327121	24.13	28.18	30.45	30.23		MRTO4	-0.76	-4.72353	0.00245757	0.114018	21.45	32.1	36.43	49.84	51.95	48.72
ENSG00000170500.8	LONRF2	0.5	0.00799697	0.328168	0.27	0.27	0.23	0.18		EIF5A	-1.23	-4.7594	0.00236087	0.114018	131.84	203.02	205.46	362.51	346.16	302.38
ENSG00000102057.5	KCND1	-0.98	0.0079434	0.328168	0.11	0.13	0.23	0.36		PSAT1	-0.84	-4.73202	0.00243428	0.114018	26.99	42.1	38.62	65.72	65.31	55.3
ENSG00000139508.10	SLC46A3	-0.26	0.00794661	0.328168	5.46	6.33	7.21	7.08		BYSL	-1.33	-4.61575	0.00277564	0.114018	5.94	11	12.5	19.23	18.7	18.58
ENSG00000204070.5	SYS1	-0.23	0.00797476	0.328168	9.1	9.68	10.79	10.75		PHB	-0.66	-4.74151	0.00240855	0.114018	106.19	119.71	115.66	114.4	141.28	154.37
ENSG00000196374.5	HIST1H2BM	0.29	0.00788425	0.328168	770.03	685.66	577.64	647.76		RSAD1	-0.86	-4.63274	0.00272258	0.114018	8.22	12.45	14.28	20.45	22.77	19.14
ENSG00000174444.10	RPL4	0.14	0.00789798	0.328168	2935.19	2850.75	2651.2	2542.7		CXCR4	0.47	4.7094	0.00249685	0.114018	45.55	54.78	50.48	33.79	34.15	38.13
ENSG00000173110.6	HSPA6	-0.81	0.00803724	0.328728	0.31	0.32	0.58	0.54		PLCG1	-0.69	-4.63502	0.00271555	0.114018	11.37	10.63	11.61	13.19	13.76	15.63
ENSG00000166311.5	SMPD1	-0.46	0.00881301	0.32944	1.9	1.66	2.63	2.47		TMEM119	1.26	4.58034	0.00288995	0.114018	4.25	8.59	10.69	3.24	4.39	3.32
ENSG00000162482.4	AKR7A3	-0.83	0.00867369	0.32944	0.43	0.49	0.85	0.82		ABCF1	-0.49	-4.7035	0.00251346	0.114018	31.43	28.49	28.82	35.22	32.99	39.85
ENSG00000254709.2	IGLL5	-0.35	0.00888635	0.32944	8.85	8.42	11.19	11.52		ATP8B4	0.62	4.75193	0.00238065	0.114018	126.67	114.87	101.79	62.89	75.65	80.45
ENSG00000178038.12	ALS2CL	-0.32	0.00872727	0.32944	1.92	2.5	3.08	3.13		ATP6V1C2	0.9	4.62309	0.00275258	0.114018	0.98	0.71	1.18	0.49	0.56	0.4
ENSG00000171067.6	C11orf24	-0.29	0.00882449	0.32944	7.26	6.31	7.95	8.56		TOR3A	-0.92	-4.61612	0.00277449	0.114018	7	11.43	13.3	18.44	19	15.84
ENSG00000146802.8	TMEM168	-0.29	0.00887511	0.32944	2.57	3.14	3.32	3.1		METTL7A	0.65	4.68048	0.00257947	0.114018	24.99	20.94	18.59	14.11	15.56	14.59
ENSG00000141295.9	SCRN2	0.29	0.0088165	0.32944	9.93	10.89	8.59	7.89		MRM1	-1.3	-4.5601	0.0029576	0.114018	1.58	2.42	3.18	6.26	6.35	4.64
ENSG00000083844.6	ZNF264	-0.28	0.00812891	0.32944	7.49	9.17	9.43	9.55		ATP7A	0.64	4.59293	0.00284872	0.114018	3.34	3.19	2.78	1.66	1.94	2.1
ENSG00000113108.13	APBB3	0.28	0.00854478	0.32944	10.96	11.55	10.79	9.56		CCDC124	-1.47	-4.55933	0.00296023	0.114018	7.77	6.1	10.42	23.42	21.95	14.71
ENSG00000167483.13	FAM129C	0.29	0.00880193	0.32944	8.39	7.78	7.77	6.39		OGFRL1	0.78	4.69477	0.00253829	0.114018	17.68	13.64	12.51	7.16	8.56	9.48
ENSG00000130827.5	PLXNA3	-0.22	0.00824072	0.32944	11.89	8.45	10.04	9.58		FAM72D	-0.61	-4.57186	0.00291809	0.114018	5.35	6.13	6	9.13	7.86	8.99
ENSG00000162493.12	PDPN	1.5	0.00865161	0.32944	0.23	0.3	0.1	0.07		ZFAND4	1.18	4.55569	0.00297259	0.114018	2.55	2.27	1.58	0.84	1.26	0.96
ENSG00000146242.5	TPBG	-0.2	0.00838665	0.32944	8.95	9.18	10.8	10.5		PLS1	0.79	4.54665	0.00300355	0.114018	5.28	3.29	3.75	2.18	2	3.04
ENSG00000215784.4	FAM72D	0.26	0.00896144	0.32944	11.48	11.43	9.01	10.3		BASP1	0.56	4.55833	0.00296362	0.114018	9.45	9.5	9.63	5.75	6.44	6.57
ENSG00000197603.9	C5orf42	-0.25	0.00848751	0.32944	3.63	4.34	5.5	4.51		PRAME	0.99	4.62133	0.0027581	0.114018	0.76	0.87	0.96	0.46	0.4	0.39
ENSG00000159884.7	CCDC107	-0.2	0.00835306	0.32944	36.42	35.86	43.27	41.51		EFHC1	0.57	4.55713	0.0029677	0.114018	5.75	5.37	5.13	3.81	3.56	4.23
ENSG00000058453.12	CROCC	-0.25	0.00883945	0.32944	9.86	10.66	13.66	11.1		PMM1	-1.41	-4.56166	0.00295231	0.114018	0.61	1.17	1.56	2.99	3.45	2.36
ENSG00000156110.9	ADK	0.22	0.00824584	0.32944	33.62	32.78	29.02	28.65		CTD-2207O23.3	1.38	4.53195	0.00305467	0.114685	1.9	2.08	1.72	0.56	0.51	1.18
ENSG00000107672.10	NSMCE4A	0.2	0.00878294	0.32944	32.15	34.84	30.06	28.74		C17orf89	-0.79	-4.54912	0.00299505	0.114018	41.02	47.04	52.79	83.54	82.88	72.92
ENSG00000261609.3	GAN	-0.19	0.00832704	0.32944	2.55	2.71	3.13	2.99		DCTPP1	-0.96	-4.58965	0.0028594	0.114018	21.04	23.97	25.84	45	41.5	37.09
ENSG00000142185.12	TRPM2	-0.2	0.00879703	0.32944	9.17	7.92	11.54	11.74		CSTB	-0.63	-4.55174	0.00298607	0.114018	11.25	10.11	10.64	14.56	12.91	14.2
ENSG00000090924.10	PLEKHG2	-0.2	0.00852718	0.32944	17.84	15.8	20.37	18.99		FAM86B1	-1.04	-4.52867	0.00306619	0.114685	0.92	1.57	1.66	2.83	2.61	2.84
ENSG00000136950.9	ARPC5L	-0.19	0.00838777	0.32944	36.52	35.43	42.24	42.59		PPIH	-0.47	-4.61801	0.00276851	0.114018	66.09	57.95	62.31	86.12	84.32	85.97
ENSG00000112561.13	TFEB	-0.2	0.00894604	0.32944	21.6	22.61	27.29	25.87		SMC1A	-0.47	-4.6957	0.00253562	0.114018	131.69	109.1	116.86	130.89	115.06	165.23
ENSG00000096654.11	ZNF184	0.19	0.00891792	0.32944	16.7	18.48	16.07	15.31		GADD45GIP1	-0.79	-4.5745	0.00290929	0.114018	38.41	30.14	42.23	70.4	63.69	56.1
ENSG00000197312.7	DDI2	-0.17	0.00832464	0.32944	13.33	13.88	14.1	14.94		HNRNPUL2-BSCL2	-1.36	-4.51313	0.00312154	0.114685	2.15	1.21	2.87	4.72	5.04	4.62
ENSG00000106948.12	AKNA	-0.17	0.00822961	0.32944	27.28	26.11	31.78	30.2		GIMAP4	0.93	4.5006	0.00316696	0.115007	4.76	3.79	4	1.83	2.14	2.83
ENSG00000164684.9	ZNF704	0.18	0.00880011	0.32944	11.01	11.73	11.24	11.23		UBE2M	-0.9	-4.60416	0.0028125	0.114018	49.07	53.59	51.37	62.08	64.39	67.37
ENSG00000105486.9	LIG1	0.16	0.00882422	0.32944	64.23	62.78	53.66	54.05		RRP9	-1.26	-4.52676	0.00307294	0.114685	4.79	9.14	11.29	19.67	20.12	17.39
ENSG00000124614.9	RPS10	0.15	0.00808638	0.32944	1525.11	1563.24	1460.88	1392.25		FCGR2A	0.7	4.55746	0.00296655	0.114018	39.14	26.26	22.46	13.24	14.11	17.38
ENSG00000196262.9	PPIA	0.15	0.00818512	0.32944	912.4	935.98	885.13	859.26		ATAD3B	-0.98	-4.51321	0.00312126	0.114685	7.48	3.42	5.66	8.85	8.62	7.84
ENSG00000060237.12	WNK1	-0.17	0.00890143	0.32944	38.86	38.9	43.03	40.08		TEX261	-0.75	-4.60953	0.00279533	0.114018	14.81	19.56	21.18	26.44	30.57	30.46
ENSG00000168274.3	HIST1H2AE	0.22	0.00892075	0.32944	1871.19	1714.43	1521.8	1622.31		GPC4	1.41	4.90545	0.00200869	0.114018	0.14	0.24	0.21	0.11	0.06	0.1
ENSG00000142541.12	RPL13A	0.15	0.00857094	0.32944	2374.98	2399.08	2281.39	2168.73		C12orf73	-0.7	-4.48727	0.00321609	0.115007	5.72	5.65	4.82	7.3	8.98	8.25
ENSG00000179388.8	EGR3	-0.77	0.00957492	0.331857	0.54	0.36	0.99	0.63		RP11-108K14.8	-4.54	-9.34751	4.54e-05	0.105791	0	0	0	0.14	0.22	0.17
ENSG00000112182.10	BACH2	0.53	0.00974429	0.331857	0.56	0.91	0.58	0.33		ACACA	-0.44	-4.65916	0.00264232	0.114018	34.94	29.71	27.34	36.57	36.73	39.14
ENSG00000184384.9	MAML2	0.8	0.00996247	0.331857	0.19	0.18	0.11	0.1		TTC9	1.12	4.58082	0.00288834	0.114018	0.29	0.3	0.34	0.17	0.13	0.12
ENSG00000147443.8	DOK2	-0.44	0.00973569	0.331857	2.75	2.97	4.44	3.45		KRBA2	0.78	4.47676	0.00325539	0.115007	3.81	2.88	2.9	1.54	1.84	1.78
ENSG00000154079.5	C6orf57	0.35	0.00906438	0.331857	8.07	8.29	6.95	6.88		CHN2	0.75	4.48241	0.0032342	0.115007	8.32	6.98	5.78	2.46	2.95	4.93
ENSG00000107551.16	RASSF4	0.36	0.00928276	0.331857	3.16	3.23	2.77	2.26		DLST	-0.59	-4.62921	0.00273352	0.114018	48.76	45.19	49.23	59.56	60.49	60.5
ENSG00000173530.5	TNFRSF10D	-0.42	0.00935469	0.331857	1.93	1.76	2.86	2.29		BNIP3L	0.72	4.65035	0.00266879	0.114018	163.89	113.51	97.96	54.14	59.07	79.56
ENSG00000163170.7	BOLA3	0.32	0.00951834	0.331857	23.82	23.9	19.9	17.66		HIST1H2BM	-0.55	-4.65107	0.00266662	0.114018	560.41	509.19	565.43	962.48	848.77	714.73
ENSG00000100802.10	C14orf93	0.27	0.0097618	0.331857	6.99	7.18	7.04	5.57		SPTBN1	0.37	4.65733	0.00264781	0.114018	49.97	49.45	48.25	34.27	34.64	39.33
ENSG00000158079.10	PTPDC1	-0.28	0.00986956	0.331857	2.7	2.88	3.53	3.46		TMEM71	0.73	4.46846	0.00328686	0.115007	5.11	4.82	5.69	3.19	2.75	3.36
ENSG00000139597.12	N4BP2L1	0.27	0.0092368	0.331857	12.25	13.07	12.6	10.67		ARSK	0.95	4.46795	0.00328879	0.115007	4.71	4.16	3.13	2.07	2.15	2.57
ENSG00000163453.7	IGFBP7	0.26	0.00977041	0.331857	15.36	14.23	12.67	12.82		NAA10	-0.72	-4.55783	0.0029653	0.114018	32.89	40.83	50.78	64.78	64.44	63.21
ENSG00000171155.7	C1GALT1C1	-0.25	0.00966689	0.331857	10.73	12.39	14.05	14.01		RBMS1	0.47	4.56724	0.00293353	0.114018	18.38	16.15	15.85	10.43	10.79	13.79
ENSG00000205544.3	TMEM256	0.26	0.00964036	0.331857	79.86	75.78	69.89	63.31		EIF4EBP3	-2.73	-4.51562	0.00311259	0.114685	0.84	1.27	2.17	13.9	13.02	4.69
ENSG00000117155.12	SSX2IP	-0.23	0.0098862	0.331857	6.4	6.93	7.79	8.14		ANO6	0.52	4.62439	0.00274852	0.114018	31.52	29.58	27.12	17.25	19.73	23.04
ENSG00000168040.4	FADD	0.21	0.00948384	0.331857	15.72	16.96	14.3	14.44		CHTF8	-1.21	-4.58249	0.00288285	0.114018	34.79	41.71	45.79	61.88	69.57	66.64
ENSG00000064393.11	HIPK2	-0.21	0.00970837	0.331857	2.03	2.17	2.39	2.53		RAB3D	-0.71	-4.49445	0.00318951	0.115007	3.57	4.43	5.25	6.85	6.85	5.78
ENSG00000082213.13	C5orf22	-0.27	0.00938906	0.331857	10.46	14.06	13.64	16.12		TTC6	0.85	4.48167	0.00323695	0.115007	0.77	0.54	1.24	0.6	0.61	0.83
ENSG00000155090.10	KLF10	-0.24	0.00996385	0.331857	7.09	6.69	8.17	8.34		HIST1H2BI	-0.73	-4.63725	0.00270869	0.114018	853.07	860.7	1054.68	1870.7	1677.34	1263.97
ENSG00000117602.7	RCAN3	-0.23	0.00983118	0.331857	4	4.89	6.01	5.66		RNF167	-1.03	-4.55237	0.00298392	0.114018	24.93	31.24	39.07	69.8	63.96	56.21
ENSG00000155465.14	SLC7A7	-0.22	0.0100029	0.331857	14.98	15.89	19.07	18.96		RALY	-0.74	-4.6137	0.00278211	0.114018	93.93	95.26	101.39	119.55	128.39	121.44
ENSG00000143344.11	RGL1	0.2	0.00958203	0.331857	9.21	9.74	8.21	8.67		AHSA1	-0.39	-4.61957	0.0027636	0.114018	349.37	279.78	259	226.56	248.36	334.2
ENSG00000105771.9	SMG9	0.2	0.00930205	0.331857	28.71	28.08	27.29	24.28		LAIR1	0.63	4.47696	0.00325465	0.115007	14.49	21.24	20.89	11.66	13.25	12.7
ENSG00000183474.11	GTF2H2C	-0.21	0.00912038	0.331857	25.78	29.95	32.99	30.83		TSR2	-0.87	-4.47321	0.00326881	0.115007	9.53	10.81	13.12	22.6	20.88	16.74
ENSG00000170476.11	MZB1	0.27	0.00932865	0.331857	59.61	52.75	50.02	46.46		SH3BGRL	0.77	4.59653	0.00283703	0.114018	129.76	96.42	81.86	47.69	48.87	66.07
ENSG00000087448.5	KLHL42	-0.19	0.0100491	0.331857	10.45	11.43	12.62	11.89		NOP10	-0.53	-4.54816	0.00299835	0.114018	98.92	106.07	121.56	167.73	170.98	146.55
ENSG00000149932.12	TMEM219	0.24	0.0100942	0.331857	55.92	50.1	47.77	44.41		FANCL	0.48	4.53408	0.0030472	0.114685	40.87	43.54	39.75	25.27	28.73	31.08
ENSG00000164715.5	LMTK2	-0.19	0.0100462	0.331857	4.49	5.03	5.86	5.3		TM6SF1	0.76	4.4224	0.00346754	0.116138	2.1	2.63	2.32	1.42	1.53	1.44
ENSG00000185278.10	ZBTB37	-0.19	0.00933992	0.331857	5.86	6.8	7.83	7.61		NT5DC3	-0.56	-4.44205	0.00338913	0.116138	2.78	2.4	2.12	3.11	2.82	3.63
ENSG00000157514.12	TSC22D3	-0.21	0.00914198	0.331857	54.98	50.97	64.99	59.72		TTLL7	0.89	4.42169	0.0034704	0.116138	3.73	3.1	3.19	1.25	2.07	2.34
ENSG00000158711.9	ELK4	-0.19	0.00948406	0.331857	11.36	12.74	12.21	12.39		MSMO1	0.44	4.59298	0.00284854	0.114018	134.18	109.22	91.89	60.29	65.89	74.28
ENSG00000173442.7	EHBP1L1	-0.16	0.0097197	0.331857	19.68	20.58	24.41	22.92		DENND1B	0.77	4.41647	0.0034916	0.116138	3.51	3.55	2.83	1.78	1.86	1.92
ENSG00000104081.9	BMF	0.24	0.0100652	0.331857	23.64	21.21	20.21	19		CLVS1	1.21	4.4677	0.00328974	0.115007	1.14	1.37	1.01	0.61	0.25	0.51
ENSG00000070061.10	IKBKAP	-0.16	0.0100198	0.331857	13.32	14.16	15.75	15.55		RPS3	-0.53	-4.60931	0.00279605	0.114018	2137.29	1631.84	1643.62	2903.38	2612.08	2050.04
ENSG00000178982.5	EIF3K	0.15	0.00956939	0.331857	220.05	226.42	206.03	203.25		RUVBL1	-0.48	-4.56672	0.00293529	0.114018	46.2	52.76	57.42	67.71	71.13	70.28
ENSG00000197324.4	LRP10	-0.2	0.00968804	0.331857	30.8	27.68	32.9	35.71		FAM86A	-0.89	-4.41136	0.00351247	0.116268	2.73	4.01	5.16	6.89	7.07	6.81
ENSG00000134057.10	CCNB1	0.15	0.0101019	0.331857	146.79	151.34	134.38	133.1		DNAH6	0.71	4.40461	0.00354026	0.116624	1.44	0.5	0.37	0.27	0.18	0.29
ENSG00000196532.4	HIST1H3C	0.24	0.00970312	0.331857	1955.01	1726.35	1635.02	1561.91		DPYD	0.61	4.4595	0.00332118	0.115516	11.19	10.09	8.69	6.64	7.14	6.37
ENSG00000229117.4	RPL41	0.17	0.0095149	0.331857	2647.13	2555.77	2386.69	2354.96		SLC27A2	0.93	4.39941	0.00356183	0.116825	1.86	1.6	1.24	0.74	0.96	0.82
ENSG00000089157.11	RPLP0	0.13	0.00989632	0.331857	2554.99	2691.83	2519.35	2379.1		KAT2A	-1	-4.47792	0.00325106	0.115007	13.97	15.66	16.18	21.1	21.62	19.85
ENSG00000254413.4	CHKB-CPT1B	0.42	0.010173	0.333306	5.64	6.13	6.53	4.88		MRPL30	-1.15	-4.61462	0.00277921	0.114018	0.82	0.85	0.78	1.96	1.58	2.03
ENSG00000197859.5	ADAMTSL2	-0.68	0.0102269	0.334187	0.31	0.38	0.49	0.6		CEP85L	0.74	4.4087	0.00352338	0.116348	3.26	3.4	3.66	2.28	2.2	2.32
ENSG00000196923.9	PDLIM7	-0.22	0.010274	0.334839	19.35	19.63	24.04	25.51		HNRNPM	-0.64	-4.56529	0.00294009	0.114018	59.84	67.92	75.69	101.79	80.18	110.92
ENSG00000166349.5	RAG1	0.74	0.0104526	0.336227	0.41	0.29	0.18	0.2		KHSRP	-0.94	-4.53169	0.00305559	0.114685	23.79	50.11	64.85	93.69	93.46	77.98
ENSG00000172915.14	NBEA	-0.28	0.0104332	0.336227	1.92	1.31	1.92	1.78		POLE3	-0.44	-4.55942	0.00295993	0.114018	69.32	75.3	80.53	100.5	106.13	94.93
ENSG00000159840.11	ZYX	-0.3	0.0103705	0.336227	26.24	23.95	28.86	33.14		IGFBP7	0.72	4.47609	0.00325795	0.115007	67.91	50.88	41.65	22.16	24.98	32.9
ENSG00000196914.4	ARHGEF12	-0.16	0.0104186	0.336227	32.99	34.1	37.47	37.83		PODXL	-0.65	-4.4195	0.00347927	0.116138	3.08	3.99	4.09	6.07	6.17	5.04
ENSG00000148303.12	RPL7A	0.14	0.0104341	0.336227	2040.88	2072.78	1959.95	1848.77		TAC4	1.26	4.61761	0.00276979	0.114018	2.94	2.2	2.69	1.18	0.97	0.95
ENSG00000111696.7	NT5DC3	-0.23	0.010628	0.338342	3.23	2.87	3.74	3.43		PSMD13	-0.39	-4.51313	0.00312153	0.114685	67.34	64.84	65.53	82.96	82.31	81.22
ENSG00000142599.13	RERE	-0.25	0.010612	0.338342	9.45	8.58	11.04	10.73		DHRS9	-1.49	-4.70075	0.00252124	0.114018	0.26	0.17	0.21	0.46	0.73	0.6
ENSG00000160695.10	VPS11	0.19	0.0105864	0.338342	13.74	15.67	13.76	13.88		PRKCQ	0.67	4.41389	0.00350213	0.116206	12.44	10.37	9.26	5.44	6.26	7.14
ENSG00000164104.7	HMGB2	0.15	0.0106058	0.338342	694.63	705.59	659.4	637.62		TTC4	-0.47	-4.42947	0.00343912	0.116138	17.77	18.54	16.22	21.87	22.51	22.68
ENSG00000167118.6	URM1	0.17	0.0106563	0.338371	45.31	47.14	42.17	41.32		PSMC3	-0.41	-4.524	0.00308272	0.114685	164.34	140.58	132.34	130.84	134.16	168.86
ENSG00000157423.13	HYDIN	-0.9	0.0107735	0.341215	0.28	0.44	0.37	0.27		GLIPR1	0.93	4.35919	0.0037337	0.118263	8.34	6.61	6.75	4.04	4.43	5.09
ENSG00000183160.8	TMEM119	0.47	0.0109637	0.341856	5.88	4.76	3.16	4.06		SLC6A9	-1.18	-4.43268	0.00342628	0.116138	0.16	0.3	0.39	0.66	0.73	0.56
ENSG00000260342.2	RP11-1035H13.3	1.61	0.0110638	0.341856	1.74	1.12	0.21	0.8		LIFR	0.97	4.32821	0.00387237	0.120333	1.73	1.28	1.08	0.6	0.5	0.73
ENSG00000149212.6	SESN3	-0.24	0.011019	0.341856	1.82	1.86	2.07	2.27		ZNF711	0.99	4.33106	0.00385936	0.120201	1.43	0.99	0.84	0.37	0.49	0.48
ENSG00000166189.6	HPS6	0.23	0.0110041	0.341856	9.87	9.58	8.8	8.15		SNX8	-1.15	-4.32344	0.0038942	0.120503	5.76	8.02	7.03	11.68	12.46	14.54
ENSG00000155957.12	TMBIM4	-0.26	0.0110705	0.341856	29.3	31.73	33.9	41.46		MLLT4	0.5	4.51605	0.00311105	0.114685	109.14	72.03	72.59	48.62	50.8	57.75
ENSG00000108175.12	ZMIZ1	-0.36	0.0109856	0.341856	10.18	7.81	10.96	11.65		WDR46	-0.74	-4.4402	0.00339643	0.116138	40.36	45.04	46.49	51.27	46.58	64.1
ENSG00000136603.9	SKIL	-0.21	0.0109353	0.341856	14.68	15.98	20.41	19.16		TUBB4B	-0.72	-4.50988	0.00313326	0.114808	118.19	131.03	158.91	230.36	233.19	186.12
ENSG00000077782.15	FGFR1	-0.15	0.0108389	0.341856	59.02	59.44	60.02	63.53		SENP7	0.94	4.44201	0.0033893	0.116138	29.8	20.8	17.18	10.16	10.93	12.89
ENSG00000158373.7	HIST1H2BD	0.17	0.0110371	0.341856	1856.29	1801.22	1646.06	1691.29		FSD2	0.8	4.31768	0.00392078	0.120742	0.78	0.87	1.08	0.59	0.57	0.43
ENSG00000142534.2	RPS11	0.15	0.010871	0.341856	3030.91	3001.04	2867.7	2670.53		RRS1	-1.1	-4.34964	0.00377585	0.119177	6.06	9.41	10.65	21.85	17.69	15.03
ENSG00000116128.5	BCL9	-0.37	0.0111995	0.343592	2.34	1.88	2.68	3.08		SCARB2	0.52	4.4682	0.00328783	0.115007	23.91	23.98	21.01	14.32	15.06	18.13
ENSG00000168300.9	PCMTD1	0.18	0.0112033	0.343592	29.67	31.13	27.31	27.64		RASGRP3	0.77	4.30075	0.004	0.121725	3.68	4.84	3.28	1.39	1.73	2.8
ENSG00000187840.4	EIF4EBP1	0.16	0.0112101	0.343592	149.88	145.68	138.94	128.92		KLHL15	0.46	4.46822	0.00328775	0.115007	17.29	17.35	15.79	10.36	11.57	13.22
ENSG00000102401.15	ARMCX3	-0.19	0.0112834	0.344981	14.66	15.39	17.56	16.9		LPAR6	0.81	4.46155	0.00331326	0.115516	71	46.46	41.8	29.25	27.96	29.96
ENSG00000176014.8	TUBB6	0.17	0.0113412	0.345854	42.27	41.16	37.37	37.49		PCDH18	0.8	4.3009	0.00399929	0.121725	2.21	1.89	1.7	1.02	1.01	1.15
ENSG00000100316.11	RPL3	0.15	0.0113679	0.345854	1548.3	1473.39	1383.04	1370.34		FMNL2	0.54	4.49187	0.00319903	0.115007	60.19	58.32	50.27	33.25	35.77	43.07
ENSG00000125551.14	PLGLB2	-1	0.0114533	0.346315	0.21	0.48	0.81	0.94		POLA2	-0.57	-4.42849	0.00344302	0.116138	40.42	35.78	33.98	36.1	42.77	46.64
ENSG00000135048.9	TMEM2	-0.26	0.0114878	0.346315	4.89	6.07	8.01	7.64		FNDC5	1.56	4.53949	0.00302831	0.114641	0.28	0.53	0.66	0.23	0.39	0.3
ENSG00000136848.12	DAB2IP	-0.23	0.0114952	0.346315	4.89	4.6	5.86	5.98		TFDP2	0.48	4.34589	0.00379253	0.119204	13.27	8.23	9.09	6.8	5.37	6.35
ENSG00000126267.4	COX6B1	0.17	0.011471	0.346315	216.7	211.3	197.26	196.78		PDE5A	1.23	4.28718	0.00406482	0.122159	1.47	0.79	0.88	0.36	0.67	0.55
ENSG00000161682.10	FAM171A2	0.57	0.0120306	0.346733	1.99	1.7	1.6	0.73		CTNNBL1	-0.54	-4.39903	0.0035634	0.116825	27.15	21.74	22.43	35.85	37.5	33.84
ENSG00000151611.9	MMAA	-0.31	0.0117347	0.346733	4.34	5.09	4.86	5.67		CHTOP	-0.54	-4.43688	0.00340956	0.116138	28.47	32.06	31.52	44.11	47.51	38.9
ENSG00000170191.4	NANP	-0.28	0.0116401	0.346733	2.82	3.19	3.53	3.82		RPL28	-0.98	-4.47758	0.00325234	0.115007	251.44	361.19	429.39	766.94	610.82	611.23
ENSG00000131669.5	NINJ1	0.26	0.0119371	0.346733	13.45	13.48	10.89	11.51		HIATL2	-0.83	-4.27544	0.00412181	0.122315	3.47	3.93	4.18	7.4	7.7	6.03
ENSG00000188167.4	TMPPE	-0.27	0.0116979	0.346733	3.79	3.52	4.4	4.65		PLXDC2	0.59	4.43918	0.00340048	0.116138	22.9	16.71	16.05	9.18	10.53	13.08
ENSG00000101255.6	TRIB3	-0.25	0.0119855	0.346733	6.8	7.71	8.68	8.96		PARP15	0.51	4.39492	0.00358058	0.117108	25.55	22.22	18.85	11.21	13.86	15.69
ENSG00000043462.7	LCP2	-0.21	0.0116815	0.346733	18.19	17.45	20.52	21.95		POLR1A	-0.71	-4.43043	0.00343527	0.116138	10.54	10.64	10.8	17.75	16.35	15.62
ENSG00000177303.5	CASKIN2	-0.24	0.0118656	0.346733	5.86	5.96	9.65	9.03		MCC	0.73	4.26321	0.00418215	0.122315	0.53	0.59	0.71	0.38	0.33	0.41
ENSG00000203791.9	METTL10	-0.2	0.0119437	0.346733	14.9	15.92	19.2	17.57		ARHGEF3	0.71	4.27893	0.00410478	0.122315	5.14	5.1	4.22	2.47	2.84	3.52
ENSG00000168894.5	RNF181	0.2	0.012006	0.346733	63.43	67.96	57.89	59.08		GCSAM	0.72	4.26744	0.00416117	0.122315	8.01	5.73	4.54	3.43	2.85	3.26
ENSG00000114861.14	FOXP1	0.2	0.0118174	0.346733	9.86	10.05	9.1	9.37		LENG1	-0.76	-4.26728	0.00416198	0.122315	3.74	4.32	5.51	7.62	7.61	7.15
ENSG00000214357.4	NEURL1B	0.21	0.0117159	0.346733	5.83	5.55	5.1	4.91		NCL	-0.53	-4.47094	0.00327742	0.115007	446.31	334.29	343.48	415.55	390.99	517.24
ENSG00000136040.4	PLXNC1	-0.18	0.0115521	0.346733	13.14	13.62	15.88	14.46		RUFY3	0.75	4.36728	0.00369841	0.118263	29.08	24.5	20.22	12.01	13.78	17.76
ENSG00000162889.6	MAPKAPK2	-0.16	0.011969	0.346733	26.35	28.7	32.42	29.37		VLDLR	0.52	4.42173	0.00347024	0.116138	29.02	28.5	26.58	16.86	20.13	21.07
ENSG00000074370.13	ATP2A3	-0.2	0.0118608	0.346733	22.64	21.11	26.13	29.27		CEP44	0.49	4.38476	0.0036234	0.118226	26.43	21.04	19.03	15.03	15.37	16.45
ENSG00000157456.3	CCNB2	0.16	0.0118576	0.346733	72.93	74.79	69.87	65.56		CDK11A	-0.78	-4.2579	0.00420868	0.122454	9.47	9.9	10.18	13.7	11.34	12.67
ENSG00000197903.6	HIST1H2BK	0.2	0.0116167	0.346733	1466.72	1470.42	1224.5	1386.18		ACLY	-0.43	-4.45183	0.00335084	0.116138	75.41	78.94	82.63	94.41	102.17	100.76
ENSG00000198755.6	RPL10A	0.14	0.0115761	0.346733	1347.83	1357.96	1276.72	1217.04		DAB1	1.07	4.29823	0.00401197	0.121725	1.72	1.2	0.96	0.5	0.46	0.56
ENSG00000116560.6	SFPQ	-0.13	0.0120425	0.346733	211.39	234.45	253.95	247.54		ANTXR2	0.64	4.24805	0.00425831	0.122722	4.29	4.05	4.12	2.25	2.67	2.95
ENSG00000110844.9	PRPF40B	-0.34	0.0121592	0.347392	3.43	3.17	4.07	3.94		ARHGAP30	-0.91	-4.41837	0.00348388	0.116138	15.15	19.91	22.84	38.27	37.57	28.83
ENSG00000237190.3	CDKN2AIPNL	0.21	0.012206	0.347392	22.16	23.95	20.49	20.32		EZR	-0.39	-4.44423	0.00338057	0.116138	123.91	110.49	123.7	132.54	136.46	155.41
ENSG00000167645.12	YIF1B	0.23	0.0121271	0.347392	30.29	30.96	28.09	25.5		SLC46A3	0.72	4.30739	0.00396874	0.121725	14.19	11.3	10.06	6.2	7.01	7.02
ENSG00000130779.15	CLIP1	-0.18	0.0122034	0.347392	11.97	13.02	15.79	14.19		WDR5	-0.56	-4.3731	0.00367325	0.118263	13.96	18.88	22.61	24.33	24.84	28.26
ENSG00000160551.5	TAOK1	-0.14	0.0122026	0.347392	22.32	23.74	26.44	25.58		SLC7A11	-0.55	-4.34083	0.00381519	0.119641	4.06	3.58	3.2	4.61	5.3	5.64
ENSG00000138735.11	PDE5A	0.7	0.0123378	0.350336	1.11	0.71	0.5	0.29		FAM175A	0.63	4.3355	0.00383923	0.120121	17.96	23.93	19.56	15.2	12.87	15.26
ENSG00000072422.12	RHOBTB1	-0.29	0.0123977	0.350889	2.51	2.81	2.91	2.97		TMEM169	0.85	4.24201	0.00428908	0.122722	0.94	0.76	0.77	0.52	0.5	0.49
ENSG00000172731.9	LRRC20	-0.2	0.012414	0.350889	9.47	9.88	10.72	12.08		TRIAP1	-0.48	-4.2975	0.00401544	0.121725	20.37	22.38	20.23	28.19	29.95	28.23
ENSG00000169599.8	NFU1	-0.2	0.0124741	0.351782	23.96	28	30.42	29.89		POLR3K	-1.03	-4.25588	0.0042188	0.122488	8.87	9.35	11.92	23.55	21.53	15.06
ENSG00000183963.14	SMTN	-0.2	0.0125091	0.351965	14.84	12.11	16.23	17.53		MAML2	1.03	4.24789	0.00425912	0.122722	0.24	0.23	0.26	0.08	0.14	0.13
ENSG00000110076.14	NRXN2	1.21	0.012816	0.357344	0.44	0.36	0.21	0.11		GREM1	0.67	4.35915	0.00373389	0.118263	22.74	20.03	17.02	10.11	11.42	13.28
ENSG00000162222.9	TTC9C	0.23	0.0128449	0.357344	32.31	30.71	27.4	26.85		GSTA4	0.6	4.24192	0.00428953	0.122722	18.89	17.65	15.7	9.11	10.97	12.14
ENSG00000148498.11	PARD3	0.19	0.0128064	0.357344	14.85	14.36	14.37	12.8		PTPN13	0.61	4.37474	0.00366619	0.118263	15.35	13.33	12.89	8.07	9.34	10.4
ENSG00000152291.9	TGOLN2	-0.18	0.0127703	0.357344	15.6	15.49	18.06	17.92		ADRBK2	0.42	4.36522	0.00370733	0.118263	23.25	12.72	10.54	7.83	7.97	9.4
ENSG00000126457.16	PRMT1	0.15	0.0128348	0.357344	207.95	211.97	206.25	187.77		SERPINE2	0.53	4.28994	0.00405154	0.122027	20.77	22.11	19.09	13.07	11.95	15.47
ENSG00000126821.7	SGPP1	-0.23	0.0128842	0.35763	5.27	5.7	6.29	6.75		BOLA2B	-0.81	-4.29001	0.00405121	0.122027	127.31	86.35	116.67	214.22	187.54	150.77
ENSG00000115904.8	SOS1	-0.2	0.0129414	0.358412	7.58	7.41	8.92	9.27		SOST	1.85	4.75053	0.00238437	0.114018	0.34	0.29	0.18	0.06	0.07	0.06
ENSG00000086504.11	MRPL28	0.19	0.0130775	0.359762	67.79	66.27	62.81	57.87		KLF6	-0.64	-4.23146	0.00434335	0.122779	5.15	4.59	4.42	7.42	6.95	6.28
ENSG00000173875.9	ZNF791	-0.19	0.0130262	0.359762	16.37	19.43	22.69	20.16		KBTBD11	0.46	4.2805	0.00409716	0.122315	5.59	5.76	5.84	3.69	4.28	4.02
ENSG00000186575.13	NF2	-0.15	0.0130707	0.359762	13.89	16.24	17.43	17.37		TSR1	-0.38	-4.36498	0.00370838	0.118263	21.9	24.21	26.75	32.98	32.54	36.19
ENSG00000133067.13	LGR6	-0.22	0.0131244	0.360251	15.96	13.52	17.31	19.66		FAM63B	0.59	4.34803	0.00378298	0.119177	13.65	10.75	9.6	6.61	7.29	7.58
ENSG00000216937.7	CCDC7	-0.38	0.0131561	0.36032	3.65	2.8	4.95	4.48		TLR1	0.61	4.26107	0.00419282	0.122315	18.55	15.74	14.92	10.67	10.48	11.57
ENSG00000141068.9	KSR1	-0.28	0.0133065	0.363633	6.97	7.67	10.53	8.93		FLOT1	-0.43	-4.32317	0.00389543	0.120503	47.78	35.41	39.61	43.05	44.36	48.88
ENSG00000130479.6	MAP1S	-0.27	0.0133473	0.363942	21.49	17.33	22.36	25.02		SLC44A1	0.43	4.38133	0.00363798	0.118263	29.66	33.3	30.98	20.11	21.94	26.64
ENSG00000154265.11	ABCA5	-0.35	0.0134018	0.364066	2.98	3.51	4.42	4.04		KALRN	0.57	4.18545	0.00458934	0.12476	3.46	3.42	3.93	2.53	3.12	2.59
ENSG00000183856.6	IQGAP3	0.18	0.0134108	0.364066	21	19.25	19.26	17.18		HVCN1	0.56	4.26799	0.00415848	0.122315	25.52	27.48	23.58	15.22	18.24	18.77
ENSG00000172671.15	ZFAND4	-0.52	0.0134937	0.365141	1.08	1.55	1.92	1.8		DDX42	-0.36	-4.36827	0.00369411	0.118263	71.69	62.75	61.17	70.53	70.48	78.4
ENSG00000164236.7	ANKRD33B	-0.51	0.0136125	0.365141	1.59	1.58	2.12	2.44		CTBS	0.64	4.20806	0.00446661	0.123214	7.33	7.54	6.9	4.36	4.81	5.5
ENSG00000197536.6	C5orf56	-0.38	0.0140183	0.365141	4.66	5.54	6.88	6.1		CXXC5	0.37	4.33318	0.00384974	0.120175	39.88	38.47	38.77	27.49	27.75	31.11
ENSG00000093072.11	CECR1	-0.37	0.0139855	0.365141	1.79	2.34	2.7	2.93		SLC25A6	-0.98	-4.3595	0.00373234	0.118263	42.23	59.07	72.24	105.27	111.47	86.82
ENSG00000100505.9	TRIM9	0.3	0.0140084	0.365141	2.03	2.42	2.11	2.21		SLC25A6	-0.98	-4.3595	0.00373234	0.118263	42.23	59.07	72.24	105.27	111.47	86.82
ENSG00000213928.4	IRF9	0.29	0.0137852	0.365141	12.16	13.4	12.15	10.86		ECH1	-0.59	-4.23263	0.00433731	0.122779	29.46	24.75	32.1	42.09	38.91	39.15
ENSG00000182134.11	TDRKH	-0.26	0.0140492	0.365141	4.87	6.15	6.19	5.74		TRIM41	-0.82	-4.23846	0.00430725	0.122779	6.14	5.81	6.72	11.53	10.22	9.42
ENSG00000130940.10	CASZ1	-0.3	0.0136451	0.365141	2.69	2.84	4.05	4.39		GUCY1A3	0.71	4.24612	0.00426807	0.122722	16.84	10.73	10.68	6.61	7.13	8.48
ENSG00000196628.9	TCF4	0.25	0.0136824	0.365141	3.4	3.23	2.75	2.38		NACC2	1.29	4.24473	0.00427519	0.122722	0.14	0.19	0.29	0.13	0.1	0.1
ENSG00000143147.10	GPR161	-1.33	0.0136277	0.365141	0.08	0.08	0.13	0.17		LRMP	0.62	4.37604	0.00366058	0.118263	932.29	824.47	729.45	465.36	494.87	615.77
ENSG00000258130.3	RP11-347C12.3	1.37	0.0138096	0.365141	0.33	0.44	0.27	0.1		ENPP5	0.75	4.15252	0.00477482	0.126103	3.1	3.51	2.42	1.61	1.77	2.16
ENSG00000080802.14	CNOT4	-0.22	0.0140988	0.365141	5.41	4.86	5.41	6.32		RASGRP1	0.54	4.19688	0.00452681	0.123662	5.15	5.06	5.38	3.21	3.86	4.11
ENSG00000110925.2	CSRNP2	-0.24	0.0138007	0.365141	5.31	5.95	5.7	7.08		CADPS2	0.82	4.14396	0.00482434	0.126103	1.62	1.53	1.23	0.72	0.81	0.94
ENSG00000168116.9	KIAA1586	0.2	0.0140046	0.365141	9.57	10.07	7.87	8.51		ZFYVE20	-0.55	-4.17273	0.00466002	0.125994	2.67	2.35	2.35	3.4	3.48	3.6
ENSG00000167173.14	C15orf39	-0.3	0.0140268	0.365141	12.79	11.35	13.21	15.91		MFN1	0.44	4.29575	0.00402376	0.121725	40.06	31.88	26.39	17.92	20.76	21.69
ENSG00000162923.10	WDR26	-0.17	0.0138771	0.365141	14.44	15.38	17.34	16.22		SLC8A3	0.91	4.14244	0.00483324	0.126103	0.76	0.67	0.58	0.33	0.44	0.36
ENSG00000172175.8	MALT1	-0.2	0.0135692	0.365141	17.98	22.6	24.22	23.61		NID2	1.42	4.16275	0.00471634	0.125994	0.47	0.98	1.11	0.34	0.3	0.32
ENSG00000166582.5	CENPV	0.16	0.0138847	0.365141	122.32	130.47	116.37	109.52		EPHA7	0.84	4.12632	0.00492829	0.12612	0.93	0.75	0.67	0.53	0.37	0.48
ENSG00000157557.7	ETS2	0.16	0.0137851	0.365141	55.67	54.85	50.46	48.88		COG7	-0.55	-4.14917	0.00479415	0.126103	3.99	4.42	4.73	5.94	5.57	6.53
ENSG00000174718.7	KIAA1551	-0.15	0.0140491	0.365141	30.9	32.81	34.5	35.1		HIRA	-0.57	-4.22387	0.0043829	0.123024	6.03	8.48	7.88	10.29	9.6	10.46
ENSG00000137309.15	HMGA1	0.19	0.0136676	0.365141	148.14	134.12	124.85	126.23		UNG	-0.47	-4.26644	0.00416614	0.122315	21.62	26.31	30.84	30.73	35.32	36.77
ENSG00000143641.8	GALNT2	0.14	0.0141007	0.365141	90.83	89.47	85.25	82.14		SLC2A14	1.16	4.2049	0.00448352	0.123214	0.68	0.6	0.51	0.27	0.26	0.22
ENSG00000174996.7	KLC2	-0.21	0.014206	0.367098	6.42	8.31	7.93	7.6		RP11-77K12.1	-3.59	-7.49739	0.0001762	0.105791	0	0	0	0.39	0.3	0.34
ENSG00000153944.6	MSI2	0.16	0.0143015	0.368024	28.38	29.04	26.82	27.82		SLC18B1	0.67	4.1258	0.00493138	0.12612	4.82	5.24	4.11	2.71	2.79	3.07
ENSG00000136942.10	RPL35	0.15	0.0142841	0.368024	1701.57	1701.44	1624.39	1534.1		ARMC7	-1.01	-4.11775	0.00497967	0.12612	1.92	2.95	3.16	5.34	5.36	4.04
ENSG00000179583.13	CIITA	-0.19	0.0143674	0.368954	13.9	12.43	14.39	14.92		RBM19	-0.47	-4.22937	0.00435424	0.122779	13.48	8.68	9.33	11.99	10.89	12.32
ENSG00000258388.3	PPT2-EGFL8	0.84	0.0144047	0.369144	1.38	1.54	0.75	1.21		TYMS	-0.48	-4.27213	0.00413806	0.122315	55.5	54.66	49.47	69.14	62.09	61.89
ENSG00000137285.9	TUBB2B	0.95	0.0147471	0.372113	0.88	0.86	0.71	0.33		ADRM1	-1	-4.26334	0.0041815	0.122315	24.34	35.62	51.25	80.3	82.78	65.68
ENSG00000162645.8	GBP2	-0.34	0.0149731	0.372113	2.45	2.83	3.45	3.28		HIST1H3I	-1.03	-4.31773	0.00392052	0.120742	251.56	329.04	439.48	851.06	788.67	531.59
ENSG00000182985.12	CADM1	0.28	0.0149368	0.372113	4.86	3.58	2.67	2.98		BDH1	-0.62	-4.26064	0.00419498	0.122315	28.76	32.83	42.19	57.99	58.7	47.16
ENSG00000175899.10	A2M	0.24	0.01499	0.372113	4.46	3.66	3.31	3.32		MTG1	-0.85	-4.14854	0.00479775	0.126103	12.03	12.74	14.01	16.72	17.27	17.98
ENSG00000130684.9	ZNF337	-0.25	0.0149667	0.372113	4.35	5.06	6.34	5.54		C10orf2	-1.04	-4.1176	0.00498058	0.12612	1.58	3.54	3.49	6.18	6.16	5.73
ENSG00000143862.3	ARL8A	-0.23	0.01489	0.372113	12.26	12.62	13.85	16.49		PSMF1	-0.57	-4.23663	0.00431667	0.122779	18.34	21.53	22.42	29.34	25.44	29.98
ENSG00000269026.2	AC003006.7	2.63	0.014907	0.372113	1.19	1.17	0	0.65		GUSB	-0.5	-4.21318	0.00443931	0.123214	16.31	19.42	19.14	23.69	26.01	25.18
ENSG00000020129.11	NCDN	-0.23	0.0150328	0.372113	6.54	6.24	8.04	7.26		POLR2J	-0.67	-4.21573	0.00442579	0.123214	54.82	48.95	50.97	87.48	72.37	66.84
ENSG00000075790.6	BCAP29	-0.21	0.0146182	0.372113	18.18	21.81	29.52	25.28		SLITRK4	0.7	4.13859	0.00485576	0.126103	6.04	4.67	4.28	2.34	2.62	3.33
ENSG00000168806.6	LCMT2	0.18	0.0150165	0.372113	14.53	14.83	12.87	12.54		ATRNL1	0.63	4.30053	0.00400106	0.121725	98.11	110.24	93.51	58.85	70.26	76.11
ENSG00000155130.5	MARCKS	0.17	0.0145702	0.372113	12.91	13.25	11.58	12.07		ZNF491	0.87	4.07723	0.00523069	0.126876	1.05	1.49	1.26	0.59	0.46	0.74
ENSG00000116095.6	PLEKHA3	-0.19	0.0150004	0.372113	7.64	7.64	8.18	8.35		SIGMAR1	-1.08	-4.2299	0.00435148	0.122779	18.78	29.91	39.04	65.38	64.49	51.23
ENSG00000156515.17	HK1	-0.16	0.0149583	0.372113	15.57	16.7	18.37	17.86		ZBTB18	0.45	4.16213	0.00471982	0.125994	8.38	8.16	8.08	5.27	5.82	6.17
ENSG00000102572.10	STK24	-0.15	0.0148099	0.372113	39.41	42.47	45.73	45.47		LMO4	0.47	4.26196	0.00418837	0.122315	71.7	71.28	63.27	42.83	48.6	53.56
ENSG00000157227.8	MMP14	-0.15	0.0148867	0.372113	62.81	65.95	71.62	69.37		FAM185A	0.9	4.07772	0.00522762	0.126876	1.8	1.07	1.12	0.71	0.79	0.72
ENSG00000197459.2	HIST1H2BH	0.26	0.0147684	0.372113	1822.66	1547.62	1442.19	1449.19		GPR160	0.99	4.05425	0.0053793	0.12784	3.14	3.03	1.65	0.66	0.77	1.53
ENSG00000156508.13	EEF1A1	0.11	0.0147932	0.372113	7639.21	8231.25	7665.84	7345.64		MRPS17	-1.07	-4.05221	0.00539271	0.12784	0.79	0.63	1.17	1.59	1.61	1.97
ENSG00000124702.13	KLHDC3	0.15	0.0151041	0.373131	79.64	77.89	73.19	71.14		GBP3	0.56	4.10029	0.0050862	0.126876	14.37	9.21	8.33	7.06	4.86	5.65
ENSG00000226777.3	KIAA0125	0.18	0.0153293	0.376435	42.23	42.46	36.86	39.02		DAP	-0.77	-4.11864	0.00497433	0.12612	15.89	10.16	9.99	15.44	12.94	13.13
ENSG00000111445.9	RFC5	0.16	0.0153088	0.376435	47.27	49.95	45.39	42.74		STC2	-0.46	-4.22037	0.00440128	0.123073	10.42	14.64	14.52	27.92	22.94	17.13
ENSG00000082781.7	ITGB5	-0.14	0.0152691	0.376435	48.33	47.22	51.37	50.46		ANKFY1	-0.38	-4.22483	0.00437788	0.123024	12.69	14.51	14.14	16.32	16.14	18.13
ENSG00000167900.7	TK1	0.17	0.0153812	0.376961	76.88	73.4	69.57	67.97		TNFSF10	1.29	4.04667	0.00542929	0.12784	6.65	3.83	3.67	1.46	1.92	2.53
ENSG00000268861.1	CTD-2207O23.3	0.84	0.0155745	0.377207	0.4	0.67	0.32	0.27		MDN1	-0.34	-4.2722	0.00413772	0.122315	20.52	24.3	21.79	21.33	23.13	22.3
ENSG00000179294.5	C17orf96	0.29	0.0155697	0.377207	2.75	3.01	2.34	2.43		TMEM177	-0.71	-4.07374	0.00525301	0.126962	6.77	8.35	8.86	11.67	13.52	10.78
ENSG00000121350.11	PYROXD1	-0.33	0.015538	0.377207	7.48	9.41	9.27	12.29		PRKCB	0.57	4.04794	0.00542085	0.12784	2.19	2.02	1.98	1.05	1.23	1.62
ENSG00000176020.7	AMIGO3	-0.54	0.0155659	0.377207	3.29	2.03	3.95	3.27		ASH2L	-0.85	-4.22255	0.00438986	0.123024	61.39	38.61	28.16	51.82	63.23	61.88
ENSG00000138078.11	PREPL	-0.17	0.0154993	0.377207	13.06	13.51	15.2	15.28		JAKMIP2	0.85	4.11155	0.00501721	0.12612	12.14	8.38	8.61	3.98	5.52	6.16
ENSG00000111786.4	SRSF9	0.14	0.015451	0.377207	132.84	142.21	125.26	128.77		HSD17B11	0.53	4.2067	0.00447389	0.123214	50.95	58.95	51.03	29.41	33.89	42.21
ENSG00000204852.11	TCTN1	-0.27	0.0156409	0.378075	7.89	8.14	10.33	10.71		CHAC1	-2.12	-4.01786	0.00562414	0.128628	0.55	1.23	2.44	5.15	5.02	3.71
ENSG00000140873.11	ADAMTS18	0.26	0.0157915	0.379487	3.44	3.19	3.45	2.94		SAMD9L	0.81	4.09155	0.00514043	0.126876	7.81	5.12	4.65	3	3.63	3.67
ENSG00000198374.3	HIST1H2AL	0.23	0.0157795	0.379487	764.29	693.2	605.63	670.67		HSPBP1	-1.52	-4.06244	0.00532579	0.12784	5.72	7.78	9.77	22.04	21.15	14.1
ENSG00000197238.3	HIST1H4J	0.25	0.0157511	0.379487	4949.54	4317.61	3867.65	4153.16		YWHAB	-0.37	-4.2445	0.00427632	0.122722	94.59	87.7	76.6	98.69	100.8	108.97
ENSG00000108799.8	EZH1	0.17	0.0158822	0.380857	19.36	21.93	20.5	18.54		SETDB2	0.63	4.14231	0.00483397	0.126103	17.37	15.09	12.2	7.35	8.58	10.44
ENSG00000197846.3	HIST1H2BF	0.24	0.0159102	0.380857	336.31	302.61	254.82	295.47		TFCP2	-0.67	-4.08715	0.00516801	0.126876	7.32	5.72	5.55	9.37	8.9	10.41
ENSG00000135916.11	ITM2C	0.15	0.0159744	0.381656	64.5	63.22	58.06	59.44		MTHFD1	-0.59	-4.19694	0.00452649	0.123662	46.06	45.04	39.52	53.49	47.43	46.46
ENSG00000183111.7	ARHGEF37	0.95	0.0161705	0.38264	0.13	0.46	0.26	0.32		CSNK1D	-0.93	-4.11107	0.00502009	0.12612	11.28	18	19.69	22.03	21.27	27.9
ENSG00000107864.10	CPEB3	-0.31	0.016127	0.38264	1.13	1.18	1.41	1.57		DCTN3	-0.76	-4.0972	0.00510528	0.126876	20.57	29.13	33.1	48.38	49.57	42.91
ENSG00000083799.13	CYLD	-0.17	0.0161535	0.38264	12.06	12.02	15.15	13.37		S100A10	-0.61	-4.16978	0.00467657	0.125994	98.45	91.39	83.31	143.86	127.82	125.57
ENSG00000144567.6	FAM134A	0.16	0.0160611	0.38264	32.63	33.7	32.13	29.92		KIAA1033	0.71	4.23361	0.00433224	0.122779	94.62	70.16	58.36	39.47	40.48	47.15
ENSG00000108021.15	FAM208B	-0.14	0.0161084	0.38264	39.51	40.62	51.9	46.16		UBE2G2	-0.45	-4.20434	0.00448655	0.123214	39.24	38.06	37.11	42.57	45.36	43.97
ENSG00000174197.12	MGA	-0.14	0.0162375	0.38349	19.79	20.64	22.48	22.38		KIAA1107	0.67	4.02702	0.00556135	0.128304	3.14	2.7	2.44	1.46	1.63	1.88
ENSG00000149503.8	INCENP	0.14	0.0163998	0.386586	52.92	58.51	55	52.02		POLR2L	-1.23	-4.1212	0.0049589	0.12612	28.49	44.24	49.29	95.71	77.55	65.44
ENSG00000115425.9	PECR	0.39	0.0166177	0.387176	5.01	3.82	3.88	2.87		DMXL1	0.65	4.20445	0.00448593	0.123214	35.87	18.19	17.04	10.75	12.43	13.07
ENSG00000127528.5	KLF2	-0.46	0.0164628	0.387176	13.48	7.01	14.47	14.7		SLC35F5	0.44	4.18531	0.00459007	0.12476	34.1	31.47	27.73	20.93	24.8	22.94
ENSG00000170745.7	KCNS3	0.22	0.0166263	0.387176	10.9	10.82	10.07	8.94		RAVER2	0.49	4.1556	0.00475712	0.126103	15.74	15.23	12.28	8.46	9.07	10.83
ENSG00000068383.14	INPP5A	-0.2	0.0165846	0.387176	8.36	9.81	10.44	10.42		CXorf40B	-0.87	-4.01677	0.00563168	0.128628	4.65	5.52	6.77	11.05	11.22	8.44
ENSG00000163050.12	ADCK3	0.2	0.0165883	0.387176	17.06	17.32	16.49	14.12		RAB8B	0.86	4.19631	0.00452993	0.123662	79.81	34.69	27.74	18.22	18.31	22.83
ENSG00000198482.6	ZNF808	-0.17	0.0166443	0.387176	14.49	16.07	17.73	15.98		ARPC5L	-0.52	-4.12675	0.00492571	0.12612	21.03	25.95	25.91	34.81	34.39	32.51
ENSG00000079616.8	KIF22	0.16	0.0166167	0.387176	112.19	117.25	109.21	98.26		ITGA9	0.64	4.02378	0.00558346	0.12845	1.65	2.07	2.09	1.29	1.32	1.33
ENSG00000177426.16	TGIF1	0.19	0.0167183	0.387526	22.99	23.59	17.71	18.66		POLR2I	-0.5	-4.08688	0.0051697	0.126876	47.76	49.89	53.6	64.53	70.17	69.18
ENSG00000173889.11	PHC3	-0.15	0.0167221	0.387526	12.16	10.98	12.12	11.51		PFDN2	-0.64	-4.06536	0.00530686	0.127812	35.18	30.33	30.67	59.5	47.91	45.09
ENSG00000181908.4	AP003774.4	1.84	0.0167592	0.387657	0.17	0.2	0.01	0.11		TGFA	0.77	3.98453	0.00585916	0.129715	1.29	1.12	0.97	0.46	0.58	0.68
ENSG00000117523.11	PRRC2C	-0.16	0.0168602	0.389267	32.12	30.45	30.63	34.4		SERAC1	0.5	4.02124	0.00560091	0.12845	3.44	4.47	5.26	3.32	2.57	3.34
ENSG00000074800.9	ENO1	0.13	0.0169355	0.390276	840.76	889.12	833.99	783.61		JAK1	0.52	4.21129	0.00444936	0.123214	118.69	89.26	76.05	53.06	51.54	66.34
ENSG00000169203.12	RP11-231C14.4	-0.57	0.0170125	0.390592	4.11	7.25	7.83	11.63		DCP2	0.4	4.2188	0.00440956	0.123073	188.9	131.26	118.85	70.6	84.13	111.58
ENSG00000187605.11	TET3	-0.17	0.0170019	0.390592	5.77	5.45	6.1	6.52		NFE2	0.93	3.96974	0.00596697	0.130209	1.6	1.89	2.4	1.11	0.85	1.11
ENSG00000180549.7	FUT7	0.21	0.017051	0.39075	7.74	7.68	6.85	6.7		MRPS7	-0.58	-4.12551	0.00493312	0.12612	53.16	36.79	42.81	58.4	56.82	55.69
ENSG00000135525.14	MAP7	-0.28	0.0171516	0.392327	2.33	2.39	2.8	2.83		MRPL20	-0.51	-4.12057	0.00496269	0.12612	56.23	73.01	75.34	95.54	97.99	98.24
ENSG00000162384.9	C1orf123	0.18	0.0173195	0.394707	33.54	36.49	31.54	30.28		DLG3	0.47	4.02985	0.0055421	0.128264	18.37	12.52	11.34	7.7	7.77	11.67
ENSG00000204463.8	BAG6	-0.17	0.0173066	0.394707	88.78	89.46	105.71	111.9		RAPGEF4	1.04	4.07939	0.00521699	0.126876	0.35	0.49	0.24	0.17	0.21	0.17
ENSG00000146067.11	FAM193B	0.21	0.0173845	0.395457	23.74	24.13	21.15	17.92		DENND4C	0.55	4.1611	0.00472569	0.125994	41.79	30.38	28.77	17.14	18.85	24
ENSG00000134013.11	LOXL2	-0.47	0.0175031	0.395601	1.4	1.67	3.13	2.45		LRRK2	0.62	4.00532	0.00571134	0.129189	3.19	2.77	2.53	1.56	1.88	1.79
ENSG00000109089.7	CDR2L	1.35	0.0175407	0.395601	0.1	0.14	0.03	0.07		C1orf63	0.44	4.16205	0.00472027	0.125994	178.71	115.63	96.49	56.8	59.6	80.6
ENSG00000127418.10	FGFRL1	-0.21	0.0174866	0.395601	9.87	10.67	11.3	12.79		C17orf51	-0.58	-3.97336	0.00594041	0.130044	0.97	1.35	1.49	1.87	1.92	2.26
ENSG00000136732.10	GYPC	0.23	0.0174302	0.395601	38.5	39.05	30.34	35.6		CCDC64	-0.92	-3.93924	0.00619608	0.131609	0.94	0.73	0.6	2.05	1.55	1.31
ENSG00000163931.11	TKT	0.13	0.017551	0.395601	226.86	227.87	222.99	204.05		EEFSEC	-0.79	-3.96336	0.00601409	0.130795	2.34	3.59	3.55	5.05	5.86	4.84
ENSG00000107262.12	BAG1	0.15	0.0175945	0.39586	46.55	48.63	43.13	43.37		NDRG3	0.44	4.04933	0.00541165	0.12784	11.37	14.07	12.38	7.94	8.09	10.33
ENSG00000186283.9	TOR3A	-0.16	0.0176799	0.397059	21.64	22.84	23.46	25.14		SLC25A19	-0.61	-4.03812	0.00548635	0.128264	13.79	16.87	21.73	30.01	25.84	25.88
ENSG00000140988.11	RPS2	0.18	0.0177125	0.397068	2933.9	2603.55	2374.04	2480.36		NDUFS6	-0.9	-4.0499	0.00540794	0.12784	42.29	26.66	39.5	63.99	54.17	48.81
ENSG00000040199.14	PHLPP2	-0.21	0.0178813	0.397964	3.13	3.28	3.9	3.84		TBC1D19	0.58	3.9393	0.00619562	0.131609	4.68	4.14	3.88	2.62	2.23	3.21
ENSG00000122729.14	ACO1	0.19	0.017787	0.397964	8.07	7.96	7.22	7.09		FOXA1	0.56	3.95839	0.00605108	0.130795	5.56	5.67	5.87	4.36	3.71	3.46
ENSG00000100129.13	EIF3L	0.14	0.017876	0.397964	415.94	483.2	415.39	437.24		HIST2H2BE	-0.53	-4.16826	0.00468512	0.125994	145.18	134.19	138.93	215.52	195.93	173.94
ENSG00000128272.10	ATF4	0.14	0.0178725	0.397964	318.1	318.09	303.77	283.29		TAGLN2	-1.31	-4.14687	0.00480744	0.126103	64.74	99.86	104.15	181.57	168.22	154.93
ENSG00000157741.10	UBN2	-0.21	0.0179147	0.397989	2.05	1.89	2.27	2.34		POFUT1	-0.53	-4.10674	0.00504653	0.1262	14.43	17.96	15.57	16.16	17.68	19.48
ENSG00000171467.11	ZNF318	-0.19	0.0180137	0.399471	3.57	3.48	4.22	4.2		NFE2L1	-0.55	-4.12188	0.00495485	0.12612	49.2	35.31	33.17	31.38	29.91	43.63
ENSG00000231500.2	RPS18	0.12	0.018119	0.401086	2862.06	3064.07	2805.82	2790.44		TXNIP	0.5	4.09065	0.00514605	0.126876	30.72	36.16	34.66	20.16	20.66	23.19
ENSG00000139915.14	MDGA2	-0.4	0.0182599	0.402762	0.98	0.81	1.31	1.29		RBM28	-0.38	-4.11012	0.0050259	0.12612	34.53	24.46	27.52	31.16	34.44	39.22
ENSG00000171443.6	ZNF524	0.33	0.0182482	0.402762	8.78	7.84	6.86	6.17		HDGF	-0.49	-4.16163	0.00472269	0.125994	174.04	196.43	223.28	267.05	278.5	251.72
ENSG00000142227.6	EMP3	-0.16	0.0183321	0.403582	81.29	85.08	94.11	94.17		TTPA	0.62	3.9362	0.00621946	0.131668	4.5	4.63	4.01	2.36	2.72	3.18
ENSG00000110987.4	BCL7A	0.15	0.0183625	0.403582	30.03	30.57	26.64	27.6		GNL3L	-0.59	-4.05123	0.00539913	0.12784	11.32	15.38	16.46	21.45	21.49	20.85
ENSG00000170545.12	SMAGP	-0.25	0.018676	0.409743	8.97	9.2	10.95	10.82		TIMM44	-0.73	-4.04073	0.00546884	0.128264	27.3	25.91	33.64	40.01	38.7	39.98
ENSG00000107745.12	MICU1	0.17	0.018828	0.41089	21.55	23.34	24.67	22.06		UBE2I	-0.41	-4.13038	0.00490412	0.12612	91	87.35	84.56	112.61	93.58	111.69
ENSG00000141968.3	VAV1	-0.15	0.0188093	0.41089	36.95	39.65	44.22	41.16		TRMT61A	-1.81	-3.95697	0.00606171	0.130818	0.98	2.67	4.03	8.98	8.53	6.06
ENSG00000102974.10	CTCF	-0.13	0.0187796	0.41089	55.65	60.33	64.39	65.4		LPHN3	0.48	4.15459	0.00476292	0.126103	69.02	66.39	60.83	40.53	49.01	52.59
ENSG00000149926.9	FAM57B	0.57	0.0190248	0.411082	2.26	1.99	1.6	1.59		PRPF6	-0.47	-4.12993	0.00490681	0.12612	30.96	34.21	39.87	44.26	45.82	48.49
ENSG00000075131.5	TIPIN	-0.19	0.0189141	0.411082	20.05	20.77	23.76	23.64		KLRC3	1.19	3.91909	0.00635283	0.132861	18.67	10.56	9.33	4.33	4.78	6.35
ENSG00000114933.11	INO80D	-0.17	0.0191696	0.411082	3.76	3.24	4.08	3.55		GET4	-0.8	-3.93915	0.00619682	0.131609	3.17	4.37	6.26	7.2	8.87	7.55
ENSG00000115568.11	ZNF142	-0.19	0.0190517	0.411082	10.52	10.72	11.92	13.57		HMGN2	-0.6	-4.15922	0.00473643	0.126035	651.61	825.75	914.72	1364.75	1321.72	1056.25
ENSG00000178974.5	FBXO34	0.16	0.0190742	0.411082	15.79	16.91	15.36	14.74		TMEM170B	0.53	3.98767	0.00583662	0.129715	3.31	3.9	3.6	2.98	2.44	3.46
ENSG00000160796.12	NBEAL2	-0.16	0.0190256	0.411082	22.91	21.54	24.72	25.48		TMEM135	0.57	4.08334	0.00519201	0.126876	36.25	30.56	29.7	24.99	20.07	24.14
ENSG00000134419.11	RPS15A	0.12	0.0191696	0.411082	1593.75	1705.4	1562.37	1531.02		XAF1	0.74	4.08159	0.00520303	0.126876	35.49	30.1	26.29	16.28	17.5	19.94
ENSG00000162244.6	RPL29	0.17	0.0191619	0.411082	1272.32	1225.09	1096.64	1180.57		BAI3	0.78	3.90204	0.00648879	0.133294	0.28	0.26	0.39	0.16	0.15	0.17
ENSG00000124575.5	HIST1H1D	0.2	0.0190477	0.411082	1349.41	1269.81	1259.02	1086.44		MCM3AP	-0.51	-4.11014	0.0050258	0.12612	22.13	27	31.32	36.94	37.3	34.2
ENSG00000065978.13	YBX1	0.12	0.0191613	0.411082	558.98	573.87	530.95	532.09		ATAD3A	-0.99	-4.03047	0.00553794	0.128264	12.1	16.17	21.44	29.57	27.64	28.41
ENSG00000129595.8	EPB41L4A	-1.28	0.0192537	0.411455	0.02	0.05	0.12	0.17		LSR	-1.44	-3.90003	0.006505	0.133294	0.43	0.61	0.64	1.77	1.94	1.02
ENSG00000114942.9	EEF1B2	0.12	0.0192273	0.411455	886.22	910.93	846.2	842.17		YWHAG	-0.32	-4.13969	0.0048493	0.126103	94.71	96.9	94.74	109.63	114.91	119.34
ENSG00000258790.1	KIAA0391	0.48	0.019393	0.412945	1.94	1.43	1.24	1.2		CCT3	-0.38	-4.1381	0.00485862	0.126103	324.6	294.23	266.73	230.65	244.13	329.33
ENSG00000072110.9	ACTN1	-0.18	0.0194097	0.412945	40.78	40.63	46.11	48.65		TEX19	-0.95	-3.88687	0.00661248	0.133457	0.83	1.37	1.53	2.38	2.43	2.14
ENSG00000204469.8	PRRC2A	-0.19	0.0194237	0.412945	38.93	32.87	40.61	39.48		PRKACB	0.61	4.03107	0.00553386	0.128264	14.61	13.63	10.73	6.83	7.43	9.23
ENSG00000156970.8	BUB1B	0.13	0.019498	0.413317	69.72	68.89	67.12	62.8		KANK1	0.79	3.87976	0.0066713	0.133532	1.1	0.93	0.61	0.21	0.35	0.88
ENSG00000108298.5	RPL19	0.13	0.0195081	0.413317	2489.41	2530.38	2431.29	2276.63		PAM	0.58	3.98096	0.00588497	0.129764	15.13	13.17	12.92	7.71	9.46	9.96
ENSG00000105983.15	LMBR1	-0.19	0.0196595	0.415812	19.11	22.64	22.71	24.09		ASCC2	-0.74	-4.00436	0.0057181	0.129189	10.95	17.56	18.46	22.86	22.3	23.47
ENSG00000121039.5	RDH10	-0.22	0.0197734	0.416793	5.98	6.31	9.76	6.81		MGAT4A	0.5	4.00164	0.0057372	0.129313	8.5	9.53	8.21	5.23	6.01	6.56
ENSG00000109458.4	GAB1	0.17	0.0197446	0.416793	21.72	23.49	21.75	21.2		ANKRD6	0.9	3.87936	0.00667464	0.133532	2.53	2.12	1.7	0.79	1.29	1.3
ENSG00000153485.5	TMEM251	-0.28	0.0199277	0.417568	8.8	9.47	10.39	11.36		GPM6B	0.68	4.02062	0.00560515	0.12845	18.99	15.52	15.13	10.15	11.47	11.61
ENSG00000167536.9	DHRS13	0.26	0.0199524	0.417568	6.66	6.46	6.19	5.12		CEP78	0.62	4.10999	0.00502667	0.12612	74.88	65.27	58.32	38.89	44.73	48.77
ENSG00000110025.8	SNX15	0.21	0.0199581	0.417568	10.93	11.12	9.88	9.87		CCSAP	0.54	4.07648	0.00523551	0.126876	24.34	22.14	18.86	13.1	13.76	16.25
ENSG00000123485.7	HJURP	0.14	0.0199792	0.417568	31.46	33.87	30.37	31.14		LIPE	-1.12	-3.87034	0.00675018	0.133841	2.38	3.61	4.3	5.89	6.82	5.9
ENSG00000163872.11	YEATS2	0.14	0.0199373	0.417568	33.55	32.8	32.73	31.73		NAA20	-0.45	-3.99568	0.00577941	0.129715	30.45	27.78	28.8	37.56	39.85	37.44
ENSG00000212643.1	ZRSR1	-1	0.0201559	0.417767	0.59	0.32	0.7	1.07		IL6ST	0.63	4.04674	0.00542886	0.12784	24.33	22.05	14.25	10.72	10.41	14.99
ENSG00000214188.5	ST7-OT4	-0.97	0.0201578	0.417767	0.57	0.64	1.6	1.33		ZNF714	0.46	4.09471	0.00512071	0.126876	54.56	57.37	53.96	33.61	39.2	45.92
ENSG00000130511.11	SSBP4	-0.16	0.0201304	0.417767	58.04	56.14	64.04	61.12		ALOX5AP	0.47	3.95924	0.00604476	0.130795	41.05	35.81	36.6	26.24	26.76	27.3
ENSG00000122257.14	RBBP6	-0.15	0.0201037	0.417767	32.99	36.75	38.43	38.94		EXPH5	0.67	3.86908	0.00676082	0.133841	0.93	0.74	0.88	0.4	0.45	0.74
ENSG00000104341.12	LAPTM4B	0.12	0.0200817	0.417767	210.82	230.47	207.75	203.72		NDUFA3	-1.18	-3.96143	0.00602843	0.130795	43.99	68.91	98.07	197.11	168.19	125.86
ENSG00000198156.6	NPIPB6	-0.69	0.020213	0.41792	0.51	0.88	1.16	1.12		AGO4	0.34	4.08318	0.00519297	0.126876	25.75	37.67	31.85	20.25	22.17	30.42
ENSG00000118596.7	SLC16A7	-0.2	0.0202329	0.41792	7.69	7.64	8.57	8.71		CBS	-0.61	-3.97556	0.00592431	0.130044	9.48	12.82	15.93	19.11	20.39	18.34
ENSG00000137968.12	SLC44A5	0.59	0.0202764	0.418121	0.43	0.51	0.3	0.33		EMILIN2	-0.94	-3.88798	0.00660335	0.133457	2.54	4.4	6	9.38	9.68	7.57
ENSG00000100055.16	CYTH4	-0.26	0.020516	0.418285	2.83	3.4	3.83	3.79		HOXA7	-0.73	-3.93535	0.00622599	0.131668	7.47	9.55	11.41	18.08	16.65	14.65
ENSG00000197381.11	ADARB1	-0.22	0.0204796	0.418285	4.49	4.09	5.25	5.53		LRRC66	1	3.90202	0.00648896	0.133294	0.38	0.27	0.36	0.16	0.16	0.16
ENSG00000181027.6	FKRP	-0.22	0.0204131	0.418285	8.47	10.04	12.3	11.26		RBL2	0.49	4.08315	0.00519318	0.126876	71.6	63.64	58.66	39.81	46.67	50.21
ENSG00000174705.7	SH3PXD2B	-0.21	0.0204221	0.418285	2.44	2.41	2.92	2.68		ATP5G1	-1.15	-3.98465	0.0058583	0.129715	48.82	101.89	99.84	207.43	183.48	146.14
ENSG00000149476.10	DAK	0.22	0.0203924	0.418285	19.19	18.5	15.44	13.47		ATF4	-0.39	-4.09787	0.00510113	0.126876	304.71	304.9	357.16	388.54	408.29	423.85
ENSG00000134690.6	CDCA8	0.21	0.0205214	0.418285	38.79	35.94	30.44	34.85		ZC3H10	-0.86	-3.90069	0.0064997	0.133294	5.06	6.42	8.58	10.76	12.26	10.01
ENSG00000172053.10	QARS	0.14	0.0204881	0.418285	180.64	193.43	166.31	179.2		PTRH1	-1.59	-3.91149	0.00641305	0.133158	0.23	0.77	0.95	2.17	1.72	1.58
ENSG00000170921.10	TANC2	-0.21	0.0206076	0.41866	6.76	4.29	6.82	6.79		ACOT9	0.93	3.86881	0.00676313	0.133841	0.75	1.08	0.61	0.32	0.29	0.34
ENSG00000143322.15	ABL2	-0.16	0.02059	0.41866	5.42	6.6	6.15	6.98		VARS	-1.34	-4.01117	0.00567047	0.129189	17.26	26.51	29.12	44.87	42.8	43.21
ENSG00000110002.11	VWA5A	-0.31	0.0207015	0.419439	2.39	2.34	2.7	3.2		ARAP2	0.54	4.06661	0.00529879	0.127812	35.59	33.17	26.76	16.62	23.26	22.98
ENSG00000135905.14	DOCK10	-0.16	0.0207139	0.419439	12.15	12.3	14.94	11.37		PXK	0.61	4.05228	0.00539222	0.12784	66.17	49.91	46.13	30.64	32.11	38.56
ENSG00000115234.6	SNX17	0.16	0.0207568	0.419619	49.49	49.51	46.66	45.27		ST8SIA4	0.66	3.96269	0.00601906	0.130795	8.74	7.1	6.76	4.65	5.51	4.9
ENSG00000165272.10	AQP3	0.75	0.0209002	0.421829	0.77	0.6	0.48	0.35		CCDC62	0.78	3.83446	0.00706012	0.13494	2.01	1.58	1.49	0.87	0.78	1.06
ENSG00000073712.9	FERMT2	-0.23	0.0209523	0.42219	4.26	3.69	4.55	4.29		KCNJ2	-0.73	-3.86629	0.00678441	0.133841	2	1.59	1.37	2.34	2.66	2.76
ENSG00000178093.12	TSSK6	0.55	0.0210022	0.422507	1.39	1.26	0.82	0.89		HIPK3	0.46	4.07707	0.00523174	0.126876	58.48	49.87	46.15	30.61	30.76	41.77
ENSG00000164649.15	CDCA7L	0.15	0.0210555	0.42289	33.19	40.98	33.74	33.12		ERI2	0.55	3.97741	0.0059108	0.130019	24.91	24.1	21.79	13.47	15.5	17.86
ENSG00000198276.9	UCKL1	0.18	0.0211741	0.423897	19.35	19.61	17.63	17		PDCD11	-0.48	-4.05729	0.00535934	0.12784	18.44	22.84	25.38	40.92	29.71	28.15
ENSG00000166557.8	TMED3	-0.16	0.0211743	0.423897	28.71	30.6	33.28	33.67		PPP1R14B	-0.97	-4.03034	0.00553881	0.128264	49.1	67.29	105.1	155.28	161.04	129.83
ENSG00000162664.12	ZNF326	-0.15	0.0212608	0.424942	19.41	20.78	20.72	23.77		NDUFB9	-0.53	-4.05456	0.00537722	0.12784	157.9	178.19	190.56	287.52	264.14	221.67
ENSG00000134698.10	AGO4	0.15	0.0213543	0.426005	18.68	19.65	16.39	18.45		RPP21	-1.34	-3.84127	0.00700007	0.134732	3.51	8	13.5	26.6	25.55	17.12
ENSG00000073111.9	MCM2	0.13	0.021383	0.426005	139.33	145.02	137.43	128.26		FAM102B	0.41	4.03171	0.00552954	0.128264	16.24	15.68	14.23	10.02	11.11	12.02
ENSG00000254692.1	TM9SF1	3.15	0.0214335	0.426309	0.48	0.1	0	0.09		FIZ1	-0.91	-3.83851	0.00702436	0.134868	2.69	2.6	3.61	5.32	5.28	3.97
ENSG00000114993.11	RTKN	0.23	0.021521	0.426309	9.07	8.36	8.26	7.43		SIK1	-0.8	-3.81395	0.00724427	0.135445	0.44	0.32	0.61	0.65	0.89	0.67
ENSG00000173706.8	HEG1	-0.24	0.0215709	0.426309	3.33	3.32	3.62	4.16		EIF3L	0.38	4.07574	0.0052402	0.126876	651.12	631.12	512.16	418.11	408.68	439.7
ENSG00000143337.14	TOR1AIP1	-0.16	0.0215675	0.426309	17.87	19.08	19.8	20.52		RP11-201K10.3	-3.63	-5.84946	0.00075739	0.105791	0	0	0	0.4	0.16	0.17
ENSG00000005007.8	UPF1	-0.13	0.0214978	0.426309	27.26	27.49	28.52	29.93		DNAJC11	-0.49	-4.00376	0.00572225	0.129189	39.74	27.88	27.94	29.84	30.06	37.29
ENSG00000021355.8	SERPINB1	-0.23	0.0216096	0.426392	8.76	9.18	10.37	12.01		TOMM6	-0.57	-4.01035	0.00567619	0.129189	91.57	117.03	108.39	185.51	158.64	140.55
ENSG00000146083.7	RNF44	-0.25	0.0216871	0.426739	12.03	11.45	12.41	14.23		SNF8	-0.69	-3.94702	0.00613677	0.131016	33.02	48.5	49.57	64.56	59.59	65.06
ENSG00000143319.12	ISG20L2	-0.16	0.0216963	0.426739	17.25	20.74	22.56	22.31		PHF20	-0.47	-3.99465	0.00578667	0.129715	21.44	14.9	11.68	15.34	14.62	17.37
ENSG00000112658.6	SRF	-0.22	0.0217872	0.427167	21.24	20.01	25.23	21.49		MAP1LC3B2	-1.32	-4.0359	0.00550125	0.128264	0.23	0.45	0.44	0.93	1.09	0.89
ENSG00000165283.11	STOML2	0.13	0.0217868	0.427167	94	99.97	91.77	88.74		NRF1	-0.43	-3.92501	0.00630634	0.132746	11.85	14.24	13.2	14.95	14.71	14.9
ENSG00000196465.6	MYL6B	0.21	0.0218809	0.427403	110.61	102.12	105.19	95.76		PDE7A	0.59	4.05721	0.00535991	0.12784	134.18	106.23	90.89	57.76	64.98	77.29
ENSG00000197136.4	PCNXL3	-0.16	0.021903	0.427403	7.93	8.22	8.97	9.28		CLIC2	0.99	3.8603	0.0068354	0.134247	0.47	0.46	0.37	0.19	0.26	0.22
ENSG00000007237.14	GAS7	-0.15	0.0218875	0.427403	8.43	8.89	9.82	9.38		GTF2H4	-1.04	-3.82295	0.00716277	0.135445	2.37	3.37	4.65	7.05	7.99	5.87
ENSG00000128607.9	KLHDC10	-0.16	0.0219549	0.42774	10.67	9.58	11.79	11.07		ITGB4	-1.3	-4.18397	0.00459747	0.12476	0.35	0.26	0.21	0.47	0.63	0.56
ENSG00000183054.7	RGPD6	-1.81	0.0220718	0.427879	0.38	0.49	1	0.45		TET1	1.98	4.1134	0.00500597	0.12612	0.1	0.06	0.05	0.01	0.02	0.02
ENSG00000265690.3	RP11-5A19.5	-0.56	0.0220008	0.427879	1.22	1.02	1.74	1.63		GPC6	0.56	3.86513	0.00679423	0.133841	3.69	3.18	2.9	1.97	2.12	2.15
ENSG00000197705.5	KLHL14	0.21	0.0220581	0.427879	4.08	4.29	3.63	3.69		TMEM55B	-0.78	-3.89467	0.00654853	0.133457	16.34	21.91	17.46	17.65	20.76	21.7
ENSG00000105329.5	TGFB1	-0.24	0.0221515	0.427879	8.84	8.87	10.03	10.77		PPT2-EGFL8	-1.73	-3.88796	0.0066035	0.133457	0.12	0.36	0.14	0.9	1.28	0.85
ENSG00000078177.9	N4BP2	0.13	0.0221699	0.427879	17.8	18.97	17.68	16.63		PLEKHA2	0.4	4.00579	0.00570805	0.129189	26.65	30.04	24.34	15.2	15.24	18.91
ENSG00000145386.5	CCNA2	0.13	0.0221146	0.427879	80.67	81.81	76.38	75.19		AKR1B1	-0.77	-4.03875	0.00548212	0.128264	92.76	145.72	152.87	201.78	220.38	214.66
ENSG00000177294.6	FBXO39	-0.67	0.0223271	0.428393	0.8	0.65	1.07	1.2		POLN	0.92	3.79345	0.00743354	0.135864	2.95	2.46	2.32	0.94	1.26	1.58
ENSG00000256073.2	C21orf119	0.57	0.0222939	0.428393	2.68	3.03	2.04	1.89		CCR1	0.58	3.80355	0.0073396	0.135738	2.53	2.57	2.79	1.6	1.57	1.95
ENSG00000152582.8	SPEF2	0.92	0.0223353	0.428393	0.37	0.31	0.2	0.27		NAALAD2	1.52	3.9803	0.00588977	0.129764	0.54	0.43	0.27	0.08	0.13	0.1
ENSG00000136888.6	ATP6V1G1	0.17	0.0223249	0.428393	69.48	65.45	62.68	59.81		FAM214A	0.56	3.85355	0.00689333	0.134247	9.07	8.02	7.14	5.35	5.35	5.28
ENSG00000111834.8	RSPH4A	-0.66	0.0227513	0.43039	0.33	0.3	0.51	0.52		TIMM8A	-0.61	-3.81944	0.00719447	0.135445	5.03	5.62	4.69	8.33	7.74	7
ENSG00000102003.6	SYP	-0.54	0.0233902	0.43039	0.74	0.68	1.31	1.14		MTHFS	-0.49	-3.85027	0.00692164	0.134332	20.03	17.96	18.38	27.26	25.85	25.47
ENSG00000170647.2	TMEM133	-0.45	0.022886	0.43039	1.29	1.43	1.78	1.97		ERP27	0.7	3.79332	0.00743475	0.135864	4.25	3.46	2.58	2	1.7	2.12
ENSG00000100302.6	RASD2	-0.5	0.0225535	0.43039	0.89	0.89	1.05	1.48		C1QTNF6	-0.68	-3.78592	0.00750442	0.135864	0.71	1.05	0.96	1	1.06	1.18
ENSG00000092067.5	CEBPE	1.06	0.0226934	0.43039	0.49	0.35	0.26	0.16		SORL1	0.42	3.89413	0.00655298	0.133457	3.14	4.03	3.43	2.42	2.94	2.82
ENSG00000132958.13	TPTE2	-1.15	0.0231131	0.43039	0.1	0.3	0.35	0.41		ATP11B	0.51	4.03141	0.00553153	0.128264	61.26	48.12	41.96	28.07	29.77	38.67
ENSG00000115850.5	LCT	1.03	0.0224851	0.43039	0.14	0.08	0.05	0.05		BRMS1	-0.88	-3.92746	0.00628716	0.132553	28.94	19.11	30.96	41.52	44.76	36.5
ENSG00000133106.10	EPSTI1	-1.06	0.0233848	0.43039	0.07	0.07	0.17	0.23		MLF2	-0.72	-3.93271	0.00624638	0.131896	19.74	24.56	33.69	38.29	43.44	38.54
ENSG00000174564.8	IL20RB	1.18	0.0230539	0.43039	0.24	0.26	0.09	0.09		PSMB5	-0.9	-3.94771	0.00613153	0.131016	35.12	44.69	46.11	66.3	71.22	61.27
ENSG00000122126.11	OCRL	-0.25	0.022965	0.43039	1.6	1.77	1.92	1.96		PSMC1	-0.34	-4.00785	0.00569358	0.129189	66.44	62.88	66.13	77.22	79.33	80.53
ENSG00000163138.14	PACRGL	-0.27	0.0230411	0.43039	8.8	10.66	13.78	12.37		AAMP	-0.84	-3.97336	0.00594036	0.130044	58.32	54.09	56.16	81.79	75.6	72.15
ENSG00000180626.9	ZNF594	-0.24	0.0227898	0.43039	6.01	7.56	8.3	7.77		SEC24D	0.41	3.91744	0.00636578	0.132861	14.62	13.65	13.41	8.62	9.44	11.11
ENSG00000123728.5	RAP2C	-0.21	0.0233965	0.43039	8.23	8.2	10.08	8.52		ZBTB9	-0.69	-3.80552	0.00732139	0.135584	2.2	3.11	3.17	4.57	4.42	4.17
ENSG00000196670.9	ZFP62	-0.17	0.0230708	0.43039	10.27	9.81	11.61	11.31		ZNF823	0.51	3.899	0.00651334	0.133294	27.78	20.93	15.91	10.17	11.25	12.99
ENSG00000181019.8	NQO1	-0.27	0.0225551	0.43039	23.03	30.17	31.82	35.01		RBM3	-0.34	-4.02865	0.00555025	0.128264	266.32	247.4	258.22	388.11	360.49	310.41
ENSG00000153029.10	MR1	-0.2	0.0233834	0.43039	11.12	10.3	13.83	11.11		RABEPK	-0.45	-3.86756	0.00677365	0.133841	15.55	14.43	13.69	18.42	18.99	20.02
ENSG00000143155.8	TIPRL	-0.16	0.02271	0.43039	23.36	25.35	28.01	27.41		SNRPA1	-0.56	-3.8837	0.00663862	0.133532	24.89	23.62	23.65	39.3	31.11	32.37
ENSG00000160298.13	C21orf58	0.19	0.0232433	0.43039	19.64	19.38	19.38	16.62		TMEM134	-1.45	-3.75699	0.00778379	0.13784	1.22	2.94	3.19	6.92	9.34	6.38
ENSG00000108264.12	TADA2A	-0.16	0.0233301	0.43039	20.31	19.28	20.92	21.26		ALDH1B1	-0.57	-3.88266	0.00664723	0.133532	6.75	8.08	8.75	11.79	11.95	10.36
ENSG00000154001.9	PPP2R5E	-0.16	0.023415	0.43039	9.74	9.26	11.01	10.98		ERAP2	0.6	3.98617	0.00584736	0.129715	36.76	30.91	27.75	19.12	21.79	23.78
ENSG00000186566.7	GPATCH8	-0.15	0.0230606	0.43039	13.7	13.12	14.54	15.82		OR7D2	1.89	4.63385	0.00271916	0.114018	0.09	0.07	0.08	0.01	0.02	0.02
ENSG00000158470.5	B4GALT5	-0.15	0.0225816	0.43039	10.85	11.58	12.62	12.62		POP7	-1.12	-3.8729	0.00672865	0.133841	17.09	24.87	35.86	56.62	57.68	44.63
ENSG00000196233.7	LCOR	-0.19	0.0228814	0.43039	24.67	21.52	25.64	27.2		EMD	-1.15	-3.80769	0.0073015	0.135582	6.44	9.39	12.27	18.59	20.92	16.85
ENSG00000100393.9	EP300	-0.19	0.0229697	0.43039	8.79	8.3	9.33	10.49		MT-ND6	1.37	3.9886	0.00582993	0.129715	844.36	444.74	331.87	191.41	180.45	221.18
ENSG00000174233.7	ADCY6	-0.14	0.0234031	0.43039	30.24	28.52	33.87	31.91		FSBP	1.48	3.7425	0.007928	0.137956	2.37	1.39	1.2	0.8	0.77	0.89
ENSG00000012963.9	UBR7	-0.15	0.0233107	0.43039	42.42	46.43	49.3	52.11		UHRF2	0.42	3.99817	0.0057617	0.129653	99.19	78.86	75.33	48.67	54.59	62.28
ENSG00000073578.12	SDHA	0.14	0.0233306	0.43039	96.41	93.64	88.48	87.49		ARL2	-0.79	-3.9007	0.00649956	0.133294	32.53	35.43	46.15	68.05	65.84	52.96
ENSG00000168028.9	RPSA	0.12	0.0229368	0.43039	1854.04	1835.47	1759.9	1664.59		HIRIP3	-0.84	-3.85253	0.00690214	0.134247	9.61	13.52	17.88	25.2	22.03	19.11
ENSG00000187808.3	SOWAHD	0.31	0.0235269	0.430728	4.54	5.22	3.8	4.13		LTBP2	0.79	3.7324	0.00803022	0.137956	0.31	0.42	0.45	0.15	0.38	0.24
ENSG00000119950.16	MXI1	0.29	0.0235075	0.430728	4.54	4.21	3.68	3.6		DYNLL1	-0.4	-3.98823	0.00583259	0.129715	279.86	246.59	228.83	330.35	338.38	310.82
ENSG00000115241.9	PPM1G	0.12	0.023538	0.430728	78.37	80.57	74.73	73.48		ZNF554	0.54	3.749	0.00786299	0.137956	2.57	2.33	2.33	1.45	1.5	1.65
ENSG00000160326.9	SLC2A6	-0.15	0.0235733	0.430736	17.41	18.11	20.35	19.23		ATAD5	0.4	3.95307	0.00609102	0.130833	16.46	17.16	14.24	11.43	10.72	11.67
ENSG00000103064.9	SLC7A6	-0.14	0.0236132	0.430828	34.71	34.38	34.76	36.2		DNAJA3	-0.42	-3.95161	0.00610202	0.130864	44.58	39.3	45.54	41.02	47.23	55.71
ENSG00000172663.4	TMEM134	0.44	0.0236666	0.430962	6.28	6.05	4.53	4.91		TCP11L2	0.76	3.73731	0.00798037	0.137956	4.12	3.51	2.77	1.89	1.83	2.11
ENSG00000152894.10	PTPRK	0.3	0.0237673	0.430962	3.1	2.92	3.07	2.91		URB2	-0.69	-3.90393	0.00647358	0.133294	6.47	8.88	9.7	11.5	13.06	12.32
ENSG00000143409.11	FAM63A	0.28	0.0237906	0.430962	5.53	5.17	3.95	4.42		HIST1H4F	-1.01	-3.98594	0.00584905	0.129715	538.05	649	986.69	1800.15	1679.77	1107.15
ENSG00000132326.7	PER2	-0.22	0.0236907	0.430962	5.02	5.86	6.32	5.77		TSPAN17	-0.84	-3.81114	0.00726984	0.135445	5.25	8.12	9.79	11.65	13.71	12.28
ENSG00000143774.12	GUK1	0.16	0.023795	0.430962	108.73	101.75	99.9	92.24		MINOS1	-0.77	-3.80957	0.00728421	0.135445	24.62	33.81	25.98	46.47	36.89	35.99
ENSG00000055955.11	ITIH4	0.5	0.0239343	0.431702	3.09	3.66	2.57	2.41		CD34	2.47	4.7986	0.00226003	0.114018	0.13	0.07	0.12	0.02	0.03	0.02
ENSG00000127415.8	IDUA	-0.29	0.0242203	0.431702	5.93	6.35	10.07	7.18		QARS	-0.54	-3.96985	0.00596616	0.130209	84.28	123.25	122.37	159.01	166.61	141.53
ENSG00000116711.8	PLA2G4A	0.22	0.0242128	0.431702	4.6	4.82	4.12	4.18		DDN	-1.33	-3.73275	0.00802666	0.137956	0.51	1.16	1.33	2.37	2.69	1.91
ENSG00000184381.14	PLA2G6	0.22	0.024034	0.431702	18.14	20.35	18.66	17.11		XAB2	-1.22	-3.77907	0.00756957	0.135864	2.11	4.26	4.98	9.57	9.82	6.61
ENSG00000096070.15	BRPF3	-0.2	0.0241819	0.431702	8.23	6.65	9.11	8.43		ZMYM1	0.73	3.88957	0.00659024	0.133457	22.94	18.41	15.29	12.32	9.83	12.82
ENSG00000110200.4	ANAPC15	0.17	0.0241769	0.431702	58.43	55.14	48	50.31		CALR	-0.39	-3.98127	0.00588279	0.129764	364.37	310.38	325.3	380.46	385.35	385.39
ENSG00000162231.9	NXF1	-0.16	0.0240129	0.431702	28.75	30.68	33.68	35.46		PROS1	0.7	3.75612	0.00779241	0.13784	5.31	4.15	3.89	2.32	2.4	3.01
ENSG00000143013.8	LMO4	0.15	0.0239228	0.431702	55.89	54.16	50.89	47.96		MTF1	-0.55	-3.78168	0.00754469	0.135864	3.29	2.93	3.11	2.57	3.71	3.9
ENSG00000173457.6	PPP1R14B	0.15	0.0240105	0.431702	131.89	127.2	126.87	115.19		KIAA1257	0.87	3.70084	0.00835901	0.138799	4.52	2.43	2.31	0.78	0.74	1.49
ENSG00000095139.9	ARCN1	-0.14	0.0241653	0.431702	30.6	31.87	33.21	35.64		NEDD9	0.49	3.79169	0.00745007	0.135864	11.24	8.62	9.53	6.25	7.33	7.05
ENSG00000198518.5	HIST1H4E	0.25	0.0240489	0.431702	613.96	513.74	453.41	510.18		PTPLA	0.68	3.79811	0.00739004	0.135864	34.97	32.91	29.05	18.5	22.05	26.03
ENSG00000132541.6	HRSP12	0.24	0.0242675	0.43192	18.03	16.98	15.47	14.51		DOK5	0.8	3.69923	0.00837616	0.138799	1.15	0.92	0.88	0.54	0.53	0.78
ENSG00000142945.8	KIF2C	0.13	0.0243044	0.431954	60.58	66.71	61.32	59.43		WLS	-0.54	-3.78145	0.00754691	0.135864	11.11	11.39	9.7	12.18	14.49	13.47
ENSG00000124529.3	HIST1H4B	0.28	0.0243622	0.43236	1735.29	1407.87	1314.07	1349.51		HPS3	0.53	3.88975	0.00658879	0.133457	27.04	25.47	20.59	13.04	15.29	18.25
ENSG00000133121.16	STARD13	-0.23	0.0244457	0.433218	7.15	6.64	7.52	8.23		SSH1	-0.7	-3.71976	0.00816021	0.137956	0.93	1.31	1.17	1.93	1.73	1.95
ENSG00000143919.10	CAMKMT	0.36	0.0244875	0.433338	4.89	4.88	4.39	3.8		PLEKHS1	3.14	5.56729	0.00100171	0.105791	0.03	0.04	0.04	0	0	0.01
ENSG00000256646.3	PSMA2	0.3	0.0245927	0.433572	3.99	3.74	3.6	3.02		HIST1H2BF	-0.53	-3.9544	0.006081	0.130823	277.25	231.56	281.71	411.57	370.41	338.92
ENSG00000204524.5	ZNF805	-0.27	0.0246411	0.433572	3.72	4.33	5.11	4.85		LGR4	0.64	3.74657	0.00788719	0.137956	5.46	4.53	3.71	3.04	2.74	3.11
ENSG00000166788.5	SAAL1	0.18	0.0246385	0.433572	21.94	24.87	20.82	21.5		TMF1	0.44	3.91825	0.0063594	0.132861	28.12	24.86	24.49	20.31	18.98	23.61
ENSG00000087087.14	SRRT	-0.13	0.0245459	0.433572	73.61	74.04	78.26	82.91		SPRYD4	-0.65	-3.7155	0.00820445	0.137956	2.63	3.39	3.68	5.09	5.01	4.61
ENSG00000130741.6	EIF2S3	0.12	0.0246855	0.433735	212.21	225.21	209.65	201.48		SYT17	-1.08	-3.75435	0.00780982	0.13792	0.19	0.58	0.54	0.74	0.71	0.71
ENSG00000230567.3	FAM203B	2.29	0.0249135	0.434455	0.6	2.04	0.51	0.2		HNRNPAB	-0.41	-3.94688	0.00613777	0.131016	169.65	156.93	162.51	201.68	197.04	214.71
ENSG00000214530.3	STARD10	0.42	0.0248688	0.434455	2.32	2.94	1.85	2.56		FZD3	0.59	3.92381	0.00631572	0.132746	22.3	18.15	15.65	11.34	12.98	14.55
ENSG00000185477.4	GPRIN3	1.1	0.0248087	0.434455	0.03	0.04	0.03	0.01		TMOD2	0.6	3.69664	0.00840384	0.138901	1.18	0.78	0.75	0.65	0.49	0.66
ENSG00000140451.8	PIF1	0.22	0.0247825	0.434455	14.78	16.01	14.2	13.58		AIFM2	-1.13	-3.67194	0.0086731	0.13936	0.39	0.66	0.82	1.23	1.3	1.39
ENSG00000147853.12	AK3	0.14	0.0248852	0.434455	23.87	24.8	22.45	22.32		SPAG9	0.39	3.93821	0.00620399	0.131609	91.18	78.54	69.91	45.09	51.23	62.43
ENSG00000135390.13	ATP5G2	0.13	0.0249376	0.434455	460.58	465.59	439.47	432.78		PSMD2	-0.9	-3.91695	0.00636966	0.132861	61.58	83.68	84.35	105.5	110.53	117.05
ENSG00000214212.4	C19orf38	0.93	0.0255723	0.435322	0.95	0.62	0.37	0.49		MICAL2	-0.69	-3.66877	0.00870827	0.13936	0.81	0.83	0.62	0.98	0.71	1.15
ENSG00000165714.6	LOH12CR1	0.39	0.0252487	0.435322	3.2	3.19	2.14	2.67		RPL3	-0.6	-3.95555	0.00607238	0.130823	962.94	1366.08	1409.57	1767.32	1959.91	1817.02
ENSG00000153666.5	GOLGA8I	-1.17	0.025578	0.435322	0.02	0.03	0.07	0.06		POLR3H	-0.9	-3.79204	0.00744674	0.135864	6.6	8.73	9.73	14.92	14.49	14.72
ENSG00000100292.12	HMOX1	-1.2	0.0254653	0.435322	0.08	0.11	0.17	0.17		BACH2	0.56	3.67784	0.00860792	0.13936	1.02	1.34	0.95	0.59	0.58	0.46
ENSG00000029153.10	ARNTL2	-0.23	0.0250313	0.435322	4.08	4.26	4.62	4.68		LIN7A	1.55	3.72795	0.00807566	0.137956	0.39	0.27	0.13	0.04	0.06	0.08
ENSG00000131381.8	ZFYVE20	-0.19	0.0250883	0.435322	3.98	3.77	4.02	4.5		DNMT3A	-0.45	-3.86474	0.00679755	0.133841	12.79	16.34	15.87	23.75	20.26	19.88
ENSG00000065970.4	FOXJ2	-0.31	0.0253619	0.435322	3.27	2.78	3.36	4.12		ETFB	-0.71	-3.82798	0.00711773	0.135099	30.08	36.22	47.02	63.39	63.06	54.41
ENSG00000244405.3	ETV5	-0.24	0.0255864	0.435322	10.4	10.77	9.9	10.68		MLLT3	0.87	3.67985	0.00858585	0.13936	2.98	2.04	2.04	1.06	0.86	1.13
ENSG00000183850.9	ZNF730	0.19	0.0253983	0.435322	13.09	13.96	13.06	11.65		EIF1	-0.64	-3.87627	0.00670039	0.133659	44.91	50.36	49.29	83.7	64.74	61.38
ENSG00000001461.12	NIPAL3	0.18	0.0253374	0.435322	10.21	9.91	8.81	8.67		PHKA2	-0.43	-3.82092	0.00718108	0.135445	7.17	9.49	8.8	10.53	13.05	11.7
ENSG00000110721.7	CHKA	-0.16	0.0251964	0.435322	19.86	21.39	25.2	25.11		SGK3	0.57	3.81773	0.00720992	0.135445	19.06	18.27	17.61	7.81	10.3	14.56
ENSG00000196866.2	HIST1H2AD	0.33	0.0253418	0.435322	582.03	441.24	416.36	416.16		TRIM22	0.49	3.89857	0.00651685	0.133294	58.19	44.78	47.32	31.25	33.87	39.5
ENSG00000101126.11	ADNP	-0.16	0.0255306	0.435322	21.03	20.25	21.99	23.82		HES1	2.3	4.35851	0.0037367	0.118263	0.23	0.27	0.19	0.01	0.05	0.07
ENSG00000174437.12	ATP2A2	-0.15	0.0250975	0.435322	57.06	55.95	64.22	64.53		CLEC2A	-1.3	-3.82369	0.00715616	0.135445	0.42	0.23	0.34	0.86	0.63	0.85
ENSG00000159140.13	SON	-0.16	0.0253723	0.435322	91.88	89.25	89.37	99.86		MANEAL	-0.85	-3.68392	0.00854139	0.13936	1.83	2.86	3.49	4.57	4.45	5.13
ENSG00000198327.3	HIST1H4F	0.24	0.0255094	0.435322	2192.45	1906.91	1666.7	1888.38		ARHGAP21	0.5	3.92124	0.00633589	0.132861	60.79	55.93	47.39	30.26	32.39	43.51
ENSG00000063046.13	EIF4B	0.12	0.0253116	0.435322	309.84	333.04	308.33	284.59		TRAP1	-0.72	-3.88741	0.00660803	0.133457	40.73	60.73	58.04	66.75	64.91	81.88
ENSG00000089289.11	IGBP1	0.16	0.0256891	0.436468	30.52	29.95	27.82	27.53		TIMM50	-0.58	-3.83711	0.00703668	0.134868	38.11	46.49	47.52	45.12	47.15	57.74
ENSG00000123600.14	METTL8	-0.17	0.0257556	0.436997	19.18	20.56	23.37	20.2		TUSC2	-1.21	-3.70985	0.00826371	0.138273	2.66	7.1	7.05	11.63	12.06	10.09
ENSG00000185252.13	ZNF74	0.16	0.0257945	0.437056	9.8	10.33	9.11	9.24		MBNL2	0.63	3.84308	0.00698428	0.134617	20.6	17.98	13.44	7.3	8.77	11.72
ENSG00000177051.5	FBXO46	-0.19	0.0258705	0.437744	12.84	12.28	12.6	13.41		KLC2	-1.06	-3.69123	0.00846208	0.139351	1.47	2.68	3.46	4.81	5.9	4.54
ENSG00000123453.12	SARDH	-0.47	0.0259136	0.437872	0.6	0.8	1.07	0.94		HNRNPLL	0.48	3.88226	0.00665055	0.133532	51.46	52.58	44.11	28.71	32.68	42.91
ENSG00000166987.10	MBD6	-0.33	0.0262121	0.437968	2.56	1.7	3	3.58		OLFML3	0.83	3.65643	0.00884695	0.14016	0.78	0.77	0.71	0.43	0.32	0.41
ENSG00000160325.10	CACFD1	0.3	0.0262731	0.437968	3.34	3.27	3.2	3.1		ERAP1	0.45	3.90679	0.00645058	0.133294	95.98	61.24	64.53	39.74	37.74	54.23
ENSG00000166401.9	SERPINB8	-0.23	0.0262017	0.437968	5.76	5.56	6.2	6.6		AEN	-0.9	-3.8162	0.00722377	0.135445	5.67	10.69	13.02	18.73	18.54	15.59
ENSG00000198585.7	NUDT16	0.2	0.0261769	0.437968	4.52	4.28	3.8	3.69		C16orf91	-0.79	-3.68967	0.00847895	0.139351	6.47	8.11	9.28	15.32	14.63	11.13
ENSG00000143622.6	RIT1	-0.2	0.0262738	0.437968	8.16	10.3	8.8	11.41		ALG1	-0.82	-3.74028	0.00795037	0.137956	8.05	9.43	11.17	15.27	15.16	14.35
ENSG00000221829.5	FANCG	0.16	0.0260602	0.437968	47.01	55.04	54.46	48.89		MXI1	0.63	3.75002	0.0078528	0.137956	23.63	15.3	12.74	5.93	6.77	10.87
ENSG00000068878.10	PSME4	-0.13	0.0260104	0.437968	17.87	18.44	20.99	21.26		C14orf28	0.61	3.67736	0.00861326	0.13936	4.4	3.77	3.72	2.15	2.08	2.66
ENSG00000188848.11	BEND4	-0.13	0.0260845	0.437968	10.59	10.83	11.98	11.84		SH3GL3	1.41	3.72197	0.00813728	0.137956	0.99	0.55	0.59	0.19	0.22	0.3
ENSG00000182572.2	HIST1H3I	0.28	0.0260032	0.437968	987.17	814.77	701.05	813.97		PSD3	0.39	3.91386	0.0063942	0.132968	77.36	59.93	52.28	36.2	41.79	46.87
ENSG00000143933.12	CALM2	0.12	0.0261476	0.437968	450.73	454.38	432.05	421.12		SLC22A18AS	-1.15	-3.6552	0.00886086	0.140181	0.49	0.68	0.56	1.32	1.2	0.98
ENSG00000140563.10	MCTP2	-0.34	0.0265972	0.43839	1.88	1.74	3.01	2.39		STRA13	-0.95	-3.72462	0.00810988	0.137956	13.29	21.51	24.5	41.5	39.18	30.74
ENSG00000162961.9	DPY30	0.2	0.0263971	0.43839	35.19	36.47	33.56	30.66		SCIMP	-0.67	-3.67018	0.00869259	0.13936	3.98	4.66	4.24	6.15	5.33	6.32
ENSG00000197780.5	TAF13	-0.2	0.0265912	0.43839	22.49	24.81	26.7	28.41		BEND7	1.31	3.68951	0.00848065	0.139351	0.41	0.54	0.45	0.25	0.1	0.3
ENSG00000169220.13	RGS14	-0.21	0.0266879	0.43839	12.52	13.89	17.56	15.81		PLXNC1	0.38	3.88101	0.00666092	0.133532	27.15	24.59	22.06	14.19	17.17	20.07
ENSG00000138764.9	CCNG2	0.26	0.0264786	0.43839	14.03	15.62	12.24	13.77		SLC39A4	-1.02	-3.65451	0.0088687	0.140181	5.18	7.7	8.1	15.79	13.24	10.72
ENSG00000140688.12	C16orf58	0.17	0.0264547	0.43839	20.17	19.5	17.48	17.27		DUSP23	-1.06	-3.66464	0.00875439	0.139463	5.34	9.86	11.46	18.83	19.82	15.25
ENSG00000167632.10	TRAPPC9	-0.17	0.0263464	0.43839	7.94	7.8	8.91	9.05		MRPS12	-1.71	-3.72588	0.00809694	0.137956	5.22	14.94	24.09	44.53	46.38	31.95
ENSG00000099795.2	NDUFB7	0.18	0.0266761	0.43839	134.92	129.89	125.16	116.18		HERC5	0.71	3.81209	0.0072612	0.135445	22.66	18.24	15.52	8.56	10.24	12.38
ENSG00000137312.10	FLOT1	-0.16	0.0265067	0.43839	31.46	31.83	35.56	36.04		ZDHHC5	-0.61	-3.85204	0.00690634	0.134247	22.19	21.13	21.81	21.04	22.84	25.35
ENSG00000198242.9	RPL23A	0.12	0.0266895	0.43839	1567.07	1548.85	1404.8	1473.48		HIST1H1E	-0.37	-3.90857	0.00643633	0.133294	1149.87	1268.35	1255.65	1689.27	1596.59	1469.14
ENSG00000149273.10	RPS3	0.12	0.0266019	0.43839	2320.5	2374.95	2186.67	2260.16		CHST10	-0.43	-3.76772	0.00767893	0.137104	11.08	13.53	12.9	13.52	14.52	16.65
ENSG00000181031.11	RPH3AL	0.28	0.0268325	0.438986	8.07	6.01	6.26	5.55		PGAM4	-0.84	-3.63577	0.00908442	0.141148	1.51	2.13	2.4	3.53	4.09	2.99
ENSG00000185158.8	LRRC37B	0.25	0.0268086	0.438986	6.98	7.22	5.66	5.46		TIFA	0.4	3.83317	0.00707153	0.13497	38.53	35.77	31.83	21.06	23.71	26.83
ENSG00000177425.6	PAWR	0.14	0.026772	0.438986	25.25	26.34	27.96	25.4		DOCK11	0.64	3.8891	0.00659414	0.133457	48.56	41.14	35.1	21.79	23.9	31.14
ENSG00000175183.5	CSRP2	0.25	0.0270298	0.440465	14.28	17.52	13.29	11.73		TSTA3	-0.68	-3.79498	0.00741919	0.135864	31.7	40.56	44.73	55.13	58.82	55.24
ENSG00000105472.8	CLEC11A	0.16	0.0269988	0.440465	117.89	110.56	106.12	102.9		WDR4	-1.17	-3.66395	0.00876222	0.139463	2.07	4.18	4.98	10.05	9.93	7.19
ENSG00000197756.5	RPL37A	0.12	0.0269921	0.440465	4049.87	4113.35	3953	3672.78		ITGB8	0.46	3.84371	0.00697871	0.134617	11.44	11.25	9.95	7.31	8.82	8.68
ENSG00000164048.9	ZNF589	-0.19	0.0271204	0.440779	5.1	5.66	6.41	6.14		CEP97	0.54	3.85356	0.00689322	0.134247	23.52	41.36	16.54	10.47	12.47	14.92
ENSG00000160752.10	FDPS	0.13	0.0271063	0.440779	170.88	180.5	171.41	161.36		MCU	0.42	3.74528	0.00790014	0.137956	23.9	15.46	16.47	10.91	12.52	16.21
ENSG00000100321.10	SYNGR1	0.32	0.027192	0.441361	5.33	6.47	4.27	4.47		GPATCH3	-1.01	-3.64607	0.00896512	0.140691	1.65	3.03	4.45	5.83	5.52	6.05
ENSG00000110851.7	PRDM4	-0.18	0.02725	0.441721	6.01	6.68	7.56	6.97		WDR49	1.09	3.61511	0.00932887	0.141852	1.13	1.6	1.1	0.32	0.48	0.73
ENSG00000023318.7	ERP44	-0.16	0.0273259	0.442213	9.41	9.09	10.42	10.57		WDR55	-0.64	-3.77954	0.0075651	0.135864	6.4	8.46	10.34	13.52	13.66	11.44
ENSG00000163625.11	WDFY3	-0.14	0.0274016	0.442213	10.33	12.73	14.99	12.58		IFIT3	0.67	3.67399	0.00865039	0.13936	8.33	6.26	5.94	3.61	3.97	4.58
ENSG00000126432.9	PRDX5	-0.14	0.0274007	0.442213	93.79	94.21	105.39	106.13		FGFBP3	-0.77	-3.59879	0.00952716	0.141857	0.48	0.39	0.48	0.72	0.8	0.67
ENSG00000125347.9	IRF1	0.15	0.0274235	0.442213	47.61	47.14	43.51	42.84		PCYT1B	0.8	3.59831	0.00953307	0.141857	1.02	0.65	0.68	0.23	0.34	0.38
ENSG00000095585.12	BLNK	0.68	0.0278017	0.44241	0.78	0.84	0.46	0.51		PARK7	-0.38	-3.85704	0.00686333	0.134247	167.81	145.13	146.95	181.18	196.12	187.6
ENSG00000222009.4	BTBD19	-0.97	0.0275106	0.44241	0.18	0.17	0.39	0.29		ELL3	0.45	3.74043	0.00794876	0.137956	25.64	28.33	25.85	18.8	18.62	20.84
ENSG00000253767.1	PCDHGA8	-1.11	0.0282102	0.44241	0.06	0.03	0.13	0.09		PSME2	-0.61	-3.85925	0.00684432	0.134247	127.97	163.48	174.05	213.55	216.81	205.92
ENSG00000250021.3	C15orf38-AP3S2	0.34	0.02779	0.44241	2.9	2.54	2.11	2.23		IFIH1	0.68	3.67935	0.00859132	0.13936	8.16	7.15	6.48	3.29	4.19	5.35
ENSG00000198453.8	ZNF568	-0.26	0.0277804	0.44241	3.11	3.14	3.48	3.35		NFYA	-0.61	-3.75583	0.00779526	0.13784	9.36	7.43	7.04	12.18	12.66	11.24
ENSG00000108474.12	PIGL	0.24	0.0279324	0.44241	15.12	17.28	13.17	14.88		C7orf50	-1.21	-3.6113	0.00937482	0.141852	2.91	3.61	5.09	6.82	6.41	5.54
ENSG00000163481.3	RNF25	0.22	0.0276155	0.44241	14.09	14.25	11.61	10.71		SNRPD2	-0.87	-3.85701	0.00686358	0.134247	173.99	252.93	314.43	465.69	469.55	343.74
ENSG00000100504.12	PYGL	0.22	0.0281075	0.44241	5.27	5.56	5.42	5.28		DCTN1	-0.43	-3.85241	0.00690315	0.134247	65.75	43.67	46.91	57.09	55.59	55.35
ENSG00000070190.8	DAPP1	0.22	0.0279597	0.44241	6.73	7.07	5.79	5.92		NPM3	-1.1	-3.67646	0.00862311	0.13936	13.58	25.47	31.28	37.71	37.34	41.64
ENSG00000137267.5	TUBB2A	0.25	0.0275401	0.44241	11.32	10.47	9.24	9.41		SLC3A2	-1.02	-3.83497	0.00705557	0.13494	73.04	70.86	70.78	111.49	107.88	98.33
ENSG00000078237.4	C12orf5	-0.21	0.0280875	0.44241	10.48	14.55	12.72	13.09		IRGM	0.66	3.61097	0.00937875	0.141852	5.66	7.25	7.59	4.17	3.49	3.99
ENSG00000102805.9	CLN5	-0.23	0.027924	0.44241	9.78	10.85	12.07	11.01		TOP2B	0.48	3.87626	0.00670051	0.133659	366.59	332.36	284.3	193.26	201.3	256.78
ENSG00000116729.9	WLS	0.17	0.0276085	0.44241	11.94	14.7	12.32	11.56		SSNA1	-1.39	-3.7102	0.00826004	0.138273	11.92	22.01	31.21	63.9	62.54	40.35
ENSG00000177917.6	ARL6IP6	0.17	0.0281526	0.44241	20.58	21.65	17.37	21.86		UBASH3B	0.32	3.87103	0.00674434	0.133841	148.65	180.65	187.81	132.7	137.35	161.54
ENSG00000143458.7	GABPB2	-0.15	0.0280488	0.44241	10.25	10.09	11.07	10.38		HDAC9	0.54	3.76161	0.00773842	0.137724	23.96	18.89	17.32	12.36	12.76	14.72
ENSG00000156411.5	C14orf2	0.14	0.0282237	0.44241	152.32	150.5	144.46	135.48		DNLZ	-1.04	-3.62022	0.00926779	0.141852	5.45	8.87	11.73	18.09	18.12	15.54
ENSG00000114503.6	NCBP2	-0.14	0.0277006	0.44241	52.12	58.01	61.94	58.38		ANKRD35	1.39	3.96051	0.00603528	0.130795	0.11	0.1	0.09	0.04	0.04	0.03
ENSG00000131503.16	ANKHD1	-0.15	0.0281761	0.44241	36.69	35.65	39.47	38		CEP57L1	0.8	3.7293	0.00806189	0.137956	32.29	24.47	19.54	12.98	12.8	16.38
ENSG00000244462.3	RBM12	-0.14	0.0277187	0.44241	59.53	64.62	68.45	64.42		VENTX	-1.1	-3.56847	0.00990761	0.141857	0.25	0.37	0.59	0.94	0.81	0.76
ENSG00000100297.11	MCM5	0.12	0.0280364	0.44241	128.34	130.67	120.98	118.82		DMXL2	0.41	3.81549	0.00723026	0.135445	12.86	14.16	11.71	8.72	9.83	10.32
ENSG00000203852.3	HIST2H3A	0.25	0.0281886	0.44241	448.56	373.12	330.89	372.97		RTEL1	-1.02	-3.62977	0.00915473	0.141495	3.64	4.4	4.08	5.08	4.57	5.73
ENSG00000203812.2	HIST2H2AA4	0.14	0.02756	0.44241	2713.92	2650.71	2418.29	2562.86		ATXN1L	-0.49	-3.75067	0.00784638	0.137956	6.78	5.29	5.41	7.03	6.73	6.58
ENSG00000106025.4	TSPAN12	0.7	0.0285227	0.444211	0.74	0.64	0.47	0.35		KBTBD3	0.52	3.61746	0.00930071	0.141852	6.72	6.81	4.65	3.56	4.54	4.09
ENSG00000139572.3	GPR84	-0.47	0.0285721	0.444211	1.26	1.25	1.94	1.65		ATP6V1F	-0.99	-3.71834	0.00817487	0.137956	23.12	38.88	49.26	81.52	79.35	59.99
ENSG00000100350.10	FOXRED2	-0.19	0.0284631	0.444211	7.85	8.16	8.83	9.38		SF3B2	-0.36	-3.84927	0.00693031	0.134332	84.38	79.66	90.11	93.03	90.71	106.36
ENSG00000136720.6	HS6ST1	-0.17	0.0285495	0.444211	8.96	8.72	9.81	10.42		HLA-DRA	0.4	3.82986	0.00710098	0.135099	109.47	113.58	101.25	73.55	77.07	90.44
ENSG00000176390.10	CRLF3	-0.18	0.0285193	0.444211	15.79	20.06	19.8	20.35		DDX39A	-0.98	-3.81334	0.00724976	0.135445	28.82	51.94	66.14	93.58	99.22	86.77
ENSG00000167747.9	C19orf48	0.16	0.0285582	0.444211	141.75	134.06	134.11	122.29		EFHC2	1.42	3.62012	0.00926892	0.141852	0.64	0.39	0.5	0.21	0.1	0.25
ENSG00000125691.8	RPL23	0.13	0.0285903	0.444211	1920.54	1855.62	1767.94	1734.9		IL1R1	1.06	3.57315	0.00984789	0.141857	0.48	0.45	0.37	0.14	0.21	0.29
ENSG00000068781.16	STON1-GTF2A1L	-0.59	0.0286735	0.444944	0.26	0.29	0.44	0.4		SAE1	-0.38	-3.84789	0.00694226	0.134374	192.33	129.59	111.82	113.97	118.03	136
ENSG00000174669.7	SLC29A2	0.68	0.0289761	0.445165	0.52	0.44	0.3	0.29		SEL1L3	0.44	3.72591	0.0080967	0.137956	20.31	12.78	14.46	7.86	8.56	13.44
ENSG00000166501.8	PRKCB	0.27	0.0288516	0.445165	2.32	2.74	1.93	1.92		RAB4B	-1.33	-3.60684	0.00942876	0.141857	2.51	4.92	6.55	14.25	15.05	7.8
ENSG00000102977.9	ACD	0.24	0.0289518	0.445165	13.37	9.9	9.66	9.94		CCDC107	-1.3	-3.67417	0.00864841	0.13936	7.21	15.25	21.24	40.39	37.43	27
ENSG00000107362.9	ABHD17B	0.14	0.0289199	0.445165	27.44	29.21	26.78	26.86		TRAF6	0.48	3.72453	0.00811089	0.137956	10.24	11.05	9.09	7.1	6.04	7.75
ENSG00000101365.16	IDH3B	0.13	0.0289568	0.445165	70.45	71.06	67.71	65.41		SMYD5	-1.05	-3.66185	0.00878578	0.139529	6.44	9.06	9.03	13.93	14.86	12.77
ENSG00000170340.10	B3GNT2	0.16	0.0287255	0.445165	32.43	37.22	30.97	32.55		EMC8	-0.47	-3.73684	0.00798506	0.137956	15.78	22.9	22.31	27.11	25.14	29.16
ENSG00000109046.10	WSB1	0.15	0.0288924	0.445165	46.46	54.16	50.41	50.39		ZNF219	-1.27	-3.5616	0.00999609	0.141857	0.89	0.79	1.79	2.13	1.73	1.87
ENSG00000072571.15	HMMR	0.13	0.0289656	0.445165	43.38	47.24	44.74	40.21		ARPC4	-0.8	-3.82888	0.00710966	0.135099	108.47	104.4	109.29	161.03	159.71	131.17
ENSG00000221874.4	ZNF321P	-0.79	0.029358	0.445647	0.43	0.81	1.07	1.04		OSBP	-0.34	-3.77969	0.00756364	0.135864	10.03	11.49	10.96	12.39	13.2	14.19
ENSG00000258643.1	BCL2L2-PABPN1	0.67	0.0292823	0.445647	1.62	2.24	1.72	1.12		NOL12	-0.69	-3.68354	0.00854547	0.13936	16.29	15.26	20.85	29.59	30.78	24.83
ENSG00000130270.12	ATP8B3	-0.25	0.0292763	0.445647	3.44	4.18	4.39	4.62		MRPL4	-1.21	-3.6879	0.0084981	0.139359	7.43	16.23	20.12	32.01	33.11	26.75
ENSG00000118985.10	ELL2	0.25	0.0293338	0.445647	2.72	3.31	2.38	2.34		FIS1	-0.85	-3.7017	0.00834993	0.138799	22.31	33.03	42.13	63.25	64.64	48.89
ENSG00000164506.10	STXBP5	-0.21	0.0292336	0.445647	4.18	5.19	6.14	5.44		NME1	-0.53	-3.83811	0.00702789	0.134868	296.77	208	195.16	313.05	310.31	290.69
ENSG00000177383.3	MAGEF1	0.18	0.029075	0.445647	20.24	23.63	19.82	19.56		STIP1	-0.35	-3.84421	0.00697437	0.134617	286.42	202.07	209.55	200.46	210.72	261.25
ENSG00000257315.1	ZBED6	-0.16	0.0293683	0.445647	7.08	7.76	8.49	8.37		VNN1	1.45	3.63865	0.00905097	0.141019	0.34	0.27	0.21	0.14	0.06	0.09
ENSG00000063601.12	MTMR1	-0.17	0.0292168	0.445647	9.5	10.37	11.69	12.16		GDPD1	0.58	3.56389	0.0099665	0.141857	3.26	2.95	3.22	1.72	1.78	1.84
ENSG00000112742.5	TTK	0.14	0.0292778	0.445647	29.94	31.91	29.79	27.34		PPTC7	-0.58	-3.67682	0.00861922	0.13936	4.44	4.33	3.69	5.72	5.22	5.02
ENSG00000142676.8	RPL11	0.11	0.0292852	0.445647	1476.66	1586.99	1483.58	1440.45		C8orf33	-0.56	-3.7929	0.00743873	0.135864	19.86	28.66	30.3	40.23	41.89	42.07
ENSG00000136630.11	HLX	0.21	0.0295038	0.446842	9.87	10.86	9.73	10.15		SHROOM3	2.17	3.98853	0.00583042	0.129715	0.05	0.03	0.04	0.05	0.03	0.01
ENSG00000180035.6	ZNF48	0.16	0.0295194	0.446842	12.46	12.34	11.93	11.25		MAN1A1	0.57	3.66979	0.00869698	0.13936	6.1	5.67	4.62	3.1	3.45	3.93
ENSG00000128309.12	MPST	0.16	0.0295619	0.446938	24.7	25.15	22.65	21.95		CPNE3	0.58	3.82155	0.00717542	0.135445	55.55	48.69	40.74	31.1	30.57	35.92
ENSG00000172318.4	B3GALT1	0.76	0.0297391	0.447438	0.27	0.28	0.12	0.18		TTC33	0.55	3.61804	0.00929379	0.141852	14.45	6.95	7.53	5.6	4.94	6.44
ENSG00000196935.4	SRGAP1	-0.46	0.0296485	0.447438	0.27	0.26	0.77	0.46		DDX60L	0.48	3.73806	0.00797276	0.137956	15.66	13.18	10.97	9.48	9.06	8.57
ENSG00000127364.2	TAS2R4	-1.02	0.0297633	0.447438	0.19	0.34	0.59	0.52		TRIM5	0.36	3.78332	0.00752914	0.135864	39.04	33.69	32.36	24.71	25.49	27.9
ENSG00000007372.16	PAX6	0.14	0.0297814	0.447438	29.47	31.07	29.48	27.96		SDSL	-2.02	-3.53481	0.0103495	0.141933	0.29	0.94	1.31	3.99	3.01	1.72
ENSG00000255112.2	CHMP1B	0.15	0.0297544	0.447438	23.37	24.91	23.35	21.2		PIR	-0.52	-3.58524	0.00969516	0.141857	8.56	6.18	6.12	7.34	8.17	9.17
ENSG00000140443.9	IGF1R	-0.15	0.0298123	0.447438	16.95	16.81	18.07	20.81		DEPDC1	0.74	3.81037	0.00727692	0.135445	91.53	64.7	45.71	24.52	26.63	42.25
ENSG00000166532.11	RIMKLB	0.13	0.0298636	0.447664	22.69	23.4	22.41	21.87		ATOH8	3.2	4.97253	0.00186693	0.112811	0.1	0.06	0.06	0	0.01	0
ENSG00000071967.7	CYBRD1	0.75	0.0301117	0.448734	0.48	0.61	0.31	0.23		PCBD1	-0.57	-3.62183	0.00924857	0.141852	13.14	16.2	16.79	22.66	23.01	20.78
ENSG00000175395.11	ZNF25	-0.25	0.0301893	0.448734	2.15	2.38	2.67	2.67		ATP5I	-0.48	-3.78461	0.00751687	0.135864	326.36	279.21	309.66	506.81	465.96	372.91
ENSG00000110090.8	CPT1A	-0.17	0.0300307	0.448734	5.69	5.61	6.73	5.87		PEX1	0.46	3.80653	0.00731215	0.135584	54.87	46.92	39.94	27.3	29.01	36.58
ENSG00000162032.11	SPSB3	0.18	0.0300664	0.448734	20.78	21.25	19.84	18		NIN	0.31	3.83073	0.00709316	0.135099	93.34	95.95	89.23	75.36	72.15	78.8
ENSG00000159788.14	RGS12	-0.18	0.030125	0.448734	13.78	14.07	18.63	16.32		TNPO2	-0.95	-3.77187	0.00763873	0.136659	24.52	35.16	34.52	42.61	45.17	43.23
ENSG00000011258.11	MBTD1	0.15	0.030182	0.448734	12.17	13.47	11.38	12.35		KLHDC1	0.84	3.53516	0.0103448	0.141933	0.49	0.58	0.75	0.34	0.23	0.39
ENSG00000113048.12	MRPS27	0.13	0.030085	0.448734	49.34	47.45	44.76	45.17		UBXN11	-0.93	-3.57514	0.00982257	0.141857	2.36	3.3	3.67	5.15	4.93	4.74
ENSG00000038274.12	MAT2B	0.13	0.030264	0.449305	70.35	72.49	64.33	66.96		DOPEY1	0.47	3.74128	0.00794029	0.137956	11.04	11.79	10.04	6.86	8.01	9.31
ENSG00000073350.9	LLGL2	-0.23	0.0303386	0.449504	11.05	10.12	14.53	11.23		AHR	0.68	3.58691	0.0096743	0.141857	3.36	4.22	2.56	2.35	2.37	2.99
ENSG00000160712.8	IL6R	-0.17	0.0303763	0.449504	4.78	4.24	4.78	4.63		KCNJ16	0.94	3.57249	0.00985619	0.141857	0.24	0.22	0.21	0.18	0.09	0.15
ENSG00000133858.11	ZFC3H1	-0.17	0.0303987	0.449504	12.66	13.19	14.32	15.15		LPHN2	1.1	3.51988	0.0105524	0.142214	0.88	0.51	0.44	0.15	0.18	0.29
ENSG00000197024.4	ZNF398	-0.14	0.030423	0.449504	10.74	11.74	13.64	13.59		NFKBIB	-1.22	-3.59349	0.00959251	0.141857	2.47	4.99	7.7	11.07	13.13	9.43
ENSG00000101115.8	SALL4	0.87	0.0307653	0.452289	0.53	0.5	0.18	0.28		DHODH	-0.5	-3.61393	0.00934311	0.141852	10.79	9.99	9.72	12.27	11.55	12.27
ENSG00000119946.9	CNNM1	-0.38	0.0308016	0.452289	0.72	0.65	0.87	0.87		ITPRIP	-1.05	-3.58339	0.00971836	0.141857	1.27	1.99	2.24	3.65	3.66	2.98
ENSG00000162729.9	IGSF8	-0.23	0.0308171	0.452289	4.52	4.16	5.12	5.69		CTSB	-0.58	-3.78537	0.00750969	0.135864	44.13	50.31	53.77	68.42	76.48	67.08
ENSG00000184182.14	UBE2F	-0.16	0.0306921	0.452289	26.17	25.62	28.82	27.84		CD72	0.33	3.77753	0.00758436	0.135864	62.44	68.82	72.67	56.02	55.52	53.67
ENSG00000115306.11	SPTBN1	0.13	0.0307445	0.452289	33.75	33.81	32.77	30.44		CFL1	-0.78	-3.8193	0.00719571	0.135445	529.49	506.84	596.68	839.01	856.74	709.46
ENSG00000105640.8	RPL18A	0.14	0.0308312	0.452289	1760.11	1673.52	1590.02	1597.67		SART1	-0.62	-3.71635	0.00819562	0.137956	26.05	24.4	33.27	30.46	32.65	36.03
ENSG00000185686.13	PRAME	-0.78	0.0309286	0.45318	0.18	0.2	0.34	0.39		AKR1C3	1.17	3.57518	0.00982196	0.141857	0.79	0.61	0.97	0.23	0.26	0.24
ENSG00000134852.10	CLOCK	-0.19	0.0309859	0.45348	9.21	8.21	8.51	8.42		ASH1L	0.41	3.78427	0.00752007	0.135864	15.41	13.99	14.11	10.07	10.95	11.36
ENSG00000154556.13	SORBS2	0.37	0.0314864	0.455139	2.91	2.74	2.9	1.71		COLCA1	2.4	4.16322	0.00471366	0.125994	0.08	0.06	0.08	0	0.01	0.01
ENSG00000107242.13	PIP5K1B	-0.38	0.0319927	0.455139	1.24	1.63	1.86	1.84		TMEM186	-0.67	-3.5618	0.00999358	0.141857	3.78	5.23	4.98	7.59	7.86	6.35
ENSG00000120278.10	PLEKHG1	-1.17	0.0314348	0.455139	0.02	0.03	0.15	0.09		EDF1	-0.82	-3.76723	0.0076836	0.137104	137.99	100.52	159.88	265.19	250.4	185.77
ENSG00000198133.4	TMEM229B	-0.3	0.032097	0.455139	1.48	1.9	2.46	2.51		C10orf25	0.59	3.62165	0.00925072	0.141852	8.93	7.85	6.86	4.25	4.94	5.77
ENSG00000025434.14	NR1H3	0.3	0.0312432	0.455139	7.8	7.91	7.98	5.81		NME4	-0.9	-3.71988	0.00815894	0.137956	28.16	38.65	58.77	76.32	80.35	69.56
ENSG00000131759.13	RARA	-0.26	0.031727	0.455139	5.12	4.66	6.19	6.38		ATP6V1G2	0.7	3.50673	0.0107346	0.1431	1.47	1.69	1.83	1.09	0.77	1.13
ENSG00000112667.8	DNPH1	0.24	0.0317303	0.455139	24.31	23.47	22.31	19.37		BMPR1A	0.58	3.71596	0.0081997	0.137956	13.23	12.98	11.14	4.37	6.87	8.28
ENSG00000183978.7	COA3	0.19	0.0312047	0.455139	28.51	29.55	27.09	25.21		ZNF799	0.55	3.59947	0.00951877	0.141857	6.97	6.93	5.66	3.78	4.18	4.64
ENSG00000157259.6	GATAD1	0.18	0.0314349	0.455139	6.97	7.68	6.57	6.99		U2AF2	-1.07	-3.78885	0.00747679	0.135864	33.43	54.98	77.71	116.99	120.73	98.31
ENSG00000176903.3	PNMA1	-0.2	0.0317562	0.455139	8.8	8.91	9.67	10.89		MAP7	0.47	3.58941	0.00964305	0.141857	4.73	4.59	4.18	2.63	2.91	3.33
ENSG00000165506.10	DNAAF2	-0.17	0.0315742	0.455139	8.37	9.34	10.1	10.17		BRINP2	1.09	3.64575	0.00896882	0.140691	0.42	0.31	0.38	0.26	0.24	0.2
ENSG00000240065.3	PSMB9	0.17	0.0319563	0.455139	41.88	40.99	38.38	38.73		C19orf77	0.52	3.57612	0.0098101	0.141857	17.83	19.97	25.04	16.76	16.4	15.46
ENSG00000156504.12	FAM122B	-0.19	0.0321678	0.455139	9.96	9.27	11.55	11.03		CTAGE1	2.05	4.02066	0.00560485	0.12845	0.12	0.05	0.07	0.01	0.02	0.02
ENSG00000154920.10	EME1	0.17	0.0315814	0.455139	19.79	21.02	17.54	17.35		FDXR	-1.01	-3.5451	0.0102122	0.141933	1.78	2.77	3.63	5.78	5.29	4.5
ENSG00000113838.8	TBCCD1	-0.18	0.0319088	0.455139	10.85	11.51	13.64	11.53		CLK1	0.67	3.79287	0.007439	0.135864	178.25	131.62	112.59	75.12	81.78	99.76
ENSG00000171503.7	ETFDH	-0.18	0.0319379	0.455139	13.21	15.85	18.2	16.22		EIF3I	-0.44	-3.78484	0.00751465	0.135864	105.68	131.38	138.17	157.83	157.97	169
ENSG00000141867.13	BRD4	-0.17	0.032038	0.455139	11.57	10.96	13.04	13.45		ATP5J	-0.56	-3.7274	0.00808137	0.137956	96.22	93.34	80.1	158.57	123.57	115.82
ENSG00000176444.14	CLK2	0.14	0.0312135	0.455139	30.64	31.44	29.34	30.46		SNRPB	-0.87	-3.78417	0.00752101	0.135864	113.51	126.65	173.55	272.25	269.33	188.35
ENSG00000131023.8	LATS1	-0.16	0.0320795	0.455139	10.7	10.59	11.62	11.29		HPGD	0.78	3.52297	0.0105101	0.142214	3.93	2.05	2.16	1.53	1.9	1.69
ENSG00000150776.13	C11orf57	0.15	0.0319638	0.455139	19.84	21.72	18.47	20.27		FOXL1	2.05	4.10877	0.00503412	0.12612	0.07	0.12	0.07	0.01	0.01	0.03
ENSG00000183337.12	BCOR	-0.15	0.0314372	0.455139	11.91	11.57	13.13	12.41		RHOQ	0.59	3.70993	0.00826288	0.138273	47.32	27.59	25.93	15.4	16.15	22.44
ENSG00000155850.7	SLC26A2	-0.16	0.03216	0.455139	6.66	7.9	8.02	8.64		PROCA1	-0.75	-3.52851	0.0104346	0.142161	3.38	3.47	3.26	5.15	3.87	4.04
ENSG00000101084.12	C20orf24	-0.14	0.0317283	0.455139	68.18	74.34	78.47	79.44		FBXO32	0.51	3.56248	0.00998468	0.141857	7.05	7.56	6.69	3.93	5.11	6.13
ENSG00000162819.7	BROX	0.14	0.0314968	0.455139	28.88	30	25.12	26.24		PROCR	-0.59	-3.52016	0.0105486	0.142214	3.71	3.44	3.56	5.5	5.62	4.67
ENSG00000197914.2	HIST1H4K	0.16	0.0313053	0.455139	491.34	475.98	466.42	430.09		RRAGA	-0.62	-3.63297	0.00911711	0.141176	10.61	16.1	16.07	21.88	21.64	20.55
ENSG00000117318.8	ID3	0.15	0.0313886	0.455139	101.19	100.13	96.69	90.53		TRUB2	-0.38	-3.6747	0.00864254	0.13936	21.38	21.73	23.93	26.34	27.92	28.82
ENSG00000059804.11	SLC2A3	-0.13	0.0318285	0.455139	32.18	31.04	36.91	34.27		ZNF506	0.5	3.72179	0.00813918	0.137956	43.31	30.92	27.58	19.4	20.23	25.26
ENSG00000116350.11	SRSF4	0.13	0.0318934	0.455139	65.41	72.45	65.26	63.85		COPS6	-0.49	-3.6531	0.0088848	0.140273	31.12	31.15	28.15	41.97	35.4	37.73
ENSG00000113719.11	ERGIC1	0.14	0.0315725	0.455139	64.03	61.9	59.97	57.25		IL20RB	-1.28	-3.68665	0.00851161	0.139359	0.12	0.06	0.14	0.2	0.33	0.2
ENSG00000117385.11	LEPRE1	0.17	0.0322855	0.455241	9.92	10.78	9.02	9.13		COL25A1	1.01	3.52238	0.0105181	0.142214	0.25	0.15	0.36	0.1	0.08	0.13
ENSG00000136938.8	ANP32B	-0.41	0.0322631	0.455241	44.49	43.71	48.33	72.81		PANK3	0.4	3.77909	0.00756942	0.135864	55.56	51.5	44.68	32.67	36.94	38.97
ENSG00000197930.8	ERO1L	-0.14	0.0322563	0.455241	25.55	24.91	28.67	27.62		IDH1	0.43	3.76032	0.00775108	0.137733	106.37	88.07	82.88	61.44	64.61	71.69
ENSG00000104853.11	CLPTM1	-0.16	0.0323255	0.455284	25.91	26.38	28.03	30.6		ZNF704	0.35	3.73772	0.00797621	0.137956	8.55	13.16	11.66	10.27	9.48	12.49
ENSG00000149806.6	FAU	0.13	0.0324515	0.456019	579.07	560.88	544.42	511.23		ZNF844	0.65	3.47244	0.0112262	0.144834	0.49	0.55	0.54	0.33	0.28	0.34
ENSG00000174748.14	RPL15	0.12	0.0324435	0.456019	1368.68	1293.71	1228.26	1214.96		PPM1K	0.48	3.76553	0.00770015	0.137221	62.27	56.38	54.79	45.59	44.73	46.48
ENSG00000169427.2	KCNK9	0.52	0.0325821	0.457334	3.68	3.01	2.22	2.8		MIEF1	-0.58	-3.69935	0.0083749	0.138799	8.12	11.26	12.99	16.12	17.88	14.93
ENSG00000260456.2	C16orf95	0.5	0.0327628	0.457721	3.19	3.53	2.42	2.41		CTXN1	-2.41	-3.77809	0.00757891	0.135864	0.03	0.14	0.1	0.62	0.68	0.29
ENSG00000154240.12	CEP112	-0.34	0.0328576	0.457721	2.57	1.81	2.43	2.92		ATP10D	0.48	3.66888	0.00870712	0.13936	11.4	12.52	11.97	6.93	8.55	9.57
ENSG00000141905.13	NFIC	-0.4	0.0327362	0.457721	1.44	1.56	1.79	2.79		TMEM208	-1.37	-3.53958	0.0102856	0.141933	5.1	11.76	15.06	28.84	26.45	19.58
ENSG00000130589.12	HELZ2	-0.31	0.0328007	0.457721	2.26	1.69	2.21	1.99		DCAF6	0.64	3.70687	0.00829508	0.138453	36.88	26.75	25.29	15.5	15.36	20.3
ENSG00000140526.12	ABHD2	-0.15	0.0328367	0.457721	10.93	16.03	14.44	17.22		SPIRE1	0.55	3.5391	0.0102921	0.141933	7.54	4.88	3.83	2.87	2.87	2.93
ENSG00000154518.5	ATP5G3	0.12	0.032869	0.457721	267.39	269.83	252.38	246.94		LPAR4	0.87	3.50704	0.0107304	0.1431	4.85	3.86	3.07	1.92	1.99	2.01
ENSG00000147604.9	RPL7	0.11	0.0327211	0.457721	2729.26	3011.43	2768.96	2678.53		TNPO3	-0.37	-3.72901	0.00806482	0.137956	19.17	23.72	23.99	26.57	29.12	29.28
ENSG00000179094.9	PER1	-0.24	0.0329163	0.457862	9.92	8.15	13.41	9.97		LILRA1	0.56	3.49459	0.0109059	0.14454	2.09	2.43	2.67	1.66	1.57	1.54
ENSG00000106089.7	STX1A	-0.23	0.0331919	0.458086	11.68	13.53	16.22	13.97		ELF2	0.46	3.74112	0.00794186	0.137956	69.02	60.56	56.8	36.46	40.81	50.17
ENSG00000198920.5	KIAA0753	-0.18	0.0329739	0.458086	6.52	6.07	6.7	6.14		CWC25	-0.47	-3.62887	0.00916528	0.141495	12.09	10.37	11.6	13.99	14.89	16.53
ENSG00000010072.11	SPRTN	-0.21	0.0331251	0.458086	8.48	9.31	11.56	10.76		GAB1	0.61	3.74382	0.00791467	0.137956	57.8	43.9	36.71	24.34	25.63	33.47
ENSG00000156973.9	PDE6D	0.17	0.0330738	0.458086	23.51	24.8	21.91	22.01		COX5A	-0.35	-3.72648	0.00809078	0.137956	172.96	159.98	166.97	198.33	206.6	225.9
ENSG00000008513.10	ST3GAL1	-0.13	0.0330339	0.458086	21.76	23.38	26.69	24.07		ADD3	0.72	3.75202	0.00783293	0.137956	129.97	102.69	85.96	53.21	53.7	72.74
ENSG00000115419.8	GLS	-0.12	0.0331763	0.458086	65.49	72.55	85.59	81.44		TMEM79	-1.21	-3.46867	0.0112816	0.144834	0.49	1	1.09	2.2	2	1.55
ENSG00000167552.9	TUBA1A	0.15	0.0331555	0.458086	176.91	167.47	161.84	151.26		FER	0.48	3.62219	0.00924437	0.141852	12.43	6.63	6.21	4.57	5.5	5.52
ENSG00000105854.8	PON2	-0.21	0.0333737	0.459005	11.01	11.83	12.49	13.16		DENND5B	0.52	3.54424	0.0102236	0.141933	5.71	4.77	4.39	3.01	2.84	3.44
ENSG00000101546.8	RBFA	0.15	0.0334072	0.459005	28.69	31.14	28.46	27.02		ABCF2	-0.55	-3.7111	0.00825053	0.138273	26.33	28.79	28.48	31.5	34.8	37.89
ENSG00000111247.10	RAD51AP1	0.16	0.0333965	0.459005	45.7	50.57	43.41	44.24		CYLD	0.43	3.66816	0.0087151	0.13936	20.72	13.79	13.12	10.29	10.08	11.2
ENSG00000110917.3	MLEC	-0.12	0.0333732	0.459005	43.35	48.65	50.39	50.77		SGPP1	0.49	3.59514	0.00957203	0.141857	9.88	8.29	8.29	5.38	5.93	6.63
ENSG00000240972.1	MIF	0.13	0.0335155	0.459981	380.92	366.14	349.65	340.85		NUGGC	1.02	3.56547	0.00994617	0.141857	0.15	0.14	0.13	0.09	0.09	0.08
ENSG00000151746.9	BICD1	-0.21	0.03357	0.460219	7.37	6.34	7.74	7.8		C4orf33	0.85	3.55124	0.0101312	0.141933	21.1	14.01	12.2	7.12	8.57	9.96
ENSG00000163293.7	NIPAL1	-1.14	0.033663	0.460623	0.1	0.13	0.26	0.14		NUDC	-0.73	-3.67306	0.00866066	0.13936	21.14	28.2	30.24	48.84	37.27	38.46
ENSG00000070495.10	JMJD6	-0.18	0.0336741	0.460623	16.54	15.73	19.59	17.26		ARG2	0.62	3.46882	0.0112794	0.144834	2.2	2.1	2.25	1.39	1.19	1.55
ENSG00000147883.9	CDKN2B	-0.8	0.0337955	0.461262	0.14	0.24	0.47	0.48		IGBP1	0.57	3.69582	0.00841269	0.138901	60.11	48.09	42.25	30.01	31.38	35.2
ENSG00000128203.6	ASPHD2	-0.4	0.0337616	0.461262	0.7	0.79	1.04	0.97		RNF26	-1.11	-3.54981	0.01015	0.141933	2.39	4.19	5.76	9.34	8.84	6.83
ENSG00000148842.13	CNNM2	-0.31	0.0340781	0.461585	1.66	1.36	1.91	1.57		NDUFA11	-1.1	-3.68735	0.00850404	0.139359	61.87	103.73	144.11	255.04	235.42	176.37
ENSG00000142684.7	ZNF593	0.2	0.0339798	0.461585	8.52	8.87	8.13	7.37		PIKFYVE	0.34	3.74318	0.00792113	0.137956	28.23	26.91	25.03	19.5	20.19	21.92
ENSG00000164654.11	MIOS	-0.18	0.0340568	0.461585	7.96	10.2	10.93	10.34		CHRNA9	1.18	3.52064	0.010542	0.142214	0.82	0.44	0.4	0.37	0.37	0.25
ENSG00000144485.6	HES6	-0.2	0.0340452	0.461585	16.49	18.03	21.04	19.23		SLC25A4	-0.39	-3.60336	0.00947118	0.141857	10.04	11.06	11.95	13.68	14.35	14.47
ENSG00000137871.15	ZNF280D	-0.15	0.0340775	0.461585	12.71	14.62	16.23	15.8		LTA4H	0.35	3.73416	0.00801233	0.137956	80.24	76.19	70.55	50.73	53.2	63.5
ENSG00000162191.9	UBXN1	0.13	0.0339494	0.461585	75.82	80.42	69.11	73.45		PNKP	-0.95	-3.5424	0.010248	0.141933	6.5	8.07	11.19	17.3	17.07	12.43
ENSG00000132300.14	PTCD3	0.12	0.0341181	0.461585	73.18	79.69	70.75	75.95		MRPL11	-0.46	-3.63412	0.00910371	0.141176	29.26	38.74	42.63	48.74	50.19	52.85
ENSG00000233822.3	HIST1H2BN	0.19	0.0340884	0.461585	969.97	898.55	793.99	893.95		TRIM23	0.44	3.59197	0.00961133	0.141857	9.14	10.54	8.43	6.13	6.99	7.76
ENSG00000163141.14	BNIPL	-1.07	0.0343009	0.46355	0.11	0.05	0.25	0.29		IRAK1	-1.14	-3.70728	0.00829075	0.138453	13.14	23.02	32.17	50.24	50.59	37.46
ENSG00000136100.8	VPS36	0.14	0.0343827	0.464148	32.11	35.72	28.15	32.47		BAK1	-1.38	-3.53471	0.0103509	0.141933	2.12	5.04	6.74	12.56	11.81	8.69
ENSG00000101752.7	MIB1	0.11	0.0344691	0.464807	21.52	24.42	22.84	21.39		NTMT1	-0.83	-3.53571	0.0103375	0.141933	11.13	15.76	17.81	21.6	23.53	22.22
ENSG00000162433.10	AK4	0.19	0.0345539	0.464935	5.32	5.6	4.69	4.68		ATF2	0.56	3.72032	0.0081544	0.137956	90.26	57.38	45.71	32.1	33.75	43.45
ENSG00000022567.5	SLC45A4	-0.18	0.0345187	0.464935	6.71	6.65	6.88	7.93		DDX27	-0.34	-3.70365	0.00832914	0.138691	30.81	29.79	32.69	36.36	35.87	41.92
ENSG00000257923.5	CUX1	-0.14	0.0346646	0.465916	14.84	16.47	15.57	16.58		FAM219A	-0.87	-3.48169	0.0110912	0.144834	1.64	1.49	2.12	2.73	2.56	2.11
ENSG00000120820.8	GLT8D2	-1.02	0.0348628	0.466064	0.11	0.11	0.29	0.25		SYP	-0.9	-3.43181	0.0118403	0.146254	0.53	0.54	0.46	1.11	0.97	0.7
ENSG00000198093.6	ZNF649	-0.2	0.0348642	0.466064	10.55	13.36	13.54	12.95		ZNF576	-0.65	-3.51939	0.0105591	0.142214	5.15	5.47	8.37	12.64	12.96	9.24
ENSG00000213995.7	CARKD	0.16	0.0347997	0.466064	18.68	20.64	18.81	17.64		VEZF1	0.44	3.71553	0.00820417	0.137956	52.93	53.2	46.63	31.91	34.69	42.74
ENSG00000233224.1	HIST1H2AM	0.2	0.0347546	0.466064	1649.38	1496.91	1329.61	1489.47		ANKRD39	-0.98	-3.48402	0.0110574	0.144834	2.42	3.87	5.65	9.66	10.46	7.22
ENSG00000145592.9	RPL37	0.11	0.0348478	0.466064	1589.94	1602.4	1495.06	1486.99		PNPLA8	0.49	3.66469	0.00875391	0.139463	39.58	23.14	20.06	15.54	15.76	18.08
ENSG00000147862.10	NFIB	-0.27	0.0349183	0.466282	1.16	1.83	2.06	2.43		YKT6	-0.81	-3.56884	0.00990293	0.141857	8.51	13.32	13.61	16	15.41	18.44
ENSG00000186652.5	PRG2	-0.8	0.0349811	0.466616	0.42	0.64	0.98	0.82		CHFR	0.52	3.46054	0.0114024	0.145357	4.83	4.42	3.25	1.85	2.39	2.83
ENSG00000182853.7	VMO1	1.14	0.0351312	0.467506	0.94	0.5	0.39	0.27		PCMTD1	0.71	3.70595	0.00830476	0.138453	103.55	60.75	57.48	38.39	43.04	47.74
ENSG00000185475.4	TMEM179B	0.17	0.0351614	0.467506	33.66	34.11	32.09	30.09		ZNF608	0.44	3.59678	0.00955186	0.141857	11.01	10.18	10.57	6.25	6.89	7.97
ENSG00000198771.6	RCSD1	0.15	0.0351403	0.467506	93.64	88.46	86.91	76.68		INHBE	-0.83	-3.45216	0.0115284	0.145366	0.24	0.27	0.54	0.42	0.41	0.43
ENSG00000105963.9	ADAP1	0.74	0.0353212	0.467618	0.69	0.63	0.6	0.43		SURF6	-1.05	-3.54824	0.0101707	0.141933	3.91	7.12	9.21	14.61	14.54	11.12
ENSG00000095932.5	C19orf77	0.28	0.0352515	0.467618	17.4	15.11	13.59	12.64		PABPC4L	0.6	3.57099	0.00987538	0.141857	7.19	6.55	5.37	3.35	3.82	4.75
ENSG00000185262.7	UBALD2	0.22	0.0353072	0.467618	39.02	37.45	34.83	38.66		ADAMTS18	0.51	3.52877	0.010431	0.142161	3.96	6.11	6.02	3.25	3.88	4.74
ENSG00000105254.7	TBCB	0.13	0.0352127	0.467618	156.59	139.43	141.65	129.76		SPATA7	0.79	3.47783	0.0111472	0.144834	7.55	5.88	4.96	2.86	3.2	4.38
ENSG00000116819.6	TFAP2E	-0.5	0.0353735	0.467809	0.61	0.7	0.93	0.96		SLC27A5	-1.17	-3.45509	0.0114842	0.145366	4.34	5.54	6.62	17.15	15.82	7.86
ENSG00000132661.3	NXT1	0.17	0.0354623	0.467981	29.91	32.05	29.81	26.69		TREM2	-1.56	-3.60423	0.00946058	0.141857	0.09	0.22	0.26	0.57	0.6	0.49
ENSG00000196176.7	HIST1H4A	0.16	0.035426	0.467981	1635.22	1592.39	1418.31	1554.72		ZEB1	0.82	3.51901	0.0105644	0.142214	7.34	5.2	4.93	2.89	2.89	3.85
ENSG00000128585.13	MKLN1	-0.13	0.0355665	0.468856	21.54	21.73	25.88	23.65		TSFM	-0.52	-3.58685	0.009675	0.141857	13.84	22.92	24.34	30.67	32.3	29.09
ENSG00000257207.4	LIMS3L	-0.82	0.0356804	0.469378	0.45	0.56	0.89	0.94		PTPRE	0.51	3.45677	0.0114588	0.145366	3.33	1.91	2.25	1.16	1.1	1.18
ENSG00000188811.8	NHLRC3	0.17	0.0356821	0.469378	11.63	12.66	10.39	11.4		IMPG2	0.94	3.41899	0.0120417	0.146254	0.17	0.11	0.11	0.06	0.07	0.06
ENSG00000120159.7	CAAP1	0.16	0.0357433	0.469683	15.54	15.68	15.84	12.94		PDF	-1.04	-3.46062	0.0114011	0.145357	3.29	4.79	6.23	10.55	11.56	7.05
ENSG00000105701.11	FKBP8	0.15	0.0357971	0.469889	86.53	80.86	74.45	75.32		SNX16	0.67	3.49875	0.0108468	0.144055	9.7	7.02	6.58	4.96	5.27	5.08
ENSG00000175115.7	PACS1	-0.17	0.0358718	0.47037	7.18	10.19	8.44	8.47		WDR47	0.59	3.57134	0.00987091	0.141857	9.76	8.26	7.3	4.44	6.14	6.26
ENSG00000157954.10	WIPI2	0.16	0.035983	0.471311	17.4	20.25	16.93	17.63		LTB4R2	-1.15	-3.43473	0.0117951	0.146254	0.61	0.9	1.31	2.34	2.26	1.47
ENSG00000115073.6	ACTR1B	0.14	0.0360511	0.471311	27.92	29.51	28.39	26.5		SYT11	0.89	3.42758	0.0119064	0.146254	0.19	0.16	0.14	0.08	0.11	0.1
ENSG00000108292.12	MLLT6	-0.12	0.0360671	0.471311	33.71	34.97	36.18	37.13		NAA60	-0.66	-3.47876	0.0111337	0.144834	16.82	12.29	12.64	14.26	13.56	17.42
ENSG00000172493.16	AFF1	-0.12	0.0360962	0.471311	37.87	34.26	37.15	37.91		PTPRB	0.39	3.5651	0.00995094	0.141857	4.33	4.9	5.2	3.61	3.48	3.83
ENSG00000166562.4	SEC11C	-0.15	0.036141	0.471397	48.9	53.17	60.34	55.39		CD69	0.56	3.55401	0.0100949	0.141933	27.04	26.71	20.88	15.08	16.03	18.1
ENSG00000248751.2	RP1-130H16.18	-1.22	0.0362472	0.471787	0.11	0.04	0.16	0.18		CD63	-0.53	-3.6603	0.00880317	0.139628	116.16	102.3	106.5	153.91	146.59	121.84
ENSG00000144354.9	CDCA7	0.12	0.0362229	0.471787	95.41	94.05	88.28	88.85		AVEN	-0.46	-3.50997	0.0106894	0.142914	8.9	10.12	10.14	11.36	13.39	13.18
ENSG00000068097.10	HEATR6	-0.2	0.0363335	0.472412	4.43	4.8	5.75	5.99		RARRES3	0.64	3.46455	0.0113426	0.145135	13.67	20.38	18.67	11.8	10.6	11.58
ENSG00000143590.9	EFNA3	-0.27	0.0364733	0.473487	3.78	3.65	4.73	4.88		USP33	0.56	3.6977	0.00839253	0.138901	95.54	79.52	71.25	48.73	53.21	62.73
ENSG00000198315.6	ZKSCAN8	-0.16	0.0364929	0.473487	6.24	6.11	7.79	6.59		C11orf48	-0.35	-3.6359	0.00908293	0.141148	80.98	77.95	77.55	109.28	100.39	96.84
ENSG00000126003.6	PLAGL2	-0.24	0.0365545	0.473789	2.98	2.86	3.16	3.79		NDUFB8	-0.92	-3.62523	0.00920824	0.141852	61.8	100.11	118	185.89	176.18	139.74
ENSG00000158089.10	GALNT14	0.32	0.0369563	0.473916	2.81	2.5	2.36	2.15		MRPS34	-1.04	-3.60475	0.0094542	0.141857	35.88	40.34	63.96	101.21	103.1	70.88
ENSG00000085563.10	ABCB1	-0.25	0.0371231	0.473916	3.19	3.22	2.48	3.48		TIMM17B	-1.76	-3.48865	0.0109907	0.144834	3.69	9.29	18.8	37.35	37.33	22.15
ENSG00000110042.3	DTX4	0.26	0.0369312	0.473916	2.05	1.87	1.62	1.7		SPG11	0.42	3.67612	0.00862685	0.13936	36.14	37.48	37.11	26.07	25.52	30.83
ENSG00000148426.8	PROSER2	-0.2	0.0367705	0.473916	5.35	5.11	7.33	6.05		FNBP1	0.58	3.58575	0.0096888	0.141857	60.41	32.79	26.04	16.74	17.94	25.79
ENSG00000148290.5	SURF1	0.23	0.0368011	0.473916	20.88	18.55	16.87	17.25		RP11-234B24.6	3.68	3.41411	0.0121194	0.146254	6.92	6.04	2.81	0.08	0.16	2.86
ENSG00000047346.8	FAM214A	0.21	0.0371727	0.473916	9.11	7.78	6.78	7.51		PRMT7	-0.44	-3.57162	0.00986738	0.141857	46.25	34.63	36.45	39.71	38.93	45.63
ENSG00000104884.10	ERCC2	0.17	0.0366925	0.473916	9.83	11.47	10.17	9.31		BST2	-1.03	-3.59089	0.00962465	0.141857	55.36	38.94	44.55	92.57	77.61	54.73
ENSG00000248098.6	BCKDHA	0.18	0.0371818	0.473916	20.19	19.6	17.29	19.92		LY75	0.42	3.64919	0.00892943	0.140654	19.18	19.84	17	12.7	13.9	17.06
ENSG00000156675.11	RAB11FIP1	-0.19	0.0368407	0.473916	4.97	6.53	6.35	6.31		ZMYM5	0.43	3.55756	0.0100485	0.141933	17.51	16.86	15.31	11.51	12.45	13.8
ENSG00000011422.7	PLAUR	-0.19	0.0372549	0.473916	30.43	27.91	36.76	30.57		HIST1H2AC	-0.57	-3.68958	0.00847988	0.139351	451.51	577.44	662.89	983.85	875.4	748.92
ENSG00000205765.4	C5orf51	-0.15	0.0367458	0.473916	7.61	7.04	8.63	8.13		RP11-432B6.3	2.74	3.37141	0.0128219	0.149233	2.78	1.38	0.72	0.18	0.07	0.57
ENSG00000152700.9	SAR1B	-0.15	0.0370993	0.473916	13.66	12.77	13.83	14.22		APPBP2	0.47	3.64324	0.00899772	0.140759	19.5	17.94	15.04	11.25	11.68	13.8
ENSG00000109171.10	SLAIN2	-0.14	0.0367674	0.473916	20.18	20.52	21.01	22.29		PRPS1	-0.4	-3.6404	0.00903065	0.140952	34.71	43.35	44.23	46.96	48.37	52.2
ENSG00000116852.10	KIF21B	-0.16	0.0368209	0.473916	6.23	6.13	6.63	7.48		MEF2BNB	-1.14	-3.41679	0.0120767	0.146254	2.03	4.47	6.05	8.02	8.34	7.79
ENSG00000118200.10	CAMSAP2	-0.13	0.037	0.473916	8.63	8.93	10.2	9.55		PRPF31	-0.56	-3.60301	0.00947542	0.141857	37.17	34.37	44.87	45.65	46.7	52.7
ENSG00000273173.1	SNURF	0.15	0.0371897	0.473916	112.54	117.41	112.29	100.64		C5orf58	3.14	4.44465	0.00337891	0.116138	0.17	0.12	0.19	0	0	0.04
ENSG00000171456.12	ASXL1	0.11	0.0372489	0.473916	37.43	37.58	36.88	34.49		WDFY1	0.58	3.64451	0.00898311	0.140691	34.88	28.64	27.41	15.82	18.11	22.33
ENSG00000145741.11	BTF3	0.11	0.0371775	0.473916	431.58	454.81	416.48	423.25		PAPLN	1.15	3.40428	0.0122773	0.146984	0.24	0.23	0.18	0.09	0.13	0.05
ENSG00000149948.9	HMGA2	-0.14	0.0374159	0.475025	11.17	11.52	12.47	12.76		TOE1	-0.52	-3.52349	0.0105029	0.142214	9.6	11.94	11.76	14.06	14.09	16.17
ENSG00000182196.9	ARL6IP4	0.13	0.037419	0.475025	102.93	110.37	103.17	95.76		TMED3	-0.82	-3.5631	0.00997675	0.141857	13.52	22.2	27.13	35.94	38.33	33.56
ENSG00000087076.4	HSD17B14	1.03	0.0377438	0.475532	0.35	0.42	0.12	0.17		FNDC3A	0.45	3.66491	0.0087514	0.139463	36.62	33.93	28.48	20.36	22.61	25.66
ENSG00000103343.8	ZNF174	0.24	0.0376032	0.475532	4.49	5.29	4.26	4.09		EPSTI1	1.3	3.51172	0.0106651	0.142868	0.43	0.17	0.21	0.04	0.05	0.09
ENSG00000196456.4	ZNF775	0.22	0.0376371	0.475532	8.09	8.15	7.51	6.88		SRSF5	0.33	3.67803	0.0086059	0.13936	315.25	236.16	274.15	245.49	211.31	235.35
ENSG00000109066.9	TMEM104	-0.24	0.0378292	0.475532	4.76	4.24	4.2	5.79		DUS3L	-0.93	-3.52677	0.0104583	0.142214	29.31	24.01	26.62	40.46	39.62	34.88
ENSG00000142798.12	HSPG2	-0.27	0.0376583	0.475532	3.17	2.56	3.93	2.89		AP1S2	0.66	3.63825	0.00905554	0.141019	125.04	67.71	50.23	29.47	35.01	47.2
ENSG00000111801.11	BTN3A3	0.18	0.0377913	0.475532	11.32	10.49	8.91	10		ZBED3	-0.65	-3.41167	0.0121583	0.146412	0.89	1.14	0.77	1.55	1.8	1.1
ENSG00000175274.14	TP53I11	-0.22	0.0378357	0.475532	10.78	11.02	11.22	12.93		NBPF16	0.99	3.3892	0.0125241	0.148154	1.12	1.64	1.35	0.42	0.85	0.8
ENSG00000108557.13	RAI1	-0.2	0.0378831	0.475532	8.38	8.5	9.03	9.34		TPRG1	1.16	3.40961	0.0121914	0.146553	0.8	0.42	0.69	0.35	0.19	0.31
ENSG00000184047.11	DIABLO	0.14	0.0375641	0.475532	47.55	46.9	43.33	45.32		ATXN3	0.37	3.60654	0.00943243	0.141857	37.15	26.87	21.55	19.68	21.28	20.91
ENSG00000197498.8	RPF2	-0.15	0.037943	0.475532	19.09	22.26	23.96	21.64		MARS	-0.61	-3.66176	0.00878677	0.139529	97.11	101.08	104.2	151.7	140.56	143.58
ENSG00000135940.2	COX5B	0.23	0.0378577	0.475532	136.57	113.43	108.18	109.05		PCIF1	-1.12	-3.43783	0.0117472	0.146216	1.87	3.39	4.43	8.08	7.22	5.57
ENSG00000092036.12	HAUS4	0.14	0.0378871	0.475532	58.38	68.51	57.85	59.37		RECK	0.5	3.52896	0.0104286	0.142161	8.11	9.92	8.23	5.55	5.86	7.08
ENSG00000126214.16	KLC1	-0.12	0.0379594	0.475532	44.15	46.51	52.77	51.44		NFS1	-0.52	-3.46931	0.0112722	0.144834	6.63	10.45	9.54	13.26	14.38	12.37
ENSG00000197077.8	KIAA1671	-0.78	0.0382729	0.478	0.06	0.06	0.1	0.11		ANKLE1	-0.72	-3.53418	0.010358	0.141933	6.07	8.86	11.56	14.71	15.77	12.73
ENSG00000166321.9	NUDT13	0.48	0.0382507	0.478	1.21	1.12	0.83	0.78		HIST1H4L	-1.14	-3.62858	0.00916866	0.141495	198.75	294.84	445.26	946.83	807.58	494.73
ENSG00000125148.6	MT2A	0.34	0.0384222	0.478	17.56	13.21	10.84	12.18		MLK4	0.49	3.41675	0.0120773	0.146254	2.37	2.21	2.37	1.43	1.56	1.77
ENSG00000256043.2	CTSO	-0.31	0.0384463	0.478	2.33	2.97	2.99	3.59		LCORL	0.61	3.60347	0.00946983	0.141857	20.08	17.15	14.45	12.61	15	12.75
ENSG00000119242.4	CCDC92	-0.27	0.0384773	0.478	4.99	4.74	5.08	5.69		RFPL4A	3.24	4.30644	0.00397321	0.121725	0.17	0.16	0.23	0	0	0.06
ENSG00000148296.5	SURF6	-0.15	0.0385405	0.478	15.03	15.82	16.88	17.96		MSRA	-0.52	-3.42104	0.0120093	0.146254	5.02	6.3	6.74	8.75	7.9	8.65
ENSG00000099804.4	CDC34	0.15	0.0383874	0.478	34.9	38.31	35.76	33.58		TLR7	0.82	3.34701	0.0132432	0.149495	0.57	0.47	0.35	0.24	0.24	0.25
ENSG00000085788.9	DDHD2	-0.13	0.0383076	0.478	53.24	56.64	58.73	55.96		NCOA5	-0.64	-3.54575	0.0102035	0.141933	10.2	10.51	11.86	15.63	15.1	14.63
ENSG00000185825.11	BCAP31	0.12	0.0384669	0.478	90.83	97.84	89.83	90.98		SWT1	0.79	3.39968	0.012352	0.147321	3.72	2.85	2.13	1.48	1.3	1.35
ENSG00000017797.7	RALBP1	0.13	0.0385434	0.478	38.6	39.6	37.34	34.06		YTHDF1	-0.5	-3.57669	0.00980282	0.141857	10.79	14.11	15.7	18.8	19.63	18.28
ENSG00000139998.10	RAB15	-0.15	0.0385868	0.478058	14.09	12.5	15.29	14.96		PTGDR2	1.03	3.33983	0.0133699	0.149495	0.48	0.87	0.97	0.4	0.35	0.34
ENSG00000105341.14	ATP5SL	0.14	0.0386317	0.478135	27.33	27.36	25.25	25.76		FPR1	1.49	3.37963	0.0126833	0.14886	0.62	0.86	0.67	0.1	0.59	0.29
ENSG00000125637.11	PSD4	-0.12	0.0386856	0.478322	32.58	31.77	36.18	34.62		LAMA3	0.57	3.36342	0.0129583	0.149352	1.33	0.96	0.86	0.28	0.55	0.62
ENSG00000067191.11	CACNB1	-0.26	0.0387573	0.47873	4.01	3.04	4.03	3.19		HOOK3	0.44	3.64466	0.00898138	0.140691	58.11	34.78	29.75	17.83	19.16	27.58
ENSG00000008311.10	AASS	0.15	0.0387986	0.478761	24.46	23.28	22.98	21.24		RRAS2	0.6	3.5726	0.0098548	0.141857	48.04	35.3	29.7	18.95	22.35	27.07
ENSG00000174684.6	B3GNT1	0.18	0.0388405	0.4788	8.46	9.18	7.96	7.88		POLE4	-0.51	-3.47699	0.0111596	0.144834	38.35	47.04	57.2	57.34	59.51	68.1
ENSG00000084092.6	NOA1	0.16	0.0390123	0.479672	11.64	11.72	10.12	11.07		HIST1H2BB	-0.38	-3.65149	0.00890307	0.1404	686.34	613.03	697.13	955.13	966.09	808.18
ENSG00000137807.9	KIF23	0.12	0.0390277	0.479672	35.21	40.88	36.41	34.46		MYEOV2	-0.46	-3.46982	0.0112647	0.144834	54.67	59.46	53.91	91.2	82.72	70.51
ENSG00000051596.5	THOC3	0.12	0.0389519	0.479672	69.56	70.53	65.24	63.84		ATXN7L3B	-0.53	-3.61793	0.00929517	0.141852	17.14	23.97	24.22	30.13	31.62	28.9
ENSG00000124782.15	RREB1	-0.14	0.0390667	0.479673	7.7	7.36	8.18	8.44		NKX3-2	-1.01	-3.38716	0.0125578	0.148154	0.11	0.1	0.14	0.24	0.26	0.2
ENSG00000184500.10	PROS1	-0.23	0.0392756	0.47988	2.4	2.39	3.18	3.06		KIAA1324L	0.46	3.53835	0.0103021	0.141933	19.57	18.59	15.83	10.99	12.63	14.86
ENSG00000103647.8	CORO2B	-0.23	0.0392917	0.47988	3.92	3.54	4.3	4.71		TRIM35	-0.47	-3.56653	0.00993257	0.141857	20.68	11.09	14.93	18.57	18.53	16.45
ENSG00000142197.8	DOPEY2	-0.18	0.0393555	0.47988	4.03	3.76	4.22	4.73		CD96	0.56	3.64725	0.00895165	0.140691	127.32	96.41	81.19	64.53	65.61	74.68
ENSG00000120913.19	PDLIM2	-0.18	0.0393041	0.47988	15.47	14.88	14.98	16.66		ERAL1	-1.01	-3.44713	0.0116046	0.145366	6.26	12.43	11.24	17.33	16.06	17.39
ENSG00000148288.7	GBGT1	-0.14	0.0392286	0.47988	17.23	17.58	20.16	20		KCNE3	0.93	3.34602	0.0132606	0.149495	0.25	0.38	0.33	0.2	0.11	0.26
ENSG00000213516.5	RBMXL1	-0.14	0.0392955	0.47988	12.42	11.71	13.29	12.64		ABCA13	2.11	3.61016	0.00938849	0.141852	0.07	0.06	0.02	0	0.01	0.02
ENSG00000141562.13	NARF	0.12	0.0393286	0.47988	51.39	55.1	47.17	49.92		ZSCAN23	0.54	3.36354	0.0129562	0.149352	2.14	1.94	2.52	1.73	2.05	1.38
ENSG00000167703.10	SLC43A2	0.15	0.0394727	0.480617	15.54	14.16	13.16	13.78		EXOSC5	-1.32	-3.45027	0.011557	0.145366	7.56	13.25	18.21	32.57	30.6	21.43
ENSG00000170581.9	STAT2	0.14	0.0394937	0.480617	26.14	27.04	25.87	24.52		RPUSD2	-0.61	-3.45022	0.0115577	0.145366	6.29	8.12	9.8	11.72	12.41	11.42
ENSG00000128564.5	VGF	-0.63	0.0395741	0.481074	0.29	0.3	0.51	0.44		CCDC88C	-0.46	-3.44513	0.0116351	0.145583	5.49	6.43	6.55	6.06	7.16	7.68
ENSG00000269343.2	ZNF587B	-0.15	0.0396481	0.481074	11.24	12.56	13.85	13.38		C19orf10	-0.85	-3.46142	0.0113892	0.145357	15.09	17.88	23.29	36.34	34.98	26.58
ENSG00000133863.2	TEX15	0.14	0.0396424	0.481074	7.23	6.81	6.59	6.03		BCS1L	-0.72	-3.47701	0.0111593	0.144834	16.5	24.1	27.45	43.08	36.17	33.78
ENSG00000267120.3	AD000671.6	0.58	0.0397593	0.48195	1.05	1	0.89	0.59		TIPARP	0.42	3.54105	0.0102661	0.141933	18.26	14.6	14.29	9.31	10.31	12.77
ENSG00000185340.11	GAS2L1	-0.5	0.0398356	0.482401	0.63	0.78	0.77	0.83		HDHD1	-0.53	-3.45084	0.0115483	0.145366	7.55	9.05	7.05	11.98	10.41	10.45
ENSG00000086967.9	MYBPC2	-0.41	0.0398942	0.482638	0.55	0.98	1.06	0.91		DZIP3	0.65	3.57521	0.00982158	0.141857	22.39	17.49	13.04	8.7	9.56	11.78
ENSG00000172932.10	ANKRD13D	-0.13	0.0399438	0.482764	35.25	36.47	40.32	41.26		BCAP31	-0.88	-3.59077	0.00962623	0.141857	33.28	53.81	65.15	91.57	90.66	76.38
ENSG00000184492.5	FOXD4L1	0.51	0.040066	0.483272	0.84	0.89	0.65	0.6		L2HGDH	-0.55	-3.37939	0.0126874	0.14886	2.49	3.58	3.56	4.49	4.26	4.75
ENSG00000232119.3	MCTS1	0.16	0.040066	0.483272	47.11	45.8	39.31	43.71		ZDHHC2	0.46	3.63307	0.009116	0.141176	83.37	94.87	82.81	48.46	57.45	86.33
ENSG00000138796.11	HADH	0.16	0.0401422	0.483272	51.61	50.26	44.78	48.19		RNMTL1	-0.67	-3.43639	0.0117693	0.146254	6.14	8.54	10.41	13.62	13.16	12.27
ENSG00000165671.14	NSD1	-0.11	0.0401359	0.483272	18.16	17.73	22.64	19.85		HIST2H2AB	-0.56	-3.6242	0.00922051	0.141852	363.7	431.05	549.35	731.84	733.6	602.97
ENSG00000149743.9	TRPT1	0.2	0.0402067	0.483577	44.81	41.83	41.16	35.08		POLR1C	-0.51	-3.49865	0.0108483	0.144055	27.76	25.19	25.52	33.23	31.52	30.67
ENSG00000197409.6	HIST1H3D	0.2	0.0402535	0.483669	976.08	883.44	766.09	852.97		FAM13A	0.74	3.3334	0.0134847	0.149495	1.86	1.24	1.39	0.45	0.94	1.13
ENSG00000147421.13	HMBOX1	-0.15	0.0404545	0.485611	16.89	16.45	18.82	18.56		NRCAM	0.71	3.32185	0.0136932	0.149642	0.92	0.48	0.6	0.28	0.45	0.25
ENSG00000143537.9	ADAM15	0.16	0.040567	0.486017	28.67	25.62	24.35	26.55		TNFAIP8	0.81	3.51276	0.0106507	0.142815	44.27	28.63	22.37	14.33	15.01	20.68
ENSG00000084774.9	CAD	-0.12	0.0405606	0.486017	31.2	32.34	34.79	37.18		DLX1	-0.63	-3.33522	0.0134521	0.149495	1.07	1.44	1.62	1.75	1.7	1.53
ENSG00000183117.13	CSMD1	0.93	0.0406118	0.486082	0.05	0.1	0.04	0.05		PROM1	0.33	3.64049	0.00902953	0.140952	441.78	382.61	371.03	266.32	280.82	342.36
ENSG00000130731.11	C16orf13	0.17	0.0407522	0.48729	63.62	59.92	57.06	53.28		TRIQK	0.54	3.53828	0.010303	0.141933	31.93	21.16	19.1	12.29	13.08	19.12
ENSG00000167216.12	KATNAL2	0.36	0.0411163	0.487397	3.28	4.02	2.41	2.47		XPNPEP2	0.76	3.34886	0.0132107	0.149495	1.24	1.92	2.13	0.96	1.02	0.98
ENSG00000074621.9	SLC24A1	0.22	0.0409521	0.487397	3.62	4.55	3.34	4.34		PTPN22	0.71	3.38491	0.0125952	0.14823	5.69	4.83	4.01	2.11	3.15	3.61
ENSG00000133131.10	MORC4	-0.2	0.0410452	0.487397	4.9	4.92	6.15	5.3		GUCY1A2	0.56	3.36427	0.0129436	0.149352	0.48	0.5	0.47	0.33	0.34	0.35
ENSG00000180787.5	ZFP3	-0.18	0.0409628	0.487397	4.28	4.63	5.49	4.85		NEDD4	0.45	3.54149	0.0102602	0.141933	10.67	9.9	8.99	5.56	7.05	7.34
ENSG00000139083.6	ETV6	-0.16	0.0408718	0.487397	5.36	5.16	5.46	5.67		COA4	-0.39	-3.53373	0.010364	0.141933	49.91	46.84	47.3	62.77	65.04	57.1
ENSG00000189043.5	NDUFA4	0.13	0.0411067	0.487397	51.38	55.9	47.97	52.75		NEIL2	-0.85	-3.39506	0.0124276	0.147708	3.36	4.82	5.94	7.47	7.59	7.43
ENSG00000134779.10	TPGS2	0.12	0.0410815	0.487397	47.31	49.15	44.27	42.46		PTPRR	0.41	3.61224	0.00936348	0.141852	88.98	83.3	76.29	52.64	60.63	67.33
ENSG00000104549.7	SQLE	-0.14	0.0409622	0.487397	39.71	44.46	46.33	47.43		HCCS	-0.41	-3.41501	0.012105	0.146254	9.22	9.28	9.29	12.08	12.2	13.26
ENSG00000169710.6	FASN	-0.17	0.0408399	0.487397	27.88	25.6	28.26	29.38		IMP4	-0.55	-3.56155	0.00999671	0.141857	28.76	43.43	55.49	59	61.45	64.63
ENSG00000185437.9	SH3BGR	0.61	0.0412378	0.487902	3.87	1.71	1.77	1.64		CNPY3	-0.62	-3.56206	0.0099902	0.141857	27.72	31.14	41.14	52.16	53.1	44.03
ENSG00000154589.2	LY96	0.38	0.0412361	0.487902	7.73	7.22	5.76	6.03		CDCA5	-0.75	-3.5847	0.00970198	0.141857	22.05	34.76	41.57	54.45	60.49	49.04
ENSG00000112186.7	CAP2	-0.89	0.0415937	0.487959	0.23	0.13	0.17	0.36		B3GNT2	0.5	3.60606	0.00943829	0.141857	73.55	61.58	55.53	39.48	42.36	46.92
ENSG00000232671.2	RP11-126K1.2	1.03	0.0420031	0.487959	1.35	1.79	0.34	0.97		DZIP1	0.5	3.36977	0.0128499	0.149233	5.4	3.42	2.9	2.65	2.43	2.03
ENSG00000188993.3	LRRC66	-0.96	0.0420723	0.487959	0.05	0.08	0.15	0.11		CDC25A	-0.31	-3.57985	0.00976289	0.141857	31.73	31.51	29.49	30.97	30.53	34.74
ENSG00000203618.5	GP1BB	-2.68	0.0419693	0.487959	0.45	0	0.33	0.44		MT-ND4L	-0.74	-3.47136	0.0112421	0.144834	176.26	114.94	108.49	289.09	245.43	189.47
ENSG00000176597.7	B3GNT5	0.36	0.0418374	0.487959	1.07	0.98	1.27	0.94		MTUS2	0.64	3.31158	0.0138817	0.150741	2.11	2.39	1.85	0.94	1.38	1.45
ENSG00000171798.13	KNDC1	-0.32	0.0416247	0.487959	0.65	0.87	0.95	1		LRGUK	0.91	3.33463	0.0134626	0.149495	0.21	0.17	0.21	0.1	0.13	0.11
ENSG00000027001.7	MIPEP	0.22	0.0413762	0.487959	4.86	5.05	4.67	4.91		FOXP2	0.56	3.41198	0.0121533	0.146412	6.75	6.5	4.54	2.97	4.05	4.42
ENSG00000186314.7	PRELID2	-0.18	0.0414831	0.487959	12.69	13.44	14.37	14.34		THBS4	0.68	3.3048	0.0140077	0.15127	2.35	3.42	2.36	0.79	1.47	2.06
ENSG00000133247.9	SUV420H2	0.23	0.0413651	0.487959	13.55	12.34	12.41	10.15		RNF150	1.43	3.30169	0.0140658	0.151519	0.15	0.11	0.09	0.07	0.06	0.15
ENSG00000173276.9	ZBTB21	-0.17	0.0414621	0.487959	4.24	3.65	4.58	4.61		KDELR2	-0.31	-3.54271	0.010244	0.141933	36.21	31.61	30.85	27.62	29.05	38.72
ENSG00000152382.5	TADA1	0.18	0.0419609	0.487959	11.07	12.09	9.95	10.84		DDX28	-0.83	-3.39768	0.0123847	0.147461	2.85	5.11	5.71	7.46	7.98	7.48
ENSG00000151445.11	VIPAS39	0.2	0.0415944	0.487959	12.61	11.48	10.06	11.16		EIF4H	-0.45	-3.61531	0.00932645	0.141852	255.33	231.56	232.48	277.65	280.27	271.51
ENSG00000103404.10	USP31	-0.16	0.0420489	0.487959	5.05	5.04	5.2	5.26		CTSS	0.34	3.56284	0.00998011	0.141857	35.7	43.3	46.47	32.56	35.77	40.49
ENSG00000254093.4	PINX1	-0.18	0.0417729	0.487959	25.2	25.01	32.88	27.99		AARS	-0.62	-3.58416	0.00970864	0.141857	23.27	35.08	36.48	50.97	46.53	44.62
ENSG00000162734.8	PEA15	-0.2	0.0418826	0.487959	17.75	15.95	18.24	18.62		TPTE2	0.89	3.28749	0.0143348	0.152073	0.69	0.51	0.59	0.34	0.24	0.3
ENSG00000241839.5	PLEKHO2	-0.15	0.0417199	0.487959	8.96	9.08	10.71	9.81		GNPTAB	0.42	3.5208	0.0105398	0.142214	12.02	12.09	10.77	7.7	8.48	9.43
ENSG00000142327.7	RNPEPL1	0.2	0.0413556	0.487959	22.23	18.41	17.87	17.93		TMEM81	-0.66	-3.28445	0.014393	0.152281	0.92	1.15	1.09	1.85	1.5	1.58
ENSG00000184076.10	UQCR10	0.13	0.0418129	0.487959	124.64	123.04	119.88	112.2		RRP1B	-0.3	-3.58826	0.00965741	0.141857	25.28	25.86	27.03	29.93	31.34	31.29
ENSG00000184348.2	HIST1H2AK	0.2	0.0418086	0.487959	355.53	305.82	295.86	293.5		PURG	1.52	3.34435	0.01329	0.149495	0.39	0.16	0.32	0.05	0.11	0.12
ENSG00000168066.16	SF1	-0.16	0.0418939	0.487959	103.31	97.06	104.75	117.85		CXCR3	-1.77	-3.75951	0.00775904	0.137733	0.02	0.06	0.03	0.12	0.12	0.16
ENSG00000090863.7	GLG1	0.12	0.0420002	0.487959	74.81	72.99	73.77	67.67		MPND	-1.6	-3.33427	0.0134691	0.149495	1.55	3.81	5.03	9.51	9.52	7.82
ENSG00000102879.11	CORO1A	-0.13	0.0422473	0.489529	160.07	149.96	182.78	162.77		APP	-0.36	-3.57206	0.00986169	0.141857	43.95	41.74	44.15	42.07	48.69	56.81
ENSG00000160539.4	PPAPDC3	0.33	0.0424854	0.491367	3.43	3.33	3.11	2.59		CCRL2	1.08	3.26713	0.0147302	0.15262	1.02	0.85	0.69	0.26	0.4	0.35
ENSG00000055483.15	USP36	-0.15	0.0424561	0.491367	16.44	17.8	19.29	16.92		NPHP3	0.42	3.4159	0.0120908	0.146254	11.81	9.61	7.68	5.66	5.48	6.88
ENSG00000018869.12	ZNF582	-0.32	0.042681	0.49172	1.85	2.82	3.23	2.51		PLGLB1	0.48	3.3231	0.0136706	0.149634	5.72	5.81	5.87	3.67	4	3.53
ENSG00000135749.14	PCNXL2	-0.19	0.0426411	0.49172	5.48	5.65	7.87	6.68		COPS7B	-0.68	-3.40237	0.0123083	0.147055	8.3	11.11	11.19	14.16	14.49	14.11
ENSG00000141858.7	SAMD1	0.16	0.0427023	0.49172	27.87	25.18	26.83	23.59		NDUFA9	-0.45	-3.55641	0.0100635	0.141933	105.01	90.98	97.06	111.83	112.3	107.36
ENSG00000165792.13	METTL17	0.12	0.0428336	0.49172	56.74	67.16	58.03	52.02		AGAP6	-0.45	-3.37174	0.0128163	0.149233	4.75	4.88	5.57	6.43	6.63	6.83
ENSG00000183955.8	SETD8	0.12	0.0428172	0.49172	34.43	36.79	35	32.08		NR3C2	0.75	3.25624	0.0149466	0.153327	0.6	0.44	0.38	0.16	0.16	0.21
ENSG00000104872.6	PIH1D1	0.13	0.0428639	0.49172	97.66	105.3	100.17	88.43		PET112	-0.39	-3.42437	0.0119567	0.146254	16	13.21	11.81	14.38	14.21	17.73
ENSG00000162063.8	CCNF	0.13	0.0428742	0.49172	37.18	35.86	35.06	32.77		CPNE8	0.4	3.44851	0.0115836	0.145366	14.79	12.94	12.05	9.45	8.93	10.25
ENSG00000115268.5	RPS15	0.17	0.0428485	0.49172	1304.58	1152.5	1095.98	1119.25		KIAA1671	0.83	3.25658	0.0149397	0.153327	0.17	0.18	0.15	0.08	0.07	0.14
ENSG00000122406.8	RPL5	0.1	0.0427596	0.49172	1244.5	1295.86	1211.37	1211.54		ARL2BP	0.42	3.46829	0.0112873	0.144834	23.61	21.07	19.27	13.23	14.34	16.23
ENSG00000106125.14	FAM188B	0.52	0.0429345	0.491844	0.69	0.77	0.43	0.58		C7orf10	1.17	3.29383	0.0142139	0.151632	0.82	0.71	0.41	0.16	0.35	0.35
ENSG00000180855.11	ZNF443	-0.19	0.0429647	0.491844	9.67	11.81	12.45	12.27		CCDC50	0.55	3.56134	0.00999953	0.141857	43.48	29.64	26.01	17.9	20.15	24.45
ENSG00000167748.6	KLK1	1.1	0.043024	0.492011	0.45	0.38	0.27	0.13		STK17B	0.6	3.57558	0.00981691	0.141857	105.26	68.24	57.3	33.82	37.84	49.8
ENSG00000137275.9	RIPK1	-0.16	0.0431017	0.492011	7.67	8.58	9.39	9.1		GAS2L3	0.8	3.44936	0.0115707	0.145366	25.23	15.69	14.48	8.19	9.22	11.53
ENSG00000144746.6	ARL6IP5	0.12	0.0431386	0.492011	39.89	42.45	38.15	39.37		IER3	-0.82	-3.25129	0.015046	0.153347	0.72	0.74	1.19	1.48	1.56	1.52
ENSG00000256018.1	HIST1H3G	0.17	0.043126	0.492011	1500.44	1337.13	1314.65	1274.6		UTRN	0.32	3.57677	0.00980188	0.141857	41.28	40.21	36.32	33.33	33.12	32.61
ENSG00000155016.13	CYP2U1	-0.25	0.0433303	0.492379	1.52	1.7	1.81	1.77		RAB6A	0.51	3.55319	0.0101056	0.141933	63.19	46.31	40.44	30.32	24.51	36.51
ENSG00000005436.9	GCFC2	-0.15	0.0432795	0.492379	14.67	17.76	14.74	17.31		CA13	0.56	3.33657	0.0134279	0.149495	11.32	7.95	7.92	5.68	5.64	6.66
ENSG00000164430.11	MB21D1	-0.12	0.0432597	0.492379	18.65	18.93	21.56	20.82		MANBA	0.46	3.50251	0.0107938	0.14375	25.74	22.78	19.61	13.53	14.9	16.59
ENSG00000063177.8	RPL18	0.11	0.0433177	0.492379	1634.31	1592.89	1529.76	1504.77		SRF	-0.99	-3.47212	0.0112309	0.144834	7.3	12.31	16.95	19.2	20.59	18.63
ENSG00000154027.14	AK5	-0.29	0.0434025	0.492505	2.72	3.49	3.82	4.14		NR2C2AP	-1.02	-3.33645	0.0134301	0.149495	3.91	8.28	9.5	14.31	13.75	12.14
ENSG00000167740.5	CYB5D2	0.3	0.0434212	0.492505	4.32	5.67	3.57	4.16		RPL8	-1.39	-3.58177	0.00973867	0.141857	319.98	644.65	882.56	1586.49	1424.85	1172.13
ENSG00000011677.8	GABRA3	0.45	0.0435285	0.4927	1.05	0.79	0.72	0.7		C1orf43	-0.61	-3.56047	0.0100108	0.14187	59.92	110.17	126.62	127.5	136.7	140.23
ENSG00000164114.14	MAP9	-0.29	0.0435383	0.4927	1.52	1.59	1.62	2.25		PKIB	0.84	3.26568	0.0147588	0.152645	4.47	2.84	2.59	1.37	1.65	2.15
ENSG00000175893.7	ZDHHC21	-0.17	0.043558	0.4927	3.25	3.66	4.12	4.2		TPRG1L	-0.55	-3.32944	0.0135558	0.149495	3.87	2.95	3.2	4.37	5.01	4.66
ENSG00000164902.9	PHAX	-0.13	0.0436709	0.493525	24.3	27.6	29.18	30.4		CCR5	1.96	3.59847	0.00953104	0.141857	0.14	0.06	0.07	0.05	0.01	0.02
ENSG00000165782.6	TMEM55B	0.16	0.0437473	0.493936	20.78	21.33	20.83	17.29		ZNF91	0.9	3.57929	0.00976991	0.141857	206.69	160.99	130.07	70.9	73.21	108.74
ENSG00000263020.1	CSNK2B-LY6G5B-1181	0.71	0.0438841	0.494384	0.57	0.53	0.34	0.31		KIF14	0.5	3.55132	0.0101301	0.141933	22.83	18.95	16.69	11.89	12.78	14.53
ENSG00000250091.2	DNAH10OS	-0.75	0.0445822	0.494384	0.07	0.1	0.14	0.15		TSR3	-0.76	-3.35315	0.0131358	0.149495	7.52	8.67	13.21	17.28	17.73	14.06
ENSG00000267645.1	POLR2J2	-0.53	0.0442017	0.494384	0.77	0.72	1.03	1.14		RNASEH1	-0.45	-3.42966	0.0118739	0.146254	15.21	12.17	14.41	18.21	19.03	18.48
ENSG00000125245.8	GPR18	-0.84	0.0446573	0.494384	0.24	0.32	0.66	0.44		NDUFB7	-0.95	-3.44376	0.011656	0.145583	41.08	55.36	87.87	145.77	123.11	95.78
ENSG00000129450.4	SIGLEC9	-0.5	0.0442116	0.494384	0.69	0.81	1.12	1.06		ETV1	0.64	3.29502	0.0141915	0.151632	3.85	1.88	1.89	1.22	1.1	2.57
ENSG00000203836.7	NBPF24	0.34	0.0443017	0.494384	2.71	3.51	2.73	3.12		OTUB2	1.58	3.49111	0.0109556	0.144834	0.15	0.12	0.1	0.03	0.03	0.02
ENSG00000205808.4	PPAPDC2	0.23	0.0442875	0.494384	3.14	3.22	2.93	2.63		KPNA5	0.51	3.47487	0.0111906	0.144834	15.46	14.01	11.62	8.37	10.13	10.69
ENSG00000127720.3	METTL25	-0.21	0.0439121	0.494384	6.13	6.23	7.2	7.52		NOP9	-0.77	-3.51055	0.0106814	0.142914	6.1	9.6	10.59	15.24	15.7	12.29
ENSG00000150477.10	KIAA1328	-0.21	0.0445156	0.494384	4.32	4.61	5.17	4.7		RAB6B	2.08	4.14051	0.0048445	0.126103	0.03	0.02	0.04	0	0	0
ENSG00000169902.9	TPST1	0.19	0.0445968	0.494384	10.31	11.87	9.89	9.45		URM1	-1.11	-3.45072	0.0115501	0.145366	13.4	24.69	33.51	52.95	55.6	39.69
ENSG00000104147.4	OIP5	-0.17	0.0444123	0.494384	17.06	18.83	21.43	19.86		FBN1	0.5	3.32763	0.0135885	0.14956	1.59	1.54	1.76	1.39	0.94	1.26
ENSG00000122986.9	HVCN1	-0.17	0.0445561	0.494384	13.84	15.46	16.27	17.02		POLR2F	-0.86	-3.36987	0.0128482	0.149233	17.33	22.73	31.39	50.77	43.4	35.66
ENSG00000105552.10	BCAT2	0.18	0.0439437	0.494384	20.91	19.47	19.03	17.42		ZNF474	0.75	3.22964	0.0154895	0.153463	0.53	0.65	0.81	0.38	0.4	0.58
ENSG00000169136.4	ATF5	-0.2	0.0447199	0.494384	17.72	16.59	17.62	20.57		TTLL6	1.94	3.54748	0.0101807	0.141933	0.32	0.06	0.14	0.12	0.03	0.01
ENSG00000170088.9	TMEM192	-0.16	0.0448272	0.494384	12.24	15.14	13.79	15.26		EGLN1	0.38	3.54953	0.0101537	0.141933	56.81	52.85	43.83	29.46	33.11	43.72
ENSG00000105514.3	RAB3D	-0.14	0.0440424	0.494384	11.46	11.54	12.47	13.24		RPL17-C18orf32	1.89	3.30741	0.0139591	0.151102	26.07	17.56	9.79	3.24	3.1	10.14
ENSG00000065060.12	UHRF1BP1	-0.14	0.044766	0.494384	5.45	5.88	6.08	6.59		ZNF408	-1.09	-3.2965	0.0141634	0.151519	2.07	2.57	3.58	5.76	7.31	4.06
ENSG00000183207.8	RUVBL2	0.11	0.0443973	0.494384	74.12	77.01	74.07	71.2		SUSD4	0.49	3.29734	0.0141477	0.151519	7.06	6.4	6.05	3.39	3.44	3.92
ENSG00000172009.10	THOP1	0.11	0.0445071	0.494384	55.2	54.2	50.96	50.28		MERTK	0.52	3.25758	0.0149198	0.153327	1.03	1.19	0.98	0.82	0.57	0.75
ENSG00000089916.13	GPATCH2L	-0.12	0.0446906	0.494384	28.81	31.06	32.33	29.06		HOXA3	-0.67	-3.23431	0.0153927	0.153463	0.73	0.74	0.9	1.17	1.35	1.17
ENSG00000139514.8	SLC7A1	-0.18	0.0444336	0.494384	19.75	21.4	21.4	25.7		STK39	0.51	3.52248	0.0105167	0.142214	32.53	28.26	24.96	18.21	18.51	22.69
ENSG00000167978.12	SRRM2	-0.23	0.0440732	0.494384	60.25	54.59	56.14	68.08		PIGW	-0.57	-3.35523	0.0130996	0.149495	6.86	7.81	7.09	11.28	11.89	10.23
ENSG00000243678.7	NME1-NME2	0.11	0.0447752	0.494384	489.43	476.74	453.99	441.39		DUSP6	0.34	3.48129	0.011097	0.144834	31.55	30.55	29.36	19.29	21.81	23.52
ENSG00000106153.12	CHCHD2	0.15	0.0447241	0.494384	436.32	404.8	405.83	366.34		UBAP2L	-0.3	-3.54603	0.0101998	0.141933	107.29	73.7	75.61	84.15	86.57	87.52
ENSG00000034510.4	TMSB10	0.15	0.0448276	0.494384	1536.82	1549.74	1549.13	1328.25		PSMD8	-0.52	-3.53348	0.0103674	0.141933	93.76	126.82	125.1	141.77	142.39	150.59
ENSG00000161016.11	RPL8	0.13	0.0447147	0.494384	1908.08	1830.27	1684.01	1793.53		PLCL2	0.36	3.47204	0.0112321	0.144834	14.39	14.26	12.99	9.64	9.7	11.17
ENSG00000105372.2	RPS19	0.14	0.0449247	0.495014	2770.28	2621.78	2567.07	2374.44		TFAP4	-0.86	-3.38454	0.0126013	0.14823	16.61	11.61	17.8	16.43	15.81	19.53
ENSG00000159023.14	EPB41	0.11	0.0449995	0.495395	63.34	68.18	63.16	59.86		HDDC3	-0.82	-3.32537	0.0136293	0.149595	6.66	10.06	13.58	20.51	19.53	15.11
ENSG00000136305.7	CIDEB	-0.83	0.0452111	0.496398	0.13	0.24	0.45	0.32		SH3GLB1	0.49	3.52125	0.0105336	0.142214	42.83	30.38	25.09	20.28	22.4	25.81
ENSG00000005339.8	CREBBP	-0.17	0.0451349	0.496398	13.46	11.87	16.93	14.83		TUBA1C	-0.45	-3.55128	0.0101307	0.141933	140.37	163.37	186.33	182.93	184.69	223.12
ENSG00000189306.6	RRP7A	0.12	0.0452095	0.496398	41.27	43.32	39.24	38.08		RIN2	0.47	3.29388	0.014213	0.151632	3.44	2.93	2.87	2.09	2.44	1.86
ENSG00000137877.8	SPTBN5	-0.78	0.0453131	0.496633	0.03	0.04	0.05	0.07		RP11-156E8.1	-1.16	-3.4208	0.0120131	0.146254	0.08	0.08	0.07	0.19	0.17	0.17
ENSG00000147082.13	CCNB3	-0.55	0.0462185	0.496633	0.22	1.09	0.43	0.35		PMM2	-0.36	-3.44878	0.0115796	0.145366	32.02	24.5	19.75	22.71	22.99	25.48
ENSG00000096996.11	IL12RB1	0.27	0.0456756	0.496633	3.59	3.81	2.67	2.99		VPS8	0.41	3.4667	0.0113108	0.144948	53.73	29.87	27.3	18.75	19.99	20.94
ENSG00000161860.7	SYCE2	0.31	0.0459042	0.496633	7.39	6.23	7.06	5.01		LHFPL2	0.79	3.20957	0.0159131	0.154614	0.36	0.27	0.29	0.16	0.2	0.22
ENSG00000100478.10	AP4S1	-0.29	0.0460244	0.496633	5.78	5.04	6.79	5.75		HCK	0.84	3.23251	0.0154298	0.153463	1.02	1.52	1.89	0.79	0.85	0.72
ENSG00000240038.2	AMY2B	-0.23	0.0458059	0.496633	4.34	4.39	5.04	4.92		WDR74	-0.79	-3.47733	0.0111546	0.144834	28.53	47.61	61.31	84.3	82.98	77.37
ENSG00000182224.7	CYB5D1	0.21	0.0454336	0.496633	4.01	4.35	3.46	3.33		ZC3H11A	0.31	3.54738	0.010182	0.141933	75.1	77.37	68.06	55.72	57.39	60.92
ENSG00000137166.10	FOXP4	-0.24	0.0453798	0.496633	3.18	2.75	4.15	3.72		NSFL1C	-0.71	-3.35348	0.01313	0.149495	7.93	9.53	11.68	16.8	14.44	13.66
ENSG00000099219.9	ERMP1	-0.17	0.0456339	0.496633	3.56	3.87	4.31	4.19		ECE2	-1.14	-3.29722	0.0141499	0.151519	1.86	4.21	4.96	7.95	7.6	6.68
ENSG00000131979.14	GCH1	0.19	0.0457653	0.496633	6.9	7.58	5.84	6.76		GATAD2A	-0.62	-3.49009	0.0109701	0.144834	26.45	26.23	31.18	31.29	27.57	37.94
ENSG00000158552.8	ZFAND2B	0.14	0.046008	0.496633	38.09	34.43	33	32.24		SMG7	-0.63	-3.37353	0.0127861	0.149233	10.61	8.95	7.77	8.82	9.93	9.07
ENSG00000179021.5	C3orf38	0.14	0.0462354	0.496633	18.94	18.94	17.15	17.79		SLC29A1	-0.96	-3.40122	0.0123269	0.147149	7.66	13.36	15.86	21.91	21.63	20.27
ENSG00000123124.9	WWP1	-0.16	0.046203	0.496633	15.09	17.49	16.45	17.3		FAU	-0.38	-3.5427	0.010244	0.141933	692.57	513.36	532.77	623.42	634.98	582.34
ENSG00000169575.4	VPREB1	0.22	0.0457746	0.496633	84.06	72.69	74.46	64.85		RPS2	-0.94	-3.55841	0.0100375	0.141933	991.97	1880.89	2163.61	2964.02	3060.8	2890.57
ENSG00000126883.12	NUP214	-0.14	0.0455136	0.496633	12.53	12.9	12.21	12.04		GPR155	0.87	3.21127	0.0158769	0.154529	0.42	0.6	0.4	0.22	0.17	0.36
ENSG00000106799.8	TGFBR1	-0.18	0.045583	0.496633	11.82	13.18	13.82	15.11		ALKBH2	-0.63	-3.28758	0.0143331	0.152073	6.06	7.99	9.07	11.93	12.22	12.2
ENSG00000083099.6	LYRM2	-0.13	0.0458182	0.496633	22.7	22.82	27.08	25.67		PRDX5	-1.04	-3.46625	0.0113174	0.144948	51.77	55.41	80.95	136.01	127.63	85.81
ENSG00000102753.5	KPNA3	-0.16	0.0462208	0.496633	10.75	11.11	11.6	13.47		ANKRD11	-0.52	-3.47858	0.0111363	0.144834	15.78	16.33	17.67	23.05	23.66	20.82
ENSG00000140105.13	WARS	-0.16	0.0460946	0.496633	35.54	38.17	38.68	43.62		HNRNPA1L2	-0.48	-3.37521	0.0127577	0.149118	9.55	8.9	10.78	18.84	15.27	13.37
ENSG00000163840.5	DTX3L	-0.11	0.0462377	0.496633	17.22	17.89	20.17	19.1		SRPRB	-0.48	-3.47271	0.0112221	0.144834	30.02	30.65	32.45	32.72	35.08	40.05
ENSG00000177156.6	TALDO1	0.13	0.0453835	0.496633	141.48	141.25	135.16	128.57		C1orf216	-0.69	-3.29762	0.0141424	0.151519	2.1	3.14	3.3	4.75	4.33	4.29
ENSG00000175387.11	SMAD2	-0.11	0.0459885	0.496633	73.65	75.18	81.88	76.75		C10orf76	-0.46	-3.35321	0.0131348	0.149495	4.96	5.49	5.21	7.32	6.74	6.06
ENSG00000198408.9	MGEA5	-0.11	0.0459878	0.496633	61.07	66.63	70.22	69.52		PLAGL2	-0.91	-3.30305	0.0140404	0.151418	0.95	1.6	1.81	2.98	2.68	2.13
ENSG00000137955.11	RABGGTB	-0.12	0.0460683	0.496633	134.09	138.26	156.99	146.44		GNB1	-0.34	-3.5428	0.0102428	0.141933	206.17	125	138.78	146.64	160.26	215.59
ENSG00000010292.8	NCAPD2	0.11	0.0455957	0.496633	120.59	113.89	111.9	107.8		C7orf41	0.63	3.24501	0.0151732	0.153347	1.04	0.91	1.13	0.72	0.72	0.82
ENSG00000158497.2	HMHB1	0.56	0.0463377	0.497275	6.26	7.53	5.65	4.21		EIF2AK3	0.53	3.49169	0.0109472	0.144834	61.39	34.55	30.64	16.43	19.2	25.91
ENSG00000261652.2	C15orf65	-0.91	0.0463801	0.497297	0.33	0.35	0.61	0.69		INPP4B	0.78	3.28431	0.0143958	0.152281	2.7	1.69	1.62	0.85	1.22	1.32
ENSG00000243646.4	IL10RB	-0.16	0.046572	0.498232	12.14	11.75	13.84	13.61		ZBTB8A	0.55	3.34199	0.0133316	0.149495	5.83	5.66	4.66	3.42	3.35	4.42
ENSG00000135269.13	TES	-0.14	0.0466689	0.498232	18.64	23.49	25.43	24.64		ANKRD13A	0.51	3.52842	0.0104359	0.142161	87.29	67.22	63.6	43.57	48.79	56.69
ENSG00000108828.11	VAT1	0.16	0.046668	0.498232	27.52	26.49	22.86	26.45		ITGA2	0.42	3.43444	0.0117996	0.146254	7.52	6.78	5.85	3.85	4.55	5.15
ENSG00000180182.6	MED14	-0.14	0.0466662	0.498232	18.9	19.26	19.31	20.62		DHX38	-0.59	-3.47419	0.0112004	0.144834	24.39	22.16	26.62	29.28	26.71	33.27
ENSG00000128881.12	TTBK2	0.11	0.0465378	0.498232	13.9	14.67	14.98	13.21		CAB39	0.4	3.52964	0.0104193	0.142161	83.83	82.35	68.85	44.28	50.56	65.19
ENSG00000060140.4	STYK1	-0.63	0.0470029	0.499438	0.28	0.35	0.35	0.7		CTDNEP1	-0.57	-3.29907	0.014115	0.151519	11.88	10.66	12.01	13.79	13.52	12.91
ENSG00000080854.10	IGSF9B	-0.69	0.0473395	0.499438	0.26	0.32	0.29	0.25		RASEF	1.59	3.36422	0.0129445	0.149352	0.07	0.06	0.09	0.02	0.01	0.04
ENSG00000089847.8	ANKRD24	0.97	0.0470435	0.499438	0.11	0.17	0.08	0.05		ZNF230	0.51	3.33776	0.0134068	0.149495	7.24	6.32	6.24	4.01	4.28	4.74
ENSG00000258555.2	SPECC1L-ADORA2A	-3.02	0.0474693	0.499438	0.2	0	0.09	0.23		GKAP1	0.81	3.25617	0.0149479	0.153327	7.43	4.67	3.82	2.71	2.42	3.31
ENSG00000165424.6	ZCCHC24	-0.21	0.047119	0.499438	1.83	2.22	2.22	2.45		MAPK13	-1.32	-3.37068	0.0128344	0.149233	0.06	0.14	0.1	0.27	0.27	0.26
ENSG00000143748.13	NVL	-0.18	0.0473668	0.499438	13.01	18.6	19.12	17.43		AIMP2	-0.4	-3.38623	0.0125732	0.148154	20.53	24.84	21.45	28.53	27.29	30.12
ENSG00000179912.15	R3HDM2	-0.15	0.0473897	0.499438	9.67	11.33	13.41	11.76		SSSCA1	-1.27	-3.30703	0.0139661	0.151102	7.28	13.14	23.37	41.73	36.13	26.15
ENSG00000169627.7	BOLA2B	-0.15	0.0474618	0.499438	111.42	124.88	149.53	136.19		GTF3C4	-0.33	-3.48787	0.011002	0.144834	7.3	8.4	8.42	9.39	9.71	9.89
ENSG00000084676.11	NCOA1	-0.14	0.0470992	0.499438	6.56	7.11	7.22	7.42		VPS45	0.48	3.45713	0.0114534	0.145366	41.66	33.76	30.39	21.8	25.27	25.85
ENSG00000108854.11	SMURF2	-0.14	0.0473193	0.499438	10.27	11.85	11.31	11.46		NAB2	-1.36	-3.32866	0.0135698	0.149495	2.71	7.73	8.37	13.74	14.64	10.31
ENSG00000157978.7	LDLRAP1	-0.14	0.0474457	0.499438	17.62	17.93	20.35	19.87		GDF11	-0.73	-3.42298	0.0119786	0.146254	6.63	9.66	12.37	16.29	15.86	13.33
ENSG00000163125.11	RPRD2	-0.14	0.04726	0.499438	10.18	9.86	10.67	11.15		OTUB1	-0.67	-3.44252	0.0116751	0.145583	29.68	35	36.23	43.87	45.17	43.84
ENSG00000132640.10	BTBD3	-0.13	0.0473527	0.499438	14.6	15.53	16.97	15.62		EFHB	0.99	3.17943	0.0165731	0.155484	1.02	1.27	1	0.77	0.43	0.57
ENSG00000127463.9	EMC1	-0.13	0.0471241	0.499438	20.98	19.25	25.82	22.64		PPM1L	0.33	3.42952	0.0118761	0.146254	4.91	5.44	5.94	4.46	5.04	4.19
ENSG00000175063.12	UBE2C	0.13	0.0471759	0.499438	130.67	126.97	118.35	123.16		PARD3	0.45	3.44838	0.0115856	0.145366	32.89	21.68	19.88	11.74	13.65	18.29
ENSG00000107223.8	EDF1	0.15	0.0472781	0.499438	209.66	199.42	200.34	179.64		PRPF40B	-0.73	-3.24405	0.0151928	0.153347	2.07	2.25	3.43	4.48	3.45	3.79
ENSG00000134802.13	SLC43A3	-0.11	0.0470576	0.499438	94.32	101.23	104.74	109.47		EDC3	-1.01	-3.28255	0.0144297	0.152281	6.01	6.87	6.46	9.35	7.36	7.9
ENSG00000144648.10	ACKR2	-0.59	0.0476184	0.500415	0.68	0.45	0.67	0.95		L3MBTL4	0.62	3.28736	0.0143373	0.152073	5.68	5.41	6.18	3	3.65	4.02
ENSG00000197746.9	PSAP	0.1	0.0476431	0.500415	369.18	367.21	351.83	343.4		LMAN2	-0.86	-3.46241	0.0113745	0.145357	49.52	60.47	76.08	97.54	93.38	87.28
ENSG00000123595.5	RAB9A	0.2	0.0477277	0.500782	13.62	15.84	14.46	11.41		PHRF1	-0.66	-3.44722	0.0116033	0.145366	6.81	8.96	11.77	14.23	14.75	12.9
ENSG00000162654.8	GBP4	0.14	0.0477681	0.500782	5.7	5.32	4.73	4.68		TRIM24	0.44	3.47766	0.0111497	0.144834	35.18	28.73	25.2	14.48	15.8	24.53
ENSG00000170889.9	RPS9	0.11	0.0477997	0.500782	1066.87	1065.69	1028.02	998.79		BLNK	0.82	3.16752	0.0168418	0.155858	0.89	0.9	0.84	0.4	0.44	0.62
ENSG00000166037.6	CEP57	0.12	0.047914	0.501554	38.77	41.06	37.85	36.87		PSMB3	-0.61	-3.4768	0.0111623	0.144834	97.03	149.68	140.92	202.08	200.91	180.45
ENSG00000108448.16	TRIM16L	-0.55	0.0482086	0.502357	0.65	0.98	1.29	0.92		PTEN	0.54	3.51556	0.0106118	0.142565	185.41	104.01	91.23	55.86	63.57	84.17
ENSG00000141448.4	GATA6	-0.49	0.0481634	0.502357	0.66	0.51	0.7	0.89		ABHD13	0.48	3.35234	0.01315	0.149495	4.68	6.3	5.38	3.93	3.55	3.85
ENSG00000042286.10	AIFM2	-0.36	0.0481299	0.502357	0.94	1.36	1.48	1.53		NGLY1	0.41	3.47632	0.0111693	0.144834	57.69	51.04	52.1	34.03	35.76	48.27
ENSG00000012174.7	MBTPS2	-0.27	0.0480448	0.502357	3.49	3.24	3.56	4.55		LY96	0.63	3.22937	0.015495	0.153463	15.09	13.43	11.18	7.72	8.85	9.05
ENSG00000143198.8	MGST3	0.16	0.0480938	0.502357	49.4	47.79	47.04	42.17		IRGQ	-0.42	-3.45185	0.011533	0.145366	9.03	9.72	9.06	10.41	9.88	10.75
ENSG00000107819.9	SFXN3	-0.12	0.0482348	0.502357	25.07	25.6	26.77	27.2		VPS54	0.42	3.40519	0.0122626	0.146984	12.13	12.72	10.55	7.79	7.94	9.75
ENSG00000138646.4	HERC5	0.15	0.0482872	0.502479	8.57	9.12	8.56	7.95		U2AF1L4	-0.64	-3.23182	0.0154442	0.153463	7.06	5.33	5.82	9.19	9.94	7.55
ENSG00000139946.5	PELI2	0.14	0.0484212	0.503199	5.99	5.79	5.86	5.61		FAT4	0.88	3.17502	0.0166721	0.155531	0.18	0.1	0.13	0.06	0.08	0.16
ENSG00000221983.3	UBA52	0.1	0.0484378	0.503199	1078.85	1125.33	1061.51	1038		CEP250	-0.47	-3.42213	0.011992	0.146254	7.85	8.9	11.33	13.14	12.72	12.68
ENSG00000155034.14	FBXL18	-0.3	0.0486146	0.503765	1.37	1.24	1.7	1.64		PPP2R3A	0.9	3.15976	0.0170196	0.155858	0.24	0.35	0.16	0.07	0.12	0.1
ENSG00000131788.11	PIAS3	-0.2	0.0486057	0.503765	8.32	7.4	9.39	9.02		DHX37	-0.89	-3.4105	0.0121772	0.146511	6.62	9.01	13.19	18.2	17.07	15.73
ENSG00000134824.9	FADS2	0.12	0.048601	0.503765	220.95	215.54	211.65	203.51		SNX11	-1.07	-3.28982	0.0142903	0.152073	6.28	7.88	8.9	12.09	13.76	9.54
ENSG00000171097.9	CCBL1	0.31	0.04866	0.503813	7.68	6.31	6.75	4.94		TOMM7	-0.9	-3.34715	0.0132407	0.149495	36.97	41.64	42.66	69.23	68.42	48.73
ENSG00000164879.6	CA3	0.89	0.0488195	0.504791	0.42	0.22	0.13	0.19		MED13L	0.27	3.50799	0.010717	0.1431	52.69	56.59	54.1	43.28	44.79	42.66
ENSG00000147905.13	ZCCHC7	0.1	0.0488362	0.504791	183.74	191.32	177.19	173.05		SGTB	0.62	3.34192	0.0133329	0.149495	8.59	6.74	5.24	3.39	3.93	5.12
ENSG00000167528.8	ZNF641	-0.2	0.0489687	0.505737	6.39	6.89	8.15	6.16		C5	0.59	3.32401	0.0136539	0.149595	8.92	6.35	5.91	3.37	4.49	4.79
ENSG00000181826.5	RELL1	-0.19	0.0490405	0.506055	9.45	9.68	11.07	11.55		SSFA2	0.35	3.486	0.011029	0.144834	75.76	51.58	45.59	27.16	30.51	35.15
ENSG00000134222.12	PSRC1	0.16	0.0491154	0.506405	14.31	14.8	13.07	13.63		MRAS	1.1	3.15124	0.017217	0.155858	0.4	0.65	0.46	0.15	0.18	0.7
ENSG00000105135.11	ILVBL	0.15	0.0491575	0.506416	14.49	14.48	13.11	13.38		ITPA	-1.15	-3.30701	0.0139664	0.151102	8.38	16.75	22.88	37.04	36.67	25.91
ENSG00000119408.12	NEK6	-0.19	0.0492046	0.506479	7.89	8	8.84	8.96		RAI1	-1.12	-3.27155	0.0146433	0.15262	2.18	2.13	3.24	4.76	4.03	2.8
ENSG00000184270.3	HIST2H2AB	0.2	0.0493385	0.507434	862.87	735.25	692.06	732.28		SLC16A9	-0.67	-3.16833	0.0168235	0.155858	0.49	0.37	0.35	0.5	0.62	0.75
ENSG00000197696.5	NMB	0.35	0.0494867	0.507861	4.58	4.21	3.49	3.53		BAZ2B	0.59	3.43797	0.0117449	0.146216	29.27	16.85	19.02	13.54	13.02	16.39
ENSG00000009790.10	TRAF3IP3	-0.19	0.0495033	0.507861	7.31	7.21	8.25	8.79		AMIGO3	4.14	3.14891	0.0172714	0.15588	0.63	1.7	2.39	0.07	0.92	0.01
ENSG00000173848.14	NET1	0.11	0.0494445	0.507861	29.19	29.76	27.07	27.7		PNISR	0.57	3.49914	0.0108413	0.144055	157.7	121.4	108.6	78.89	81.94	94.74
ENSG00000114737.11	CISH	-0.37	0.0500694	0.509709	1.77	1.99	2.1	2.69		HIST1H2BN	-0.52	-3.49584	0.0108882	0.144445	313.63	377.73	459.23	775.96	697.72	497.14
ENSG00000128394.12	APOBEC3F	-0.33	0.0500874	0.509709	3.72	4.17	4.24	5.02		FAM188B	-0.77	-3.149	0.0172692	0.15588	0.26	0.29	0.42	0.55	0.5	0.55
ENSG00000083807.5	SLC27A5	0.25	0.0499916	0.509709	15.9	13.68	13.63	11.67		MRPL54	-1.17	-3.2753	0.0145702	0.152537	10.53	19.29	26.89	50.36	46.84	29.71
ENSG00000123815.7	ADCK4	0.19	0.0501373	0.509709	11.2	10.63	10.43	9.46		POLD2	-0.71	-3.42655	0.0119226	0.146254	30.34	46.72	56.31	70.27	69.78	70.34
ENSG00000171150.7	SOCS5	-0.17	0.0498009	0.509709	4.5	4.26	4.96	5.14		TAMM41	-0.56	-3.20875	0.0159308	0.154614	3.07	3.58	2.66	4.64	4.35	4.41
ENSG00000048140.13	TSPAN17	-0.14	0.0499705	0.509709	13.61	14.14	17.37	16.06		ST3GAL4	-0.99	-3.26693	0.0147341	0.15262	5.9	11.25	10.78	13.83	14.2	14.19
ENSG00000070476.10	ZXDC	-0.13	0.0500203	0.509709	14.95	15.6	15.96	17.07		C9orf69	-1.27	-3.26066	0.0148583	0.153096	1.56	3.54	4.97	7.43	8.31	5.69
ENSG00000162695.7	SLC30A7	-0.13	0.0498259	0.509709	10.82	11.04	11.72	11.36		FAM168B	-0.35	-3.47628	0.0111699	0.144834	22.94	26.17	29.31	32.84	34.96	32.16
ENSG00000054523.12	KIF1B	-0.14	0.0501059	0.509709	6.89	7.22	7.89	7.52		CPXM2	2.46	3.91506	0.00638467	0.132968	0.04	0.04	0.03	0	0.01	0.01
ENSG00000145687.11	SSBP2	0.14	0.0498664	0.509709	46.3	46.37	44.16	40.34		KANSL1L	0.57	3.37694	0.0127285	0.149086	22.49	20.03	16.3	10.62	11.84	13.26
ENSG00000154473.13	BUB3	0.1	0.0500887	0.509709	239.36	246.06	233.79	223.53		TPMT	0.55	3.27886	0.014501	0.152281	6.98	6.15	4.99	3.72	3.68	4.24
ENSG00000076641.4	PAG1	-0.2	0.0504764	0.510635	2.67	1.74	1.02	1.55		SOS2	0.57	3.45709	0.0114541	0.145366	31.4	25.98	21.89	14.01	16.14	19.91
ENSG00000107816.13	LZTS2	0.2	0.050433	0.510635	9.11	8.56	8.03	6.83		TPH2	0.6	3.31586	0.0138028	0.15048	25.3	20.07	18.7	12.89	13.85	15.94
ENSG00000079387.9	SENP1	-0.15	0.0503479	0.510635	14.34	18.61	18.85	19.28		AKAP3	0.51	3.20522	0.0160066	0.154742	2.25	3.32	2.8	1.93	2.19	2.41
ENSG00000241978.5	AKAP2	0.12	0.0503607	0.510635	37.13	34.93	31.38	34.36		DNAJC4	-0.88	-3.28008	0.0144773	0.152281	16.47	21.19	24.56	24.9	27.09	31.19
ENSG00000165416.10	SUGT1	-0.11	0.0504355	0.510635	40.1	39.65	41.97	39.28		FIG4	0.52	3.32389	0.0136562	0.149595	21.56	13.88	12.06	6.84	7.46	11.25
ENSG00000127481.10	UBR4	-0.13	0.0503068	0.510635	30.8	27.79	30.67	32.59		LEF1	0.31	3.48847	0.0109934	0.144834	344.39	314.4	277.39	163.81	174.39	268.51
ENSG00000243414.4	TICAM2	-0.62	0.0506248	0.511441	0.42	0.6	0.58	0.97		C9orf72	0.52	3.33576	0.0134424	0.149495	21.1	10.48	9.3	7.93	7.49	9.25
ENSG00000128218.7	VPREB3	0.34	0.0507521	0.511441	11.97	10.07	8.87	8.87		TRMU	-0.56	-3.36369	0.0129537	0.149352	18.14	22.3	23.34	25.86	29.69	27.02
ENSG00000127328.17	RAB3IP	-0.14	0.0507485	0.511441	12.71	12.39	14.42	13.63		TOMM5	-0.34	-3.45584	0.0114728	0.145366	143.11	140.58	129.59	182.37	174.99	167.37
ENSG00000132694.14	ARHGEF11	-0.12	0.0507532	0.511441	11.33	10.76	13.66	12.15		LYST	0.51	3.26919	0.0146896	0.15262	3.34	2.56	1.86	1.53	1.67	1.83
ENSG00000117592.8	PRDX6	0.11	0.0507632	0.511441	104.19	107.79	100.32	96.31		NDUFS3	-0.78	-3.38751	0.0125519	0.148154	41.61	56.98	65.64	98.29	99.47	83.06
ENSG00000102034.12	ELF4	-0.17	0.0508672	0.511741	5.71	5.39	6.21	6.43		SLC7A6	-0.39	-3.45753	0.0114474	0.145366	20.29	24.6	27.09	36.52	34.85	32.52
ENSG00000125844.11	RRBP1	-0.15	0.0508888	0.511741	8.68	9.09	9.06	10.15		MRPL17	-0.44	-3.40406	0.0122808	0.146984	32.58	49.38	53.55	53.86	53.27	61.41
ENSG00000159069.9	FBXW5	0.11	0.0509587	0.511741	46.15	51.98	46.47	45.44		OVCH1-AS1	-0.88	-3.17773	0.0166111	0.155484	2.74	4.16	4.82	6.5	7.72	5.8
ENSG00000179632.5	MAF1	0.11	0.050943	0.511741	91.18	89.55	88.98	87.82		FAM171B	0.67	3.27346	0.0146061	0.15262	4.48	3.34	3.06	1.83	1.95	2.64
ENSG00000204311.7	DFNB59	0.6	0.0513552	0.512008	1.9	0.98	0.55	0.49		GTPBP3	-0.78	-3.31268	0.0138614	0.150741	6.97	9.22	13.65	19.18	20.38	14.43
ENSG00000133069.10	TMCC2	0.52	0.0511971	0.512008	0.42	0.49	0.34	0.41		EAF2	0.52	3.2454	0.0151652	0.153347	20.07	16.93	15.08	10.39	12.12	12.45
ENSG00000183019.3	C19orf59	-0.43	0.051039	0.512008	3.05	3.34	3.83	5.51		TNNT3	1.72	3.37282	0.0127981	0.149233	0.64	0.29	0.54	0.26	0.07	0.09
ENSG00000169981.6	ZNF35	-0.25	0.0513998	0.512008	3.21	3.31	3.58	3.92		EIF3E	0.62	3.48758	0.0110061	0.144834	1482.11	1040.78	810.95	555.71	603.54	734.29
ENSG00000018189.8	RUFY3	0.19	0.0512438	0.512008	11.64	13.4	12.54	9.64		DDO	0.6	3.16242	0.0169583	0.155858	1.8	1.36	1.75	0.97	0.99	1.15
ENSG00000101574.10	METTL4	-0.14	0.0510737	0.512008	10.76	10.07	11.58	11.23		ITFG2	-0.55	-3.27633	0.0145501	0.152461	10.63	13.21	12.92	18.74	16.53	14.74
ENSG00000136295.10	TTYH3	-0.19	0.0513046	0.512008	10.21	8.41	10.6	11.05		TIMM13	-1.22	-3.33153	0.0135182	0.149495	16.79	31.51	36.76	70.18	67.96	44.92
ENSG00000105325.9	FZR1	0.15	0.0513771	0.512008	24.82	25.75	20.31	22.86		C6orf106	-0.53	-3.39116	0.0124916	0.148083	14.74	13.76	15.25	13.64	15.29	16.63
ENSG00000130305.12	NSUN5	-0.12	0.0513976	0.512008	35.92	37.6	41.49	39.91		NIPSNAP3B	0.54	3.21878	0.0157171	0.15434	8.52	8.36	7.22	5.27	5.7	6.19
ENSG00000011405.9	PIK3C2A	-0.12	0.0511099	0.512008	17.87	21.41	23.79	21.61		SH2D2A	-1.13	-3.23892	0.0152976	0.153347	3.09	6.13	8.41	13.29	12.06	10.04
ENSG00000273294.1	RP11-1084J3.4	2.99	0.0516665	0.512054	0.27	0.17	0.44	0		DMD	1.02	3.12022	0.0179566	0.157338	0.44	0.22	0.26	0.08	0.18	0.08
ENSG00000197620.6	CXorf40A	0.21	0.0516887	0.512054	7	7.9	7.65	6.97		RANGAP1	-0.83	-3.41816	0.0120549	0.146254	29.17	24.99	25.86	35.88	36.8	29.65
ENSG00000037241.3	RPL26L1	0.16	0.0516945	0.512054	35.39	36.7	31.76	34.5		FSIP2	1.08	3.18706	0.0164032	0.155484	1.21	0.91	0.77	0.25	0.45	0.43
ENSG00000166068.8	SPRED1	-0.17	0.0515804	0.512054	7.67	9.23	8.65	9.9		CBX6	-0.99	-3.34466	0.0132845	0.149495	3.51	5.12	7.56	11.41	11.01	7.78
ENSG00000099246.12	RAB18	0.15	0.0515536	0.512054	43.9	44.98	40.26	40.2		MSTO1	-0.63	-3.29936	0.0141095	0.151519	12.99	17.53	21.74	23.46	25.22	23.92
ENSG00000100099.16	HPS4	0.12	0.0516668	0.512054	23.74	27.19	24.72	23.16		ATXN1	0.62	3.18777	0.0163875	0.155484	1.46	1.49	1.51	1.48	0.71	1.33
ENSG00000105186.10	ANKRD27	0.11	0.0516852	0.512054	34.29	35.77	31.91	32.24		ARHGAP15	0.68	3.38334	0.0126214	0.148339	62.22	39.44	33.09	22.33	23.41	26.9
ENSG00000160216.14	AGPAT3	-0.56	0.0518701	0.512871	0.25	0.34	0.54	0.4		STXBP5L	1.03	3.1083	0.0182499	0.157989	0.29	0.15	0.16	0.18	0.12	0.07
ENSG00000107872.8	FBXL15	0.19	0.0518418	0.512871	7.27	7.49	6.58	6.75		PSMD4	-0.32	-3.44353	0.0116596	0.145583	154.86	122.27	110.16	156.94	147.48	138.45
ENSG00000165476.8	REEP3	-0.15	0.0519016	0.512871	11.55	12.8	12.89	14.51		RNF25	-0.48	-3.23092	0.0154629	0.153463	17.23	16.6	17.57	14.5	14.97	23.59
ENSG00000068903.15	SIRT2	0.16	0.052005	0.513071	18.28	17.19	16.6	15.42		HIST2H2BF	-0.6	-3.46828	0.0112874	0.144834	491.59	692.78	793.25	1048.81	1004.34	915.41
ENSG00000122591.7	FAM126A	-0.14	0.0519766	0.513071	7.83	8.01	9.95	8.07		SLC16A6	-1.12	-3.10917	0.0182283	0.157907	0.28	0.12	0.1	0.35	0.3	0.25
ENSG00000158773.10	USF1	0.11	0.0520743	0.513345	63.02	66.43	62.17	61.44		MRPS26	-1.02	-3.30288	0.0140435	0.151418	11.08	18.75	25.95	37.86	43.55	28.69
ENSG00000260238.1	PMF1-BGLAP	-0.52	0.052425	0.514871	1.21	1.23	1.99	1.66		MAML3	0.45	3.29192	0.0142503	0.151856	7.34	8.29	8.31	4.24	3.92	5.76
ENSG00000255062.1	RP11-712L6.5	-0.77	0.0529225	0.514871	1.08	0.99	1.95	1.92		MYH15	0.57	3.15724	0.0170776	0.155858	0.65	0.62	0.58	0.38	0.5	0.37
ENSG00000187912.7	CLEC17A	-0.51	0.0528098	0.514871	0.66	0.78	0.99	0.89		DNAJC12	0.54	3.21778	0.0157384	0.15434	14.53	13.07	10.84	7.26	8.05	9.36
ENSG00000113749.5	HRH2	-0.39	0.0529526	0.514871	1.13	0.88	1.43	1.25		DCLRE1C	0.56	3.42352	0.0119701	0.146254	77.06	50.83	35.69	22.67	24.36	30.86
ENSG00000170915.8	PAQR8	0.19	0.0526243	0.514871	2.4	2.62	2.24	2.23		HUNK	-0.5	-3.20816	0.0159434	0.154628	2.14	1.41	2.48	1.58	1.74	2.93
ENSG00000089060.7	SLC8B1	-0.19	0.0529636	0.514871	4.74	5.52	6.91	5.81		ADIPOR2	-0.34	-3.4431	0.0116661	0.145583	34.42	41.68	40.63	43.26	45.64	46.74
ENSG00000164978.13	NUDT2	0.18	0.0530537	0.514871	17.74	18.58	17.26	15.71		BCHE	1.26	3.1355	0.017588	0.156635	0.36	0.46	0.23	0.17	0.17	0.1
ENSG00000253710.1	ALG11	-0.16	0.0524731	0.514871	5.96	6.17	7.03	6.94		C12orf66	-0.51	-3.17935	0.0165748	0.155484	2.1	2.34	2.04	2.86	3.15	2.67
ENSG00000152778.7	IFIT5	-0.16	0.0526848	0.514871	7.93	7.85	9.47	8.13		ELL2	0.58	3.24361	0.0152017	0.153347	6.28	5.5	4.27	3.18	2.92	3.24
ENSG00000155846.12	PPARGC1B	-0.19	0.0526675	0.514871	2.84	2.49	2.75	3.34		ZNF772	0.42	3.2219	0.0156514	0.15434	3.78	3.47	3.96	2.54	2.84	3.21
ENSG00000143614.7	GATAD2B	-0.19	0.0529399	0.514871	4.61	4.34	4.75	5.61		CD83	0.57	3.1981	0.0161608	0.155269	5.2	3.81	3.93	2.58	2.77	2.89
ENSG00000164118.8	CEP44	0.14	0.0530809	0.514871	13.41	14.95	12.83	13.12		DDX54	-0.71	-3.4034	0.0122916	0.146984	32.92	32.49	40.43	47.71	50.4	42.69
ENSG00000197372.5	ZNF675	0.14	0.0529974	0.514871	20.43	24.02	22.85	20.94		SATB1	0.37	3.45448	0.0114934	0.145366	132.49	116.44	107.63	82.61	87.46	94.49
ENSG00000161847.9	RAVER1	-0.26	0.0529289	0.514871	13.71	11.77	14.66	17.35		KRT8	1.8	3.591	0.00962338	0.141857	0.16	0.12	0.23	0.03	0.05	0.1
ENSG00000211455.3	STK38L	-0.14	0.0531044	0.514871	15.37	18.63	19.13	18.52		HEPH	1.74	3.51486	0.0106216	0.142565	0.03	0.03	0.06	0.01	0.02	0.01
ENSG00000070366.9	SMG6	-0.13	0.0523805	0.514871	10	9.55	11.32	10.84		FHAD1	0.86	3.09364	0.0186176	0.158547	1.36	0.63	0.43	0.33	0.18	0.21
ENSG00000185947.10	ZNF267	-0.14	0.0524141	0.514871	16.71	19.04	20.09	19.03		YIPF4	0.34	3.42602	0.0119308	0.146254	30.3	37.85	33.14	28.78	31.23	31.99
ENSG00000097033.10	SH3GLB1	-0.12	0.0525227	0.514871	18.59	21.6	21.48	21.05		PRRG4	0.47	3.2094	0.0159167	0.154614	2.17	2.59	2.2	1.48	1.5	1.85
ENSG00000085840.8	ORC1	0.13	0.0529692	0.514871	23.02	25.69	23.38	22.11		DPY19L4	0.39	3.42129	0.0120054	0.146254	37.51	29.23	26.14	23.05	19.91	25.1
ENSG00000120800.4	UTP20	-0.11	0.0527731	0.514871	13.08	13.72	14.94	14.79		TXLNB	0.83	3.181	0.0165378	0.155484	2.81	1.68	1.67	0.87	1.22	1.27
ENSG00000122026.6	RPL21	0.09	0.0525487	0.514871	3353.17	3382.35	3208.52	3211.15		TNKS1BP1	-1.26	-3.15198	0.0171997	0.155858	0.3	0.96	1.2	1.94	1.83	1.56
ENSG00000186448.10	ZNF197	-0.15	0.0532237	0.515004	13	14.04	14.48	14.01		MAP2K3	-0.96	-3.15524	0.0171238	0.155858	2.51	3.26	2.57	4.15	4.26	3.29
ENSG00000127824.9	TUBA4A	-0.12	0.0532118	0.515004	82.45	79.32	92.9	86.06		UFD1L	-0.33	-3.36029	0.0130122	0.149471	28.69	33.61	33.45	34.83	35.8	43.36
ENSG00000172534.9	HCFC1	-0.21	0.0532849	0.515004	19	15.45	18.22	21.5		GNL1	-0.74	-3.32449	0.0136452	0.149595	13.14	22.87	27.14	24.31	27.4	27.77
ENSG00000139618.10	BRCA2	-0.12	0.0532758	0.515004	28.63	29.83	31.36	28.95		TOX4	-0.34	-3.39764	0.0123853	0.147461	28.84	30.57	28.45	30.62	39.97	39.05
ENSG00000120833.9	SOCS2	0.3	0.0534096	0.515806	2.89	3.05	2.7	2.46		GCNT2	0.46	3.1947	0.0162352	0.155354	3.07	2.81	2.83	2.17	2.15	2.1
ENSG00000109686.12	SH3D19	-1.04	0.0535075	0.516347	0.28	0.47	0.77	0.93		NPAT	0.43	3.41962	0.0120318	0.146254	34.76	31.13	24.78	16.56	17.75	23.81
ENSG00000153531.8	ADPRHL1	0.62	0.0537244	0.516826	0.69	0.74	0.53	0.56		SLC39A7	-0.63	-3.33624	0.0134338	0.149495	15.72	16.6	17.32	24.13	22.11	20.54
ENSG00000163467.7	TSACC	-0.98	0.0537011	0.516826	0.27	0.28	0.59	0.57		LGI2	1.29	3.11095	0.0181843	0.157907	0.17	0.13	0.09	0.03	0.03	0.06
ENSG00000140553.12	UNC45A	0.14	0.0537221	0.516826	43.74	42.46	40.77	37.74		CBX8	-0.7	-3.21623	0.0157712	0.15434	2.24	2.93	4.13	5.05	5.67	4.16
ENSG00000072736.14	NFATC3	-0.12	0.0537048	0.516826	38	39.29	40.1	43.29		FUT8	0.49	3.41396	0.0121217	0.146254	58.78	44.96	36.87	26.98	30.58	35.46
ENSG00000054116.7	TRAPPC3	-0.13	0.0539776	0.518525	34.82	37.26	41.39	42.62		DDX19A	-0.33	-3.37485	0.0127638	0.149118	27.42	23.21	20.82	23.79	23.58	27.73
ENSG00000187240.9	DYNC2H1	-0.16	0.0539851	0.518525	4.12	4.54	4.01	3.69		EPS8	0.52	3.27998	0.0144794	0.152281	13.2	12.11	13.34	8.17	7.7	11.29
ENSG00000005448.12	WDR54	0.18	0.0540486	0.518733	28.16	28.16	27.33	23.59		PABPC4	-0.34	-3.41509	0.0121036	0.146254	85.27	79.49	72.77	82.76	77.17	87.05
ENSG00000123405.9	NFE2	0.46	0.0543429	0.51879	1.4	1.29	1.18	0.9		FUOM	-0.95	-3.20019	0.0161153	0.155269	14.9	16.96	22.12	31.22	35.85	23.58
ENSG00000120885.15	CLU	0.3	0.054706	0.51879	5.26	5.91	5.96	5.13		TMEM237	0.4	3.32949	0.0135549	0.149495	23.8	19.67	17.74	15.01	14.65	17.1
ENSG00000137094.10	DNAJB5	-0.29	0.0547236	0.51879	1.94	1.87	2.37	2.35		FLJ00104	-0.7	-3.12706	0.0177907	0.157316	0.28	0.33	0.39	0.62	0.46	0.49
ENSG00000011052.17	NME2	0.25	0.0543142	0.51879	9.01	8.94	7.25	8.02		TLR3	0.56	3.16361	0.0169311	0.155858	2.89	3.27	2.13	1.82	1.92	1.87
ENSG00000243789.6	JMJD7	0.24	0.0543042	0.51879	7.72	8.97	8.8	6.65		FAM96B	-1	-3.2813	0.0144538	0.152281	22.96	37.2	46.61	83.03	83.85	51.32
ENSG00000161714.7	PLCD3	-0.18	0.054407	0.51879	7.5	8.01	8.63	7.23		BACH1	0.38	3.421	0.0120099	0.146254	91.27	71.13	53.88	32.63	35.86	50.72
ENSG00000250479.4	CHCHD10	0.26	0.0548107	0.51879	62.59	59.51	45.82	56.7		PNMA1	-0.44	-3.21882	0.0157163	0.15434	5.15	4.71	5.77	6.88	6.76	6.82
ENSG00000090013.5	BLVRB	0.19	0.0544619	0.51879	23.98	22.98	19.89	21.91		DNTTIP1	-0.79	-3.19373	0.0162564	0.155354	7.98	10.25	11.75	16.05	13.12	13.7
ENSG00000114735.5	HEMK1	0.17	0.0543104	0.51879	12.82	12.62	12.45	10.77		SNX9	0.48	3.19759	0.0161719	0.155269	3.4	3.69	3.31	2.04	2.35	2.84
ENSG00000137207.7	YIPF3	0.2	0.0547823	0.51879	35.08	40.67	39.56	30.84		TALDO1	-0.5	-3.41383	0.0121238	0.146254	130.15	114.69	123.06	151.99	150.21	147.86
ENSG00000169057.15	MECP2	-0.13	0.0543561	0.51879	12.7	12.17	13.19	12.67		MAGOH	-0.56	-3.25143	0.0150432	0.153347	34.38	30.08	29.96	54.96	43.03	41.34
ENSG00000154222.10	CC2D1B	-0.13	0.0547064	0.51879	13.5	15.28	15.88	14.31		KIF18A	0.68	3.38806	0.0125428	0.148154	40.26	31.86	25.27	16.73	19.78	22.82
ENSG00000161091.8	MFSD12	-0.12	0.0545896	0.51879	28.25	29.78	33.03	32.05		ABCA5	0.62	3.22298	0.0156288	0.154321	7.61	5.42	4.51	3.67	3.62	3.93
ENSG00000205060.6	SLC35B4	-0.14	0.0544968	0.51879	9.25	11.18	12.11	12		HLTF	0.54	3.42954	0.0118758	0.146254	84.45	73.49	60.5	42.82	47.46	56.48
ENSG00000143756.7	FBXO28	-0.15	0.0547029	0.51879	21.71	21.4	23.64	23.89		FANCM	0.45	3.3469	0.0132452	0.149495	12.76	11.99	9.96	7.77	8.57	9.14
ENSG00000132274.11	TRIM22	0.12	0.0543781	0.51879	32.46	36.93	33.75	29.86		PEG3	2.88	3.51683	0.0105944	0.142478	0.17	0.02	0.04	0	0	0.03
ENSG00000153233.8	PTPRR	0.12	0.0547751	0.51879	48.56	46.11	44.82	42.3		ICK	0.34	3.33212	0.0135076	0.149495	7.54	8.29	7.24	5.55	5.72	6.19
ENSG00000159216.14	RUNX1	-0.14	0.0547444	0.51879	60.35	60.17	62.83	64.53		CACNB4	0.51	3.41964	0.0120315	0.146254	40.27	34.5	31.05	23.31	27.16	26.6
ENSG00000253873.1	PCDHGA11	-0.37	0.055291	0.518863	1.16	0.86	1.55	1.17		THRAP3	-0.31	-3.4286	0.0118905	0.146254	117.35	91.08	72.35	81.28	77.19	96.91
ENSG00000184898.6	RBM43	0.35	0.0549122	0.518863	1.73	1.83	1.13	1.53		MSRB1	-1.67	-3.12185	0.0179169	0.157316	0.57	2.79	3.07	6.04	6.51	4.37
ENSG00000235863.2	B3GALT4	0.27	0.0554484	0.518863	4.17	4.19	3.74	3.27		NEK7	0.58	3.41826	0.0120534	0.146254	91.33	80.98	60.73	36.11	42.64	57.42
ENSG00000065665.16	SEC61A2	-0.23	0.0551296	0.518863	4.29	4.42	5.17	6.43		COX6A1	-0.38	-3.40886	0.0122034	0.146569	254.54	253.24	306.31	365.3	378.38	332.74
ENSG00000267206.1	LCN6	0.29	0.0553782	0.518863	24.66	20.21	20.11	16.74		BRWD1	0.46	3.42679	0.0119188	0.146254	70.53	53.8	46.76	32.39	37.34	41.5
ENSG00000161681.11	SHANK1	-0.18	0.0552716	0.518863	7.65	7.33	9.38	8.03		SPATA25	-1.8	-3.17559	0.0166592	0.155516	0.05	0.26	0.41	0.98	0.72	0.68
ENSG00000053501.8	USE1	0.2	0.054895	0.518863	23.93	21.45	20.19	20.16		ENTPD6	-0.86	-3.25436	0.0149843	0.153347	8.42	11.64	13.38	17.27	17.36	15.63
ENSG00000163154.5	TNFAIP8L2	-0.17	0.0551853	0.518863	14.18	14.74	16.15	16.9		ZDBF2	0.53	3.36693	0.0128983	0.149289	8.83	7.31	6.24	4.18	5.07	5.33
ENSG00000126705.9	AHDC1	-0.3	0.0551479	0.518863	4.15	3.81	4.04	5.29		ODC1	-0.37	-3.42965	0.0118741	0.146254	255.26	228.65	214.13	252.91	275.11	322.37
ENSG00000186260.12	MKL2	-0.18	0.055384	0.518863	3.68	5.04	4.86	5.24		PDE8A	0.35	3.3258	0.0136215	0.149595	25.64	21.77	19.22	14.37	14.38	17.75
ENSG00000102882.7	MAPK3	0.15	0.0553672	0.518863	20.94	21.97	21.23	18.97		MYL6B	-0.63	-3.33045	0.0135376	0.149495	73.04	69.51	97.89	173.91	164.52	102.09
ENSG00000184886.3	PIGW	-0.14	0.0552638	0.518863	16.82	16.98	17.08	18.92		RALGPS2	0.56	3.30681	0.0139701	0.151102	14.11	13.18	11.82	8.69	9.41	9.1
ENSG00000104979.4	C19orf53	0.15	0.0551875	0.518863	76.78	74.19	71.91	67.99		ANO5	0.58	3.18121	0.0165333	0.155484	2.58	2.55	1.84	1.26	1.45	1.65
ENSG00000104885.13	DOT1L	-0.16	0.0554468	0.518863	13.39	13.64	15.8	15.3		SYNPO	1.02	3.09755	0.0185189	0.158515	0.16	0.1	0.09	0.05	0.05	0.04
ENSG00000177646.13	ACAD9	0.12	0.055046	0.518863	29.15	33.12	30.03	30.89		CYB561D1	-0.74	-3.1661	0.0168742	0.155858	2.24	1.83	1.87	3.27	3.25	2.49
ENSG00000024862.12	CCDC28A	0.18	0.0554942	0.518898	12.56	12.39	11.89	10.74		MGLL	0.65	3.05675	0.0195785	0.160915	0.29	0.47	0.37	0.21	0.25	0.23
ENSG00000164500.6	C7orf72	0.59	0.0557867	0.519012	0.51	0.7	0.41	0.4		FARSB	-0.34	-3.36764	0.0128861	0.149274	33.93	33.76	30.16	34.67	36.61	43.96
ENSG00000161277.9	THAP8	-0.45	0.0558005	0.519012	0.96	0.97	1.34	1.61		LENG9	-0.97	-3.09507	0.0185814	0.158547	0.65	1.07	1.38	2.18	2.25	1.53
ENSG00000218891.2	ZNF579	-0.28	0.0556998	0.519012	2.92	3.09	3.26	4.06		MPV17L2	-0.64	-3.15345	0.0171654	0.155858	3.77	5.2	5.38	7.63	7.97	6.23
ENSG00000168904.10	LRRC28	-0.19	0.0557151	0.519012	7.24	7.97	8.69	7.96		PNRC1	0.32	3.37798	0.012711	0.149009	61.84	59.57	66.73	48.07	47	48.09
ENSG00000166797.6	FAM96A	0.12	0.0557573	0.519012	85.21	83.68	76.07	77.74		ERBB2IP	0.52	3.41591	0.0120907	0.146254	110.25	62.35	52.51	37.63	40.1	47.84
ENSG00000125818.13	PSMF1	-0.12	0.0556899	0.519012	32.14	32.21	38.05	34.05		TNFSF13B	0.85	3.12365	0.0178731	0.157316	3.73	3.05	1.89	1.45	1.94	1.77
ENSG00000149182.10	ARFGAP2	0.11	0.0556504	0.519012	97.58	101.27	101.6	89.38		PVRL3	0.62	3.35274	0.0131429	0.149495	33.94	37.02	28.45	17.03	18.68	25.28
ENSG00000183048.7	SLC25A10	0.15	0.05586	0.519175	17.28	17.88	16.1	15.25		CSTF2	-0.38	-3.27884	0.0145013	0.152281	16.86	15.93	17.65	16.85	18.08	21.7
ENSG00000242252.1	BGLAP	0.93	0.0559114	0.519261	0.89	0.53	0.35	0.36		CLK4	0.52	3.34829	0.0132208	0.149495	43.04	32.36	29.67	23.1	22.79	25.21
ENSG00000272869.1	CTC-487M23.8	0.95	0.0562625	0.520175	0.64	1.38	1.14	0.5		NFIC	-0.74	-3.08827	0.0187543	0.158853	0.57	0.82	0.69	1.2	1.04	0.9
ENSG00000104044.11	OCA2	-0.29	0.0561544	0.520175	1.36	1.76	1.91	1.85		LONRF1	0.34	3.39152	0.0124858	0.148083	67.61	67.93	60.53	43.72	43.35	53.02
ENSG00000113356.6	POLR3G	-0.16	0.0560819	0.520175	8.62	9.28	9.84	9.27		DRAP1	-0.6	-3.27158	0.0146429	0.15262	34.24	34.1	46.64	62.3	57.79	49.67
ENSG00000015133.14	CCDC88C	-0.15	0.0561742	0.520175	5.35	6.34	6.88	6.22		BAX	-0.82	-3.21633	0.015769	0.15434	24.46	32.64	36.56	36.68	32.45	43.43
ENSG00000119669.3	IRF2BPL	-0.19	0.0562435	0.520175	4.96	4.43	5.53	5.34		PPP4R2	0.52	3.40623	0.0122457	0.146949	87.88	80.98	72.78	49.56	54.84	69.51
ENSG00000197535.10	MYO5A	-0.12	0.0562125	0.520175	7.79	8.44	9.99	7.33		FTH1	-0.48	-3.3921	0.0124762	0.148083	188.86	149.08	160.24	226.62	193.94	191.16
ENSG00000166927.8	MS4A7	-0.88	0.0566912	0.520191	0.28	0.67	1.01	0.49		EFTUD2	-0.57	-3.38855	0.0125348	0.148154	89.91	88.41	75.26	105.45	92.82	101.07
ENSG00000135540.7	NHSL1	-0.23	0.0563675	0.520191	1.36	1.93	2.46	2.14		USP32	0.34	3.33917	0.0133817	0.149495	21.83	19.84	17.6	14.84	14.89	14.07
ENSG00000181038.9	METTL23	-0.14	0.0567853	0.520191	32.83	36.78	39.07	38.07		SERINC4	-2.01	-3.61595	0.00931888	0.141852	0	0.03	0.03	0.08	0.05	0.11
ENSG00000008853.12	RHOBTB2	-0.16	0.0565955	0.520191	6.31	6.44	6.58	7.74		TRMT1	-0.95	-3.24692	0.0151344	0.153347	8.74	13.02	16.78	23.19	22.24	20.24
ENSG00000188807.8	TMEM201	-0.16	0.0563413	0.520191	7.28	7.49	7.82	8.92		WSB1	0.38	3.38641	0.0125703	0.148154	77.39	62.53	54.82	46.55	46.62	51.84
ENSG00000131116.7	ZNF428	0.14	0.0565633	0.520191	40.15	42.57	36.48	37.73		MORC3	0.64	3.36845	0.0128723	0.149241	47.03	29.84	23.99	16.06	17.49	23.86
ENSG00000166224.12	SGPL1	-0.12	0.0564861	0.520191	10.06	9.62	10.97	10.67		TXNDC16	0.57	3.29778	0.0141394	0.151519	14.2	10.99	10.01	6.08	6.91	8.3
ENSG00000103126.10	AXIN1	-0.13	0.0568503	0.520191	14.44	15.94	17.61	16.4		RBMS3	1.13	3.03948	0.0200467	0.161666	1.18	0.6	0.37	0.16	0.26	0.39
ENSG00000047365.7	ARAP2	-0.12	0.0564445	0.520191	17.71	20.49	21.18	18.46		PWP2	-0.54	-3.29696	0.0141549	0.151519	9.2	12.41	13.88	17.61	20.84	18
ENSG00000144893.8	MED12L	-0.1	0.0566737	0.520191	24.39	26.92	29.63	28.2		PFAS	-1.13	-3.35164	0.0131621	0.149495	7.13	18.6	27.04	41.88	39.78	31.62
ENSG00000093010.7	COMT	0.11	0.0567061	0.520191	186.34	195.8	179.01	183.85		SAMD4A	0.37	3.2533	0.0150056	0.153347	5.42	7.29	7.61	4.84	5.87	5.49
ENSG00000100242.11	SUN2	0.11	0.0568333	0.520191	81.9	85.39	79.22	76.5		PAQR6	-1.12	-3.03458	0.0201817	0.161785	0.31	0.33	0.55	0.81	0.71	0.63
ENSG00000115464.10	USP34	-0.1	0.0568537	0.520191	37.35	39.76	42.85	38.11		EDEM3	0.39	3.35913	0.0130322	0.149495	16.53	16.15	15.29	11.28	12.45	13.38
ENSG00000167460.10	TPM4	-0.1	0.0567468	0.520191	348.84	387.29	427.74	395.55		AC003006.7	1.72	3.03462	0.0201804	0.161785	4.79	1.67	2.4	0.53	0.54	1.52
ENSG00000172878.9	METAP1D	-0.2	0.0569491	0.520292	6.43	7.88	9.56	8.4		CEP70	0.76	3.33208	0.0135084	0.149495	70.69	48.12	37.21	25.74	25.28	32.21
ENSG00000139354.6	GAS2L3	0.16	0.0569264	0.520292	8.27	8.43	8.06	7.13		HRK	2.79	3.61307	0.00935342	0.141852	0.06	0.09	0.02	0	0	0.01
ENSG00000157107.9	FCHO2	-0.35	0.0572665	0.52031	1.11	1.17	1.55	1.8		FRRS1	0.6	3.09525	0.0185769	0.158547	1.39	2.02	1.94	0.91	1.33	1.15
ENSG00000259075.2	POC1B-GALNT4	-0.32	0.0577229	0.52031	0.61	1.04	0.84	1.01		ZNF555	0.5	3.2417	0.0152408	0.153347	9.65	7.3	6.88	4.92	4.91	6.23
ENSG00000187609.11	EXD3	0.27	0.0577514	0.52031	3.72	3.4	3.06	2.93		ABCB6	-0.78	-3.18825	0.0163769	0.155484	4.91	9.28	10.78	11.96	11.49	12.79
ENSG00000115339.9	GALNT3	-0.24	0.0575084	0.52031	3.03	2.48	2.45	2.84		ZNF445	-0.41	-3.3317	0.0135152	0.149495	5.5	5.64	5.88	8.25	8.12	6.63
ENSG00000091073.15	DTX2	-0.22	0.0572135	0.52031	7.56	7.19	8.14	7.8		ITPR2	0.44	3.36123	0.0129959	0.14945	19.84	12.28	12.04	8.15	7.83	9.5
ENSG00000089818.12	NECAP1	-0.17	0.0576601	0.52031	15.68	18.28	19.43	18.84		GRK4	0.61	3.06958	0.0192384	0.160075	1.92	1.99	1.66	1.53	1.21	1.05
ENSG00000092098.12	RNF31	0.14	0.0576389	0.52031	21.24	22.32	17.89	19.67		PCSK7	-0.61	-3.23777	0.0153214	0.153347	6.38	7.85	10.95	11.23	11.37	10.29
ENSG00000121931.11	LRIF1	-0.12	0.0577349	0.52031	19.33	21.5	21.27	21.67		FGD4	0.91	3.0579	0.0195479	0.160915	0.97	0.82	0.41	0.21	0.35	0.26
ENSG00000177697.13	CD151	0.14	0.0575965	0.52031	53.5	50.25	49.01	45.75		HSD17B7	0.39	3.2705	0.014664	0.15262	31.4	38.67	33.61	22.85	25.86	29.79
ENSG00000124813.16	RUNX2	-0.15	0.0576087	0.52031	31.88	31.12	29.61	31.61		NUDT18	-1.33	-3.10219	0.0184023	0.158376	1.15	2.35	3.69	6.07	5.99	4.08
ENSG00000166136.11	NDUFB8	0.12	0.0577186	0.52031	152.15	152.13	141.29	142.37		UBIAD1	-0.8	-3.19113	0.0163135	0.155484	3	5.33	5.71	8.55	8.66	7.28
ENSG00000092531.5	SNAP23	0.12	0.0571175	0.52031	44.76	49.57	39.47	40.85		FKBPL	-0.51	-3.10624	0.018301	0.158332	3.61	3.36	4.16	5.32	5.24	4.88
ENSG00000185344.9	ATP6V0A2	-0.13	0.0571918	0.52031	23.87	28.35	26.72	28.78		TMEM141	-1.12	-3.17607	0.0166483	0.155516	15.06	19.71	25.83	41.54	43.71	28.32
ENSG00000139737.17	SLAIN1	0.11	0.0572149	0.52031	63.24	60.24	63.22	56.57		RMI2	0.49	3.20054	0.0161078	0.155269	21.83	23.18	18.58	11.18	12.87	16.81
ENSG00000204264.4	PSMB8	0.11	0.0576588	0.52031	93.8	95.28	91.1	87.78		MYO1C	-0.66	-3.13393	0.0176255	0.156641	2.26	2.55	3.45	3.2	3.24	3.97
ENSG00000182899.10	RPL35A	0.1	0.0572638	0.52031	1018.14	1048.5	1007.67	975.11		DYM	0.36	3.32234	0.0136844	0.149642	43.16	37.3	30.9	24.46	26.27	29.25
ENSG00000110955.4	ATP5B	0.09	0.057574	0.52031	571.22	602.68	554.91	568.58		AC006132.1	-1.67	-3.33755	0.0134105	0.149495	0.05	0.06	0.16	0.28	0.42	0.22
ENSG00000145425.5	RPS3A	0.09	0.0574771	0.52031	2002.03	2148.77	2033.08	1947.2		RPL29	-0.58	-3.39538	0.0124223	0.147708	637.78	771.8	901.84	1283.61	1220.23	944.37
ENSG00000067225.13	PKM	0.09	0.0571651	0.52031	1099.42	1122.74	1066.59	1072.25		CTD-2116N17.1	1.14	3.11258	0.0181439	0.157851	22.38	14.71	9.33	5.65	5.2	7.71
ENSG00000139220.12	PPFIA2	-0.94	0.0578303	0.520641	0.25	0.26	1.02	0.31		L3HYPDH	0.48	3.13709	0.0175502	0.156635	19.59	16.25	15	10.25	10.97	11.75
ENSG00000115423.14	DNAH6	-0.31	0.0579175	0.521046	0.26	0.29	0.42	0.55		NOC2L	-0.94	-3.34635	0.0132547	0.149495	21.98	31.41	37.1	52.91	52.83	46.42
ENSG00000196159.7	FAT4	0.39	0.0582917	0.521426	0.19	0.16	0.15	0.14		TBC1D32	0.49	3.19882	0.0161452	0.155269	12.1	8.15	7.93	6.15	6.3	7.57
ENSG00000100949.10	RABGGTA	-0.17	0.0582967	0.521426	13.9	13.84	17.64	15.18		SYNPO2	0.65	3.05228	0.0196987	0.160984	0.51	0.36	0.34	0.22	0.23	0.28
ENSG00000105778.13	AVL9	-0.14	0.0583146	0.521426	8.4	9.01	11.04	8.05		ZNF296	-0.8	-3.00986	0.0208774	0.162929	0.31	0.43	0.45	0.79	0.7	0.59
ENSG00000078124.7	ACER3	-0.13	0.0580417	0.521426	11.04	11.32	11.48	12.69		KHDRBS1	-0.68	-3.36875	0.0128671	0.149241	65.08	44.87	38.67	69.58	78.22	73.51
ENSG00000181744.4	C3orf58	-0.13	0.0581154	0.521426	11.46	12.04	13.14	13.34		NKX3-1	-0.68	-3.04282	0.0199552	0.161527	0.54	0.55	0.47	0.78	0.85	1
ENSG00000117289.7	TXNIP	-0.18	0.0583396	0.521426	32.6	29.9	39.01	31.99		IFIT1	0.84	3.0574	0.0195611	0.160915	2.38	1.94	1.44	0.77	1.14	1.17
ENSG00000173209.18	AHSA2	0.12	0.0582883	0.521426	40.72	44.5	42.17	38.2		KCNMB1	-0.5	-3.17124	0.0167575	0.155691	2.86	3.76	3.75	4.74	4.58	4.84
ENSG00000253719.2	ATXN7L3B	0.12	0.0582257	0.521426	35.96	34.91	32.67	33.78		C12orf10	-0.79	-3.18408	0.0164693	0.155484	9.86	14.83	19.57	29.68	31.07	22.76
ENSG00000198918.7	RPL39	0.11	0.0581216	0.521426	2818.8	2818.75	2647.52	2727.4		MRPL52	-0.49	-3.28217	0.0144369	0.152281	92.74	80.07	107.59	137.79	133.93	118.37
ENSG00000128989.6	ARPP19	-0.11	0.058447	0.522008	61.45	69.95	72.17	71.26		TXLNA	-0.53	-3.36103	0.0129994	0.14945	18.38	24.55	28.45	32.6	33.64	32.07
ENSG00000010319.2	SEMA3G	-0.3	0.0585913	0.522919	0.97	0.69	1.27	1.22		ZSCAN4	1.63	3.18771	0.0163888	0.155484	0.16	0.1	0.16	0.02	0.06	0.05
ENSG00000170667.10	RASA4B	0.29	0.0587163	0.523656	4.04	3.62	3.13	2.73		SNUPN	-0.38	-3.23303	0.0154191	0.153463	20.6	21.95	21.16	25.03	25.11	25.72
ENSG00000100473.11	COCH	-0.12	0.0588224	0.524224	29.61	29.55	33.97	31.2		C1orf186	1.13	3.12122	0.0179321	0.157316	0.19	0.26	0.29	0.18	0.2	0.1
ENSG00000088256.4	GNA11	-0.15	0.058951	0.524992	7.14	6.66	6.96	8.12		ZNF564	0.48	3.13508	0.0175982	0.156635	4.58	5.46	4.66	3.73	3.2	3.11
ENSG00000184207.8	PGP	0.14	0.0592184	0.525883	10.63	10.78	10.72	9.91		VAMP2	-0.57	-3.08811	0.0187585	0.158853	2.29	2.51	2.38	3.9	3.44	2.82
ENSG00000095370.15	SH2D3C	0.16	0.0592214	0.525883	12.74	12	11.67	11.4		SAC3D1	-1.01	-3.10925	0.0182263	0.157907	3.09	4.88	7.04	9.21	9.3	6.8
ENSG00000110367.7	DDX6	-0.11	0.0591804	0.525883	68.87	72.7	75.35	78.04		ACAP2	0.54	3.3755	0.0127527	0.149118	82.67	62.31	43.97	29.65	33.06	41.64
ENSG00000054118.9	THRAP3	0.1	0.0591355	0.525883	72.46	75.28	71.16	70.4		EFHD2	-0.76	-3.25033	0.0150654	0.153347	9.76	10.7	13.64	20.59	22.08	14.33
ENSG00000179152.14	TCAIM	-0.14	0.0593071	0.526265	13.25	14.91	16.18	15.12		RANGRF	-1.29	-3.12351	0.0178765	0.157316	3.79	9	11.05	20.5	17.6	12.17
ENSG00000122140.6	MRPS2	0.15	0.059689	0.528717	29.15	28.18	25.61	27.62		TRMT112	-0.48	-3.33135	0.0135214	0.149495	107.9	126.21	140.96	174.49	175.76	155.68
ENSG00000137075.13	RNF38	-0.13	0.0597356	0.528717	10.37	10.92	10.56	12.47		C7orf60	0.39	3.26628	0.014747	0.152639	11.35	11.99	11.59	7.93	9.68	10
ENSG00000188186.6	LAMTOR4	0.14	0.0597546	0.528717	124.14	121.1	117.83	110.27		DDX49	-0.57	-3.27751	0.0145272	0.152436	36.29	31.89	36.29	34.1	37.27	46.03
ENSG00000123349.9	PFDN5	0.1	0.0596463	0.528717	255.16	268.82	251.13	242.56		CHDH	1.71	3.29738	0.0141468	0.151519	0.04	0.02	0.05	0.01	0.01	0.04
ENSG00000186231.12	KLHL32	0.78	0.0601089	0.529741	0.4	0.26	0.2	0.15		MPP7	0.59	3.12267	0.0178971	0.157316	3.71	3.17	2.71	1.92	1.85	2.42
ENSG00000166016.4	ABTB2	-0.72	0.0602715	0.529741	0.08	0.06	0.13	0.15		ELMOD2	0.44	3.33415	0.0134712	0.149495	39.57	31.69	26.29	19.59	23.4	26.91
ENSG00000229729.3	RP11-159G9.5	-0.25	0.0601952	0.529741	6.19	7.38	8.36	8.51		BACE2	1.34	3.05399	0.0196526	0.160915	0.23	0.14	0.22	0.06	0.07	0.07
ENSG00000064309.10	CDON	-0.22	0.0601885	0.529741	1.87	2.65	2.52	3.25		PEPD	-0.59	-3.14221	0.0174288	0.156284	13.13	7.97	10.32	9.59	10.91	12.73
ENSG00000109762.11	SNX25	-0.13	0.0601928	0.529741	14.42	15.24	15.92	17.47		HSD11B1L	-1.13	-3.07307	0.019147	0.159836	0.15	0.14	0.22	0.31	0.27	0.3
ENSG00000143486.11	EIF2D	0.14	0.0602565	0.529741	29.62	27.7	27.11	25.82		CARF	0.6	3.14498	0.0173636	0.15588	7.91	5.75	5.86	4.29	4.57	4.55
ENSG00000102901.8	CENPT	0.13	0.0601192	0.529741	27.91	30.45	28.9	26.8		PLXNB3	-1.85	-3.35473	0.0131084	0.149495	0.05	0.01	0.1	0.17	0.12	0.32
ENSG00000177225.12	PDDC1	-0.12	0.0599414	0.529741	26.01	27.67	29.13	31.47		GLRB	0.71	2.98866	0.0214946	0.16429	0.64	0.54	0.47	0.25	0.29	0.38
ENSG00000157020.13	SEC13	0.11	0.0602992	0.529741	83.13	82.51	81.32	76.07		SH2D4B	1.26	3.04197	0.0199783	0.161527	0.18	0.11	0.11	0.06	0.06	0.03
ENSG00000148730.6	EIF4EBP2	-0.11	0.0601303	0.529741	17.91	18.11	20.4	19.17		MMRN1	1.08	2.99484	0.0213128	0.163769	0.32	0.14	0.13	0.06	0.07	0.07
ENSG00000174327.6	SLC16A13	-0.43	0.0603748	0.530028	1.18	1.19	1.32	1.6		PABPC1L	-0.75	-3.08328	0.0188824	0.159239	4.3	3.7	5.26	6.43	6.16	5.34
ENSG00000126756.7	UXT	0.13	0.0604979	0.530732	111.93	111.95	104.95	105.16		LOXL2	-0.84	-3.01927	0.0206095	0.162737	0.73	1.59	1.31	1.22	1.6	1.67
ENSG00000219435.3	TEX40	0.73	0.0609373	0.531288	1.43	1.33	1.17	0.57		POLDIP3	-0.65	-3.32708	0.0135984	0.14956	40.55	40.75	38.85	36.81	37.62	45.03
ENSG00000160051.7	IQCC	-0.32	0.0608876	0.531288	1.64	1.55	2.15	1.9		CDK17	0.61	3.31177	0.0138782	0.150741	51.24	33.34	27.2	16.99	20.22	26.91
ENSG00000162676.7	GFI1	0.16	0.0609724	0.531288	10.22	9.46	9.65	8.35		SNAI2	1.34	3.10393	0.0183588	0.158376	0.17	0.17	0.14	0.1	0.04	0.05
ENSG00000160785.9	SLC25A44	-0.15	0.0609319	0.531288	5.68	6.34	7.07	7.4		MRPS15	-0.42	-3.26838	0.0147057	0.15262	37.96	43.56	51.84	62.15	60.98	56.65
ENSG00000139636.11	LMBR1L	0.17	0.0608818	0.531288	30.78	29.38	31.68	24.31		GCNT4	0.51	3.0488	0.0197926	0.161355	1.3	1.17	1.07	0.74	0.8	0.84
ENSG00000047621.7	C12orf4	-0.14	0.0607136	0.531288	14.85	12.7	16.1	13.58		HIST2H4A	-1.57	-3.36105	0.012999	0.14945	202.84	502.67	648.01	1714.63	1446.81	719
ENSG00000153094.17	BCL2L11	-0.14	0.0609914	0.531288	10.25	10.68	10.61	12.25		PLEKHF2	0.7	3.25086	0.0150547	0.153347	34.92	21.37	17.32	9.92	10.37	13.97
ENSG00000115966.12	ATF2	0.13	0.0607402	0.531288	27.85	26.57	24.89	23.24		POP1	-0.31	-3.28865	0.0143127	0.152073	15.02	18.72	16.2	15.72	16.9	21.9
ENSG00000115165.5	CYTIP	0.12	0.0609311	0.531288	41.86	43.06	41.82	39.21		C1QTNF3	0.55	3.05451	0.0196386	0.160915	4.15	3.42	3.1	2.24	2.31	2.51
ENSG00000177189.8	RPS6KA3	-0.11	0.0609755	0.531288	28.08	31.85	33.37	32.6		ANKRD44	0.53	3.15821	0.0170553	0.155858	19.08	13.58	12.02	9.5	8.17	13.31
ENSG00000157303.6	SUSD3	0.22	0.0610585	0.531497	22.93	19.34	18.48	18.15		DCUN1D5	-0.41	-3.2292	0.0154986	0.153463	33.81	23.49	22.66	30.81	30.24	31.31
ENSG00000242372.2	EIF6	0.1	0.0611311	0.531754	98.94	100.97	95.71	97.14		DDX58	0.52	3.22981	0.0154859	0.153463	14.23	11.36	8.56	5.87	5.99	7.72
ENSG00000149646.8	CNBD2	-0.73	0.0612196	0.531762	0.17	0.22	0.28	0.39		N4BP2	0.4	3.34344	0.0133061	0.149495	27.67	24.56	21.93	17.01	17.74	18.37
ENSG00000146416.12	AIG1	0.22	0.0612611	0.531762	6.5	6.42	5.89	5.25		IDI1	0.29	3.35316	0.0131356	0.149495	165.75	179.74	161.9	125.6	131.29	144.75
ENSG00000164332.6	UBLCP1	-0.21	0.061201	0.531762	8.8	10.58	10.43	12.67		CASC4	0.63	3.33668	0.0134261	0.149495	71.15	47.22	39.47	25.95	30.59	38.62
ENSG00000092010.10	PSME1	0.1	0.0613455	0.531886	210.88	230.12	211.73	203.89		EMB	0.49	3.3485	0.0132171	0.149495	99.21	72.93	63.66	52.62	54.29	60.47
ENSG00000198034.6	RPS4X	0.09	0.0613615	0.531886	1102.78	1169.29	1065.33	1096.92		BLOC1S1	-0.65	-3.21535	0.0157899	0.15434	45.57	50.61	63.53	91.68	89.31	67.22
ENSG00000146859.6	TMEM140	0.51	0.0615571	0.532238	0.93	0.69	0.51	0.67		UBL5	-0.91	-3.27031	0.0146677	0.15262	71.29	145.59	154.45	274.86	262.65	189.9
ENSG00000121680.11	PEX16	0.16	0.0617468	0.532238	19.28	18.81	18.38	16.6		GDF6	-1.12	-2.97277	0.0219698	0.165018	0.07	0.18	0.12	0.22	0.32	0.23
ENSG00000166619.8	BLCAP	-0.13	0.0616844	0.532238	16.44	16.96	18.67	18.74		SPEF2	0.97	2.99838	0.0212092	0.163392	0.99	0.84	0.61	0.46	0.78	0.54
ENSG00000196182.6	STK40	-0.13	0.0615232	0.532238	13	13.87	14.2	15.32		UROS	-0.36	-3.19523	0.0162234	0.155354	27.52	23.84	24.8	26.08	28.05	31.72
ENSG00000236287.3	ZBED5	-0.12	0.0617175	0.532238	26.45	29.55	31.28	29.89		C1orf21	0.42	3.21552	0.0157863	0.15434	36.4	21.16	17.26	12.66	12.06	15.76
ENSG00000158435.3	CNOT11	-0.11	0.061675	0.532238	37.76	37.85	38.68	39.4		RP11-508N12.4	2.23	3.24703	0.0151322	0.153347	1.32	1.77	1.38	0.94	0.4	0.06
ENSG00000120594.12	PLXDC2	0.11	0.0615109	0.532238	14.76	16.38	14.33	13.92		KIF20A	0.36	3.33604	0.0134374	0.149495	63.55	66.92	62.71	45.27	48.15	57.48
ENSG00000186468.8	RPS23	0.09	0.0616569	0.532238	3252.79	3549.37	3331.39	3222.77		DNAJC1	0.7	3.18396	0.016472	0.155484	30.06	17.05	13.8	7.9	8.68	11.82
ENSG00000099785.6	2024-03-02	-0.25	0.0619929	0.532653	3.63	4.75	5.5	5.14		DND1	-1.82	-2.9792	0.0217761	0.164935	0.05	0.29	0.32	0.86	0.7	0.5
ENSG00000167987.6	VPS37C	-0.19	0.0619712	0.532653	5.35	5	5.95	6.52		FAM207A	-0.75	-3.09608	0.0185559	0.158547	11.98	7.9	12.07	19.16	18.91	12.73
ENSG00000151116.12	UEVLD	-0.17	0.0620106	0.532653	7.53	10.51	9.41	9.59		RAB37	0.57	3.05222	0.0197001	0.160984	3.97	3.28	4.34	1.71	1.7	1.9
ENSG00000126070.14	AGO3	-0.11	0.0619185	0.532653	11.93	12.5	13.06	12.45		ARL5B	0.53	3.338	0.0134025	0.149495	35.7	29.36	24.87	16.99	19.8	22.28
ENSG00000124635.7	HIST1H2BJ	0.16	0.0620055	0.532653	731.38	683.59	631.38	686.73		WDR59	-0.43	-3.1638	0.0169267	0.155858	13.69	14.08	12.26	14.44	15.39	15.83
ENSG00000164038.10	SLC9B2	-0.16	0.0620734	0.532822	11.01	11.57	12.54	13.13		FAH	-0.85	-3.14716	0.0173124	0.15588	5.91	15.4	14.01	22.32	25.34	20.64
ENSG00000125744.7	RTN2	-0.41	0.062127	0.532911	1.1	1.07	1.24	1.53		NEDD8-MDP1	3.68	2.98559	0.0215856	0.164521	45.23	13.44	7.07	0.79	0.21	8.11
ENSG00000164406.7	LEAP2	0.38	0.0622752	0.533072	1.78	1.76	1.52	1.33		ZMYM6	0.37	3.22932	0.0154961	0.153463	16.32	14.5	13.94	10.4	10.97	12.35
ENSG00000170113.11	NIPA1	-0.12	0.0622601	0.533072	9.46	9.93	9.74	10.78		ARHGEF6	0.48	3.34578	0.0132648	0.149495	107.76	80.2	68.32	46.13	52.45	64.14
ENSG00000077232.12	DNAJC10	-0.1	0.0622536	0.533072	40.87	41.25	40.38	38.75		XRN1	0.42	3.32862	0.0135706	0.149495	97	52.56	41.55	24.24	29.12	38.57
ENSG00000188000.2	OR7D2	0.99	0.0625702	0.534487	0.08	0.1	0.03	0.06		TMEM110	-0.42	-3.16306	0.0169437	0.155858	4.46	6.39	6.85	8.1	8.58	7.88
ENSG00000164904.11	ALDH7A1	0.14	0.0625491	0.534487	22.44	22.49	22.75	20.94		ADPRH	1.62	3.25054	0.015061	0.153347	0.08	0.05	0.08	0.02	0.02	0.01
ENSG00000111530.8	CAND1	-0.11	0.0625537	0.534487	91.11	101.27	103.95	103.01		UQCC2	-0.66	-3.12154	0.0179245	0.157316	20.33	22	25.07	40.94	39.51	29.24
ENSG00000152022.7	LIX1L	-0.12	0.0626243	0.534579	10.53	10.74	11.63	11.9		APEX1	-1	-3.26862	0.0147009	0.15262	23.88	41.72	42.57	86.66	61.28	57.1
ENSG00000183598.3	HIST2H3D	0.17	0.0627253	0.535071	670.65	594.5	562.37	592.44		RNF187	-0.69	-3.25534	0.0149646	0.153347	52.72	65.11	68.74	86.78	89.99	73.63
ENSG00000132141.9	CCT6B	0.8	0.0629112	0.535509	0.36	0.85	0.28	0.44		FOXF2	1.27	3.05705	0.0195705	0.160915	0.11	0.2	0.17	0.04	0.07	0.08
ENSG00000059915.12	PSD	0.66	0.0641999	0.535509	0.36	0.36	0.21	0.22		VARS2	-1.17	-3.09828	0.0185004	0.158456	2.19	5.03	6.16	7.41	7.64	7.96
ENSG00000138193.10	PLCE1	0.69	0.0642722	0.535509	0.09	0.09	0.04	0.07		UBALD1	-1.32	-3.032	0.0202531	0.161785	0.77	1.7	2.82	4.54	4.98	3.06
ENSG00000079215.9	SLC1A3	-0.56	0.0629447	0.535509	0.34	0.55	0.73	0.41		WDR83	-0.64	-3.06484	0.0193635	0.160703	3.9	5.06	6.44	8.3	8.11	6.67
ENSG00000273045.1	C2ORF15	0.87	0.0641493	0.535509	0.36	0.32	0.14	0.16		CCDC126	0.66	3.0493	0.0197791	0.161355	6.21	4.19	3.49	2.38	2.6	2.67
ENSG00000176593.3	CTD-2368P22.1	0.51	0.0634562	0.535509	0.64	0.71	0.46	0.53		KLF8	0.84	2.97397	0.0219336	0.165018	0.28	0.45	0.38	0.26	0.23	0.18
ENSG00000205810.4	KLRC3	-0.36	0.0642407	0.535509	4.6	3.8	5.59	5.29		XPNPEP3	-0.37	-3.16385	0.0169257	0.155858	7.26	6.33	4.85	6.5	6.95	7.34
ENSG00000184154.8	LRTOMT	0.3	0.0644922	0.535509	3.19	3.81	3.91	3.07		TRPC1	0.56	3.00316	0.0210704	0.163392	1.9	1.01	0.92	0.5	0.69	0.96
ENSG00000168785.3	TSPAN5	0.27	0.0631149	0.535509	1.63	1.91	1.5	1.51		KLHL2	0.48	3.18937	0.0163522	0.155484	21.71	18.21	19.7	9.97	9.28	15.12
ENSG00000173068.13	BNC2	-0.22	0.0644626	0.535509	1.79	2.1	2.22	2.09		LACTB	0.61	3.05512	0.0196224	0.160915	11.15	5.59	4.67	3.66	3.07	3.78
ENSG00000117298.10	ECE1	-0.2	0.0642612	0.535509	1.97	2.32	2.78	2.26		P4HA2	1.35	3.0009	0.0211359	0.163392	0.49	0.42	0.25	0.1	0.12	0.2
ENSG00000105662.11	CRTC1	-0.21	0.0640171	0.535509	2.11	2.3	2.47	2.98		YJEFN3	-0.88	-3.01823	0.0206391	0.162737	0.58	1.02	1.37	2.21	1.92	1.51
ENSG00000137171.10	KLC4	0.22	0.0633377	0.535509	6.18	6.75	6.49	5.65		AHCY	-0.82	-3.31719	0.0137784	0.150334	35.58	58.65	70.46	94.07	88.22	87.09
ENSG00000166341.6	DCHS1	0.21	0.0633418	0.535509	1.09	0.99	0.95	0.89		PDGFC	1	2.95126	0.0226313	0.166295	0.55	0.43	0.36	0.27	0.2	0.23
ENSG00000178665.10	ZNF713	-0.21	0.0643026	0.535509	4.97	3.78	6.44	5.76		BDH2	0.41	3.20598	0.0159901	0.154742	36.19	35.04	30.66	23.62	22.6	28.51
ENSG00000167778.4	SPRYD3	-0.19	0.0629076	0.535509	5.92	5.51	6.52	6.7		HSPB1	-1.3	-3.25279	0.0150158	0.153347	32.91	68.05	89	169.33	128.49	122.3
ENSG00000173083.10	HPSE	-0.18	0.0635975	0.535509	3.57	3.66	4.13	3.97		SPTLC3	0.52	3.09404	0.0186076	0.158547	6.38	5.77	4.47	4.27	3.62	4.65
ENSG00000100319.11	ZMAT5	0.19	0.0632118	0.535509	19.34	18.26	18.29	16.64		COX5B	-0.99	-3.24027	0.0152699	0.153347	35.4	64.72	83.44	127.5	136.58	94.68
ENSG00000169231.9	THBS3	0.18	0.064035	0.535509	7.74	9.28	7.38	6.92		BOLA2	-2.33	-2.97893	0.0217843	0.164935	0.22	1.71	2.94	8.68	6.96	3.95
ENSG00000139433.5	GLTP	-0.16	0.0639503	0.535509	6.6	6.7	7.55	7.3		SNAPC3	0.37	3.26088	0.0148539	0.153096	23.35	23.45	20.86	15.41	16.36	18.48
ENSG00000100418.7	DESI1	-0.16	0.0631965	0.535509	5.33	5.66	6.38	6.14		HMGXB4	-0.36	-3.21407	0.0158171	0.154479	14.45	14.51	13.11	16.42	14.68	16.6
ENSG00000172331.7	BPGM	-0.15	0.0632553	0.535509	9.55	9.88	11.08	10.94		DNAJC18	0.44	3.10915	0.0182289	0.157907	16.11	12.83	11.18	8.11	7.25	8.94
ENSG00000196968.6	FUT11	-0.16	0.0640854	0.535509	9.68	9.85	11.51	10.59		C11orf74	0.79	3.06577	0.0193389	0.160623	21.36	15.73	11.55	8.62	8.78	10.42
ENSG00000117305.10	HMGCL	0.14	0.0644949	0.535509	17.34	17.7	16.29	16.45		NOL6	-1.01	-3.20498	0.0160117	0.154742	4.72	8.12	10.54	14.91	15.06	12.42
ENSG00000182372.6	CLN8	-0.14	0.0641574	0.535509	11.11	11.43	13.02	10.81		SMIM4	-0.86	-3.03217	0.0202483	0.161785	3.28	7.98	7.14	20.76	14.17	11.02
ENSG00000025156.8	HSF2	0.13	0.0639322	0.535509	15.84	16.19	15.05	16.32		CCNDBP1	0.34	3.29361	0.0142182	0.151632	70.54	87.16	80.16	58.79	61.82	61.74
ENSG00000165806.15	CASP7	0.13	0.0639196	0.535509	18.43	19.42	17.96	18.38		UGCG	0.46	3.27112	0.0146518	0.15262	34.1	27.68	22.97	16.1	17.59	22.15
ENSG00000008083.9	JARID2	0.12	0.0635864	0.535509	7.52	7.52	6.92	6.91		DCK	0.54	3.31847	0.013755	0.150198	109.34	95.13	80.27	57	62.06	74.93
ENSG00000147813.11	NAPRT1	0.15	0.0636898	0.535509	53.61	45.84	47.77	43.71		PKM	-0.41	-3.33804	0.0134017	0.149495	1515.66	1134.16	1075.07	1142.39	1154.93	1222.68
ENSG00000107938.13	C10orf137	-0.14	0.0633854	0.535509	14.44	18.7	17.66	18.51		MRPL28	-0.83	-3.2163	0.0157697	0.15434	23.36	35.56	45.53	61.9	58.97	48.07
ENSG00000134825.9	TMEM258	0.15	0.0633458	0.535509	137.21	124.85	119.59	121.83		C19orf24	-1.54	-3.0526	0.0196901	0.160984	2.42	8.98	12.76	24.65	23.08	17.84
ENSG00000133316.11	WDR74	0.13	0.0638094	0.535509	69.24	70.56	67.94	60.3		FAM220A	0.41	3.07089	0.019204	0.159983	5.68	6.03	5.37	4.14	3.98	4.48
ENSG00000147454.9	SLC25A37	0.12	0.0645108	0.535509	17.58	18.45	17.14	16		GYPE	0.61	2.99395	0.0213388	0.163769	1.89	2.39	2.01	1.02	1.44	1.54
ENSG00000133226.12	SRRM1	-0.17	0.0638117	0.535509	30.72	37.68	36.67	42.14		EI24	-0.28	-3.27973	0.0144841	0.152281	39.84	45.46	43.63	46.07	49.35	53.74
ENSG00000162408.10	NOL9	-0.1	0.0642259	0.535509	17.39	20.35	21.09	20.92		B4GALT2	-0.95	-3.18815	0.0163792	0.155484	10.63	21	25.04	29.69	30.24	31.51
ENSG00000116030.12	SUMO1	0.1	0.0644374	0.535509	72.06	79.69	70.74	71.85		PGBD5	1.46	3.03098	0.0202815	0.161785	0.07	0.11	0.18	0.05	0.05	0.05
ENSG00000006744.14	ELAC2	0.1	0.0645043	0.535509	47.46	46.84	45.77	40.65		BMP4	-0.72	-3.07109	0.019199	0.159983	4.88	6.12	7.01	8.4	9.86	8.6
ENSG00000110108.5	TMEM109	0.11	0.0641707	0.535509	58.57	60.57	55.37	58.43		FAM102A	-1.19	-2.98115	0.0217178	0.164871	0.42	0.9	1.05	1.09	1.04	1.31
ENSG00000105221.12	AKT2	0.11	0.0637976	0.535509	79.81	83.91	78.14	74.06		SRA1	-0.43	-3.16573	0.0168826	0.155858	20.99	23.69	23.27	21.84	24.35	26.86
ENSG00000158406.2	HIST1H4H	0.2	0.0642768	0.535509	2923.95	2510.07	2305.5	2573.74		GCNT1	0.38	3.20692	0.0159699	0.154666	15.71	15.62	14.67	13.05	11.85	13.11
ENSG00000133943.16	C14orf159	0.12	0.0645571	0.535533	38.33	37.21	33.97	32.18		EVI2A	0.67	3.30532	0.013998	0.15127	149.37	109.25	96.67	60.58	68.03	84.16
ENSG00000088543.10	C3orf18	0.7	0.0646574	0.536005	0.44	0.5	0.2	0.3		AGTPBP1	0.56	3.285	0.0143826	0.152281	34.22	27.76	22.98	15.02	17.3	21.51
ENSG00000182580.2	EPHB3	0.27	0.0647285	0.536038	1.53	1.78	1.02	1.7		BNIP3	0.45	3.14097	0.0174581	0.15637	26.36	25.85	21.86	15.27	16.91	19.91
ENSG00000261796.1	ISY1-RAB43	-0.16	0.0648349	0.536038	4.46	5.27	5.74	5.36		ARHGAP12	0.65	3.23395	0.0154	0.153463	21.03	15.41	13.16	9.06	9.41	10.95
ENSG00000156030.8	ELMSAN1	-0.13	0.0647634	0.536038	23.94	19.44	26.94	22.38		KLHL31	1.24	2.93484	0.0231503	0.167325	0.23	0.09	0.11	0.04	0.05	0.06
ENSG00000177963.8	RIC8A	0.11	0.0648052	0.536038	67.75	60.29	69.24	61.83		RILPL2	-0.4	-3.19726	0.0161791	0.155269	20.1	23.75	26.22	31.12	30.41	29.39
ENSG00000198270.8	TMEM116	0.2	0.0649436	0.536219	7.28	8.24	6.5	7.6		CXXC1	-0.65	-3.24075	0.0152602	0.153347	44.82	42.59	48.61	56.33	52.61	55.02
ENSG00000203485.8	INF2	-0.17	0.0649306	0.536219	18.87	17.64	18.39	19.94		CD244	0.59	2.95417	0.0225405	0.166283	1.39	0.93	0.65	0.57	0.5	0.69
ENSG00000182156.5	ENPP7	0.71	0.0650447	0.536695	0.41	0.34	0.18	0.27		MX1	0.45	3.01311	0.0207846	0.162878	1.99	2.69	2.83	2.21	2.13	1.97
ENSG00000198792.8	TMEM184B	-0.15	0.0651968	0.53759	11.67	10.57	11.82	11.71		CHAF1B	-0.38	-3.17675	0.016633	0.155484	9.72	7.75	8.86	10.13	8.89	11.48
ENSG00000171766.11	GATM	-0.57	0.065324	0.538188	0.63	0.75	1.19	1.28		DDIT3	-0.43	-3.08938	0.0187261	0.158853	13.22	16.69	16.86	20.31	21.71	20.46
ENSG00000170653.14	ATF7	-0.21	0.0653564	0.538188	8.52	8.23	9	10.63		POLR3B	-0.47	-3.08028	0.0189597	0.15955	3.98	3.25	2.44	3.74	3.28	5.13
ENSG00000250305.4	KIAA1456	0.2	0.0654125	0.538291	4.1	4	3.25	3.57		ZNF213	-0.86	-2.96989	0.0220573	0.165414	0.25	0.38	0.57	0.89	0.73	0.66
ENSG00000165912.11	PACSIN3	0.21	0.0655011	0.538303	9.89	9.04	8.26	7.42		HNRNPA2B1	-0.72	-3.30905	0.0139285	0.151102	127.17	90.72	85.66	234.3	160.9	146.13
ENSG00000111145.3	ELK3	-0.22	0.0654969	0.538303	4.8	4.85	4.4	6.33		SURF1	-0.8	-3.06361	0.0193961	0.160703	6.82	10.84	12.19	15.7	14.84	15.34
ENSG00000143067.4	ZNF697	-0.25	0.065565	0.53847	1.18	1.04	1.34	1.35		STUB1	-0.92	-3.16035	0.017006	0.155858	19.09	28.41	38.98	45.75	43.13	45.15
ENSG00000122952.12	ZWINT	0.1	0.0656289	0.538637	136.94	142.1	134.15	129.7		HIST1H4H	-0.88	-3.31227	0.013869	0.150741	612.32	1172.72	1182.48	2042.3	1853.3	1421.06
ENSG00000254852.4	NPIPA2	-0.9	0.0662097	0.539787	0.74	0.3	0.74	1.04		LSM10	-1.15	-2.96624	0.0221684	0.165591	1.03	1.97	3	6.59	4.28	3.31
ENSG00000050438.12	SLC4A8	-0.23	0.0663036	0.539787	2.59	1.92	3.11	2.74		TRIM26	-0.54	-3.15787	0.0170631	0.155858	5.9	8.09	9.82	10.73	10.3	10.97
ENSG00000131943.13	C19orf12	-0.18	0.0662002	0.539787	7.21	7.56	8.52	7.43		IPO4	-0.91	-3.18685	0.0164079	0.155484	10.11	14.42	18.18	23.45	22.46	20.7
ENSG00000137269.10	LRRC1	0.16	0.0659841	0.539787	7.09	6.5	6.02	5.51		CHMP1A	-1.24	-3.197	0.0161849	0.155269	13.43	27.15	36.57	44.25	46.33	40
ENSG00000171295.8	ZNF440	-0.19	0.0662617	0.539787	5.04	5.96	6.91	6.09		DPP3	-0.8	-3.20887	0.0159281	0.154614	9.59	19.55	23.03	35.37	31.12	29.29
ENSG00000118197.9	DDX59	-0.15	0.0665557	0.539787	11.68	12.35	12.85	12.89		PGM3	0.46	3.2425	0.0152243	0.153347	18.85	20.37	18.59	11.96	18.69	17.33
ENSG00000131351.10	HAUS8	0.17	0.0658501	0.539787	22.75	20.26	17.83	19.01		MS4A1	1.04	2.91539	0.0237818	0.168116	0.8	0.57	0.31	0.23	0.25	0.2
ENSG00000174405.9	LIG4	-0.16	0.0665525	0.539787	5.47	5.65	6.76	6		UPK3A	-1.22	-3.05992	0.019494	0.160915	0.2	0.16	0.13	0.46	0.28	0.27
ENSG00000188610.8	FAM72B	0.15	0.0663438	0.539787	13.02	12.76	11.51	12.35		CFH	1.13	2.91369	0.023838	0.168236	0.54	0.31	0.26	0.08	0.1	0.16
ENSG00000095637.16	SORBS1	0.15	0.0660416	0.539787	7.02	7.02	7.13	6.81		RWDD2A	0.52	3.00696	0.0209608	0.163208	2.19	2.04	1.95	1.14	1.27	1.57
ENSG00000223501.4	VPS52	0.14	0.0660802	0.539787	24.64	24.81	23.62	22.05		ZBTB1	0.57	3.28771	0.0143307	0.152073	64.48	62	49.74	32.6	34.45	45.51
ENSG00000057019.11	DCBLD2	-0.13	0.0659871	0.539787	10	10.57	11.49	11.14		TRIM6-TRIM34	7.44	3.14565	0.0173477	0.15588	12.49	1.21	1.98	0	0	0.17
ENSG00000136161.8	RCBTB2	-0.13	0.0664474	0.539787	20.61	22.89	25.11	22.35		ZNF625-ZNF20	0.79	3.01573	0.02071	0.162878	3.12	2.74	2.73	1.26	1.28	2.45
ENSG00000052802.8	MSMO1	-0.12	0.0660308	0.539787	29.35	32.55	34.91	32.9		POMT2	-0.75	-3.05842	0.0195341	0.160915	5.5	7.56	6.12	8.82	9.08	9.46
ENSG00000114742.9	WDR48	0.11	0.0663603	0.539787	32.51	30.27	28.63	26.78		C6orf226	-1.23	-2.9157	0.0237717	0.168116	0.71	0.72	0.9	2.59	2.36	1.15
ENSG00000141480.13	ARRB2	-0.1	0.0665388	0.539787	69.52	70.26	77.3	76.74		ZNF429	0.76	3.15181	0.0172037	0.155858	24.86	18.83	15.42	10.57	12.05	13.73
ENSG00000108561.4	C1QBP	0.1	0.0662671	0.539787	239.72	250.37	236.2	232.46		DPM2	-0.68	-3.08913	0.0187325	0.158853	6.72	11.19	12.72	17.74	17.62	14.65
ENSG00000100380.8	ST13	0.09	0.0664695	0.539787	124.03	131.71	107.54	116.48		IFI6	0.61	3.03948	0.0200467	0.161666	18.84	15.1	12.79	10.83	10.1	8.67
ENSG00000165644.6	COMTD1	0.32	0.0666374	0.540095	4.33	5.55	3.79	3.99		NUMBL	-1.05	-3.00028	0.021154	0.163392	1.41	2.5	2.81	3.38	3.33	2.63
ENSG00000224870.3	RP4-758J18.2	0.15	0.0667599	0.540379	16.75	18.96	15.63	14.89		LMBRD1	0.44	3.16198	0.0169685	0.155858	19.55	17.48	15.27	11.1	11.54	13.58
ENSG00000174840.8	PDE12	-0.11	0.0667252	0.540379	16.24	17.61	18.61	18.34		PUS1	-1.05	-3.1057	0.0183147	0.15835	5.19	12.78	13.77	20.88	19.45	16.78
ENSG00000113645.9	WWC1	0.46	0.0668894	0.540387	0.46	0.78	0.42	0.43		FBXW9	-1.35	-2.94154	0.022937	0.167011	0.28	0.92	1.21	1.75	2.17	1.69
ENSG00000184227.3	ACOT1	0.35	0.0668921	0.540387	1.78	1.77	1.49	1.42		HIST1H1B	-0.58	-3.3138	0.0138407	0.150741	1391.5	2012.76	2238.18	2904.64	2797.81	2560.37
ENSG00000140464.15	PML	-0.16	0.0668086	0.540387	9.62	9.64	10.54	11.06		ACBD7	0.77	3.00477	0.0210237	0.163392	7.3	5.2	4.27	2.87	2.64	3.83
ENSG00000164746.9	C7orf57	-0.65	0.067117	0.541849	0.25	0.43	0.6	0.54		C16orf87	0.68	3.22374	0.0156126	0.154321	42.89	25.56	20.87	13.36	14.64	19.34
ENSG00000186862.13	PDZD7	-0.35	0.0673178	0.542935	0.98	1.32	1.45	1.26		ITGAM	0.55	3.01011	0.0208702	0.162929	2.24	2.32	2.63	1.97	1.61	1.78
ENSG00000170049.5	KCNAB3	-0.3	0.0673834	0.542935	2.13	2.49	2.42	2.52		COX6B1	-1.02	-3.26292	0.0148134	0.152865	80.18	142.16	209.95	307.44	305.93	230.5
ENSG00000165490.8	C11orf82	-0.15	0.0673523	0.542935	9.85	10.41	12	12.47		CD86	0.61	3.00477	0.0210239	0.163392	4.23	3.22	2.6	2.01	1.9	2.08
ENSG00000184271.11	POU6F1	-0.47	0.067783	0.54438	1.15	0.65	0.77	1.21		DDRGK1	-0.7	-3.1165	0.0180476	0.157612	12.95	14.46	21.48	28.69	25.71	22.4
ENSG00000138640.10	FAM13A	0.37	0.0676402	0.54438	1.17	0.81	0.67	0.61		NTAN1	0.46	3.13908	0.0175029	0.156566	51.18	32.29	32.64	20.45	23.54	26.3
ENSG00000143578.11	CREB3L4	0.15	0.0677287	0.54438	18.66	17.59	17.1	17.16		ATIC	-0.54	-3.05096	0.0197341	0.161166	13.44	11.3	10.37	19.72	17.11	13.54
ENSG00000161179.9	YDJC	0.14	0.0676741	0.54438	17.78	18.06	16.31	16.12		SPRYD3	-1.39	-3.01123	0.0208382	0.162881	0.76	1.85	3.14	5.41	4.8	3.38
ENSG00000110074.6	FOXRED1	0.13	0.0677395	0.54438	20.78	21.16	19.4	19.52		PARP8	0.72	3.19394	0.0162518	0.155354	30.72	14.9	14.46	10.14	11.7	12.23
ENSG00000132773.7	TOE1	0.14	0.0678768	0.544425	18.85	19.48	18.85	16.15		PCCA	0.53	3.04354	0.0199355	0.161527	12.12	8.59	6.66	4.85	4.48	5.57
ENSG00000204217.8	BMPR2	-0.24	0.0678367	0.544425	3.44	3.21	3.38	4.59		ATP5J2	-0.54	-3.26696	0.0147335	0.15262	504.11	340.36	355.71	651.66	571.29	493.29
ENSG00000132185.12	FCRLA	0.27	0.0679375	0.544558	2.22	2.6	2.12	2.02		MAP10	0.55	3.17735	0.0166197	0.155484	10.39	8.15	7.11	4.85	5.22	6.33
ENSG00000145431.6	PDGFC	0.69	0.0690683	0.5446	0.21	0.26	0.34	0.23		SNX20	0.56	3.05452	0.0196383	0.160915	4.65	6.51	6.69	4.04	3.9	3.58
ENSG00000054793.9	ATP9A	0.73	0.0684158	0.5446	0.06	0.07	0.05	0.04		TMEM154	0.47	3.1458	0.0173443	0.15588	6.81	5.59	4.62	3.3	3.27	3.63
ENSG00000139344.3	AMDHD1	-0.76	0.0682702	0.5446	0.22	0.23	0.34	0.4		SPECC1	0.44	3.20743	0.015959	0.154666	26.32	19.9	20.05	13.6	13.49	20.89
ENSG00000134253.5	TRIM45	0.24	0.0688276	0.5446	1.87	2.28	1.67	1.82		AKAP2	0.41	3.27424	0.0145909	0.15262	39.2	35.71	37.46	28.45	28.1	31.46
ENSG00000187961.9	KLHL17	0.23	0.0686918	0.5446	6.93	6.17	5.93	5.68		C4A	-0.68	-2.91411	0.0238242	0.168236	0.48	0.84	0.67	0.89	0.88	1.15
ENSG00000021826.10	CPS1	0.2	0.0682292	0.5446	2.6	2.42	2.44	2.42		IRF2BP2	0.3	3.27624	0.0145518	0.152461	36.24	51.39	79.93	59.79	66.64	60.71
ENSG00000119328.7	FAM206A	0.18	0.0684066	0.5446	6.07	6.27	5.43	5.94		C19orf54	-1.09	-2.92254	0.0235475	0.168116	0.5	0.86	0.54	1.71	1.27	0.82
ENSG00000134369.11	NAV1	-0.2	0.068886	0.5446	1.84	1.62	1.42	1.78		GEMIN5	-0.28	-3.23239	0.0154324	0.153463	12.39	13.83	13.61	15.32	16.44	16.73
ENSG00000178922.12	HYI	0.17	0.0689068	0.5446	16.81	18.64	15.9	15.03		AUH	0.55	3.04882	0.0197919	0.161355	18.3	13.54	13.19	9	10.17	11.21
ENSG00000100429.13	HDAC10	-0.18	0.068128	0.5446	13.7	12.54	16.06	15.94		CCDC71	-0.74	-3.10186	0.0184105	0.158376	6.46	11.55	12.51	16.67	17.66	14.86
ENSG00000084112.10	SSH1	-0.24	0.0686598	0.5446	3.49	2.57	3.03	3.79		ETNK1	0.31	3.28241	0.0144325	0.152281	41.33	49.34	47.81	38.1	42.99	44.98
ENSG00000110442.7	COMMD9	0.17	0.0681786	0.5446	24.63	21.89	22.66	22.1		RMI1	-0.83	-3.18196	0.0165165	0.155484	22.3	12.45	9.65	21.28	22.16	22.29
ENSG00000239789.1	MRPS17	-0.17	0.0688796	0.5446	11.36	10.83	13.68	12.05		RASAL2	0.3	3.21898	0.015713	0.15434	10.08	10.29	9.83	7.98	6.95	8.97
ENSG00000152104.7	PTPN14	-0.16	0.0686157	0.5446	2.04	2.21	2.17	2.5		BBS9	0.49	2.9396	0.0229987	0.167011	1.75	1.35	1.29	0.81	0.83	1.01
ENSG00000206530.4	WDR52	-0.16	0.068753	0.5446	7.33	7.81	7.49	6.7		CCDC136	-0.37	-3.07249	0.0191623	0.159836	8.11	7.69	9.74	14.33	14.04	12.06
ENSG00000115239.17	GPR75-ASB3	0.15	0.0689684	0.5446	12.2	12.76	12.4	11.86		NDUFA8	-0.85	-3.07792	0.0190208	0.159625	11	22.02	23.69	37.66	32.64	29.56
ENSG00000169189.12	NSMCE1	0.14	0.0687374	0.5446	34.03	32.67	32.97	30.7		BEND5	0.44	3.02841	0.0203528	0.161972	21.85	18.75	16.82	8.74	7.96	13.91
ENSG00000197345.8	MRPL21	0.13	0.0690891	0.5446	55.16	57.29	54.03	51		DDX39B	-0.32	-3.28184	0.0144433	0.152281	168.17	235.44	247.31	231.98	255.85	289.96
ENSG00000143374.10	TARS2	0.15	0.0681361	0.5446	19.97	19.73	19.81	17.99		DNAJB14	0.53	3.26291	0.0148136	0.152865	47.33	34.26	29.73	20.86	23.37	27.08
ENSG00000181472.4	ZBTB2	0.13	0.0688918	0.5446	13.49	13.26	12.51	12.43		CTU2	-1.41	-3.02467	0.0204575	0.162146	3.26	5.57	9.02	17.37	15.32	10.89
ENSG00000110455.9	ACCS	0.12	0.0690219	0.5446	28.76	26.58	25.77	24.8		NR4A2	-0.82	-2.88389	0.0248437	0.169974	0.2	0.26	0.18	0.35	0.4	0.31
ENSG00000104142.6	VPS18	0.13	0.0686924	0.5446	15.77	15.43	15.16	14.04		PPIF	-0.89	-3.2386	0.0153043	0.153347	21.98	42.07	59.47	73.94	74.07	76.59
ENSG00000131778.13	CHD1L	0.11	0.068406	0.5446	27.21	28.1	25.95	24.79		TCP10L	0.69	2.88177	0.0249168	0.170013	1.54	1.35	1.57	0.74	1.16	1
ENSG00000131153.4	GINS2	0.1	0.0680027	0.5446	36.88	38.13	35.48	35.07		PTPN4	0.51	3.24046	0.0152661	0.153347	36.83	34.21	27.73	19.63	19.87	28.09
ENSG00000143878.8	RHOB	-0.26	0.0689749	0.5446	54.45	43.53	68.24	52.23		PJA2	0.41	3.26459	0.0147803	0.152752	47.08	41.54	35.81	27.27	29.12	32.53
ENSG00000152332.11	UHMK1	-0.11	0.068086	0.5446	23.02	26.83	27.8	27.39		GLE1	-0.29	-3.24088	0.0152575	0.153347	26.95	25.22	26.34	29.08	30.31	32.95
ENSG00000151304.5	SRFBP1	-0.14	0.0691784	0.544956	9.24	9.36	10.69	10.12		C2CD3	-0.35	-3.1175	0.0180231	0.157612	12.78	8.4	6.75	8.97	9	10.04
ENSG00000186174.8	BCL9L	-0.34	0.0692697	0.545328	1.97	1.92	2.76	3.21		HPRT1	-0.54	-3.11384	0.0181129	0.1578	21.5	16.82	13.55	24.33	26.58	23.95
ENSG00000171444.13	MCC	0.36	0.0694262	0.545864	0.7	0.49	0.3	0.41		ISCU	0.48	3.21809	0.0157317	0.15434	89.17	75.27	64.65	44.47	49.71	61.89
ENSG00000167625.6	ZNF526	-0.15	0.0694035	0.545864	4.56	5.2	5.57	5.69		HHIPL1	1.06	2.89908	0.0243256	0.168893	0.06	0.06	0.09	0.03	0.04	0.04
ENSG00000186810.7	CXCR3	-0.88	0.0699136	0.546475	0.14	0.11	0.19	0.27		ZDHHC20	0.6	3.19422	0.0162456	0.155354	55.62	50.86	43.11	26.93	30.71	40.06
ENSG00000108509.16	CAMTA2	-0.21	0.0699011	0.546475	3.09	3.81	3.78	4.04		RUVBL2	-0.87	-3.22139	0.0156621	0.15434	25.48	41.57	55.37	72.81	73.96	63.04
ENSG00000157045.4	NTAN1	0.16	0.0698752	0.546475	18.27	19.05	19.08	17.56		RP11-977G19.10	-4.89	-2.9136	0.0238408	0.168236	0.48	0.45	0	19.65	9.34	1.66
ENSG00000126970.11	ZC4H2	0.14	0.0698371	0.546475	11.7	11.72	10.96	10.63		MECOM	0.87	2.87192	0.0252601	0.170742	0.47	0.3	0.26	0.21	0.32	0.19
ENSG00000121957.8	GPSM2	-0.13	0.0696916	0.546475	11.07	10.18	11.89	11.48		PDCD6IP	0.34	3.25983	0.0148748	0.153108	111.57	108.32	95.62	71.14	74.13	87.71
ENSG00000204790.8	CBWD6	-0.14	0.0695951	0.546475	32.78	32.63	34.23	37.17		GFER	-1.01	-3.0451	0.0198931	0.161502	9.75	18.41	20.26	25.62	21.05	23.05
ENSG00000183889.8	AC138969.4	-0.12	0.0699463	0.546475	18.15	26.02	24.27	27.61		TBC1D9	0.37	3.10205	0.0184058	0.158376	5.51	6.13	6.69	4.33	4.18	4.84
ENSG00000136478.3	TEX2	-0.13	0.0699376	0.546475	7.8	9.04	9.22	9.43		PA2G4	-0.39	-3.26981	0.0146774	0.15262	229.81	149.89	165.36	189.72	198.79	225.19
ENSG00000134954.10	ETS1	-0.12	0.0695531	0.546475	11.67	12.76	13.16	13.33		FAM184A	2.82	3.16438	0.0169134	0.155858	0.28	0.07	0.17	0.07	0	0.04
ENSG00000111716.8	LDHB	0.09	0.0698107	0.546475	713.92	782.63	725.02	696.91		EFR3A	0.5	3.2428	0.0152183	0.153347	33.46	28.61	25.67	18.63	19.56	23.2
ENSG00000014257.11	ACPP	0.77	0.070076	0.546565	0.18	0.46	0.08	0.3		SQRDL	0.63	2.91526	0.0237862	0.168116	2.05	2.03	1.87	0.81	1.16	1.39
ENSG00000090920.9	FCGBP	-0.65	0.070179	0.546565	0.14	0.04	0.15	0.09		TIMM8B	-0.56	-3.15751	0.0170713	0.155858	34.8	49.43	56	73.17	72.32	61.73
ENSG00000148803.7	FUOM	0.16	0.0700174	0.546565	29.96	30.04	29.1	26.61		KIAA1551	0.66	3.25948	0.0148817	0.153108	81.89	57.68	44.21	35.16	35.77	43.14
ENSG00000185515.10	BRCC3	-0.13	0.0701502	0.546565	14.01	14.79	15.61	15.78		AAAS	-0.76	-3.12402	0.0178642	0.157316	18.26	24.5	28.02	30.96	32.57	31.34
ENSG00000126602.6	TRAP1	0.1	0.0701018	0.546565	54.9	56.76	55.22	52.87		KIAA1432	0.3	3.23169	0.015447	0.153463	21.13	19.85	20.58	16.4	15.49	17.91
ENSG00000250067.7	YJEFN3	-0.23	0.0702467	0.546747	2.43	2.61	3.11	2.88		CHST11	0.32	3.18277	0.0164985	0.155484	9.01	11.02	12.49	7.99	9.44	8.33
ENSG00000108691.5	CCL2	-0.8	0.0704247	0.547507	0.87	0.5	1.02	1.31		PLEKHG4B	1.03	2.86679	0.025441	0.170803	0.15	0.27	0.4	0.23	0.18	0.1
ENSG00000068724.11	TTC7A	0.13	0.0704773	0.547507	19.37	19.03	18.06	18.12		NFKBIL1	-1.45	-2.95585	0.0224883	0.166205	0.87	2.54	3.63	6.87	6.58	4.28
ENSG00000164330.12	EBF1	0.11	0.0704569	0.547507	64.78	62.7	63.29	63.27		C12orf23	0.53	3.21143	0.0158733	0.154529	36.71	30.63	25.02	19.06	20.22	22.32
ENSG00000253846.1	PCDHGA10	-0.75	0.0706115	0.54786	0.06	0.08	0.1	0.14		GAB3	0.34	3.11565	0.0180684	0.157612	9.93	9.92	7.73	6.06	6.3	6.78
ENSG00000164144.10	ARFIP1	-0.14	0.0705759	0.54786	12.33	14.09	15.59	14.64		METTL9	0.32	3.23817	0.0153131	0.153347	62.29	83.09	84.61	60.04	70.61	78.2
ENSG00000242259.4	C22orf39	0.14	0.0707301	0.548435	32.23	31.98	28.75	31.74		ARFRP1	-0.82	-3.07769	0.0190267	0.159625	9.61	11.23	13.9	18.75	18.31	14.31
ENSG00000255292.2	SDHD	1.07	0.0707901	0.548557	0.71	0.88	0.78	0.12		GOLGA8O	1.68	2.94745	0.0227508	0.166636	0.94	0.25	0.22	0.1	0.13	0.06
ENSG00000164086.8	DUSP7	-0.18	0.0709263	0.548679	6.65	6.75	7.02	8.33		PRCP	0.33	3.13432	0.0176162	0.156641	20.49	19.3	17.79	12.86	13.69	13.57
ENSG00000178802.13	MPI	0.13	0.0709092	0.548679	23.63	22.72	21.84	21.13		UNC79	0.45	3.02208	0.0205302	0.162253	1.75	2.01	2.13	1.15	1.42	1.47
ENSG00000145907.10	G3BP1	-0.09	0.0709392	0.548679	128.21	133.75	139.92	130.49		CCDC13	-0.92	-2.86303	0.0255743	0.170803	0.4	0.33	0.34	0.71	0.78	0.48
ENSG00000152402.6	GUCY1A2	-0.23	0.0710012	0.548816	0.61	0.71	0.79	0.77		ZNRD1	-0.8	-3.01421	0.0207532	0.162878	7.67	12.41	15.86	24.34	21.78	16.67
ENSG00000180938.5	ZNF572	0.2	0.0711227	0.549411	3.38	4.11	3.44	3.19		LYRM2	0.37	3.20002	0.0161192	0.155269	35.56	36.86	28.81	23.64	19.82	24.67
ENSG00000160223.12	ICOSLG	-0.33	0.0713452	0.550097	0.6	0.57	0.75	0.83		LMO7	0.44	3.17331	0.0167105	0.155605	48.26	28.41	26.99	16.16	18.4	23.51
ENSG00000116539.6	ASH1L	-0.12	0.071315	0.550097	8.57	10.1	10.77	10.91		G6PD	-0.89	-3.10243	0.0183962	0.158376	5.32	15.45	20.45	24.16	24.26	21.8
ENSG00000161800.8	RACGAP1	0.1	0.0713219	0.550097	60.96	61.31	53.31	56.16		LPIN1	0.32	3.23919	0.0152921	0.153347	36.82	40.52	41.67	29.69	31.05	34.01
ENSG00000160207.4	HSF2BP	0.52	0.0717849	0.550178	0.67	1.13	0.69	0.56		WNT10B	-0.99	-2.86191	0.0256144	0.170803	0.22	0.43	0.55	0.73	0.79	0.75
ENSG00000185513.10	L3MBTL1	0.29	0.071635	0.550178	2.82	2.54	1.59	2.37		FAM91A1	0.35	3.24091	0.0152568	0.153347	38.16	48.42	42.32	35.21	30.82	37.2
ENSG00000248592.3	TMEM110-MUSTN1	-0.38	0.0716657	0.550178	0.97	0.69	0.98	0.97		PARP9	0.52	3.10976	0.0182137	0.157907	13.93	10.84	9.89	6.84	6.61	8.67
ENSG00000261221.1	ZNF865	-0.31	0.0716515	0.550178	0.91	1.02	1.06	1.34		MFSD8	0.36	3.08382	0.0188685	0.159239	9.92	13.9	12.57	8.21	8.97	11.88
ENSG00000174516.10	PELI3	0.21	0.0716381	0.550178	3.34	3.98	3.74	3.16		PDCD2L	-0.66	-2.97379	0.0219389	0.165018	7.23	9.47	10.01	12.57	13.59	11.79
ENSG00000177663.9	IL17RA	-0.15	0.0716081	0.550178	2.08	2.15	2.88	2.3		LGALS9	-0.88	-3.03219	0.0202478	0.161785	6.24	12.78	14.78	20.22	22.31	17.17
ENSG00000159461.10	AMFR	0.1	0.0718011	0.550178	39.27	43.17	38.67	36.97		GJC2	-1.74	-2.93622	0.0231064	0.167186	0.03	0.03	0.11	0.26	0.16	0.13
ENSG00000113328.14	CCNG1	0.1	0.0715823	0.550178	62.36	63.92	62.4	60.68		CHMP6	-1.03	-2.97688	0.0218458	0.165018	4.59	6.29	5.75	8.61	9	8.45
ENSG00000124177.10	CHD6	0.1	0.0717557	0.550178	24.02	24.9	23.28	22.85		IFRD2	-0.94	-3.15173	0.0172056	0.155858	23.43	32.3	41.05	63.96	61.09	50.12
ENSG00000186432.4	KPNA4	-0.11	0.0717299	0.550178	15.96	15.58	18.61	20.64		MRPL27	-0.54	-3.12851	0.0177558	0.157316	28.08	43.07	45.93	70.96	67.77	53.92
ENSG00000245848.2	CEBPA	0.21	0.0719266	0.550558	15.52	16.93	12.39	16.07		CHML	0.5	3.23734	0.0153302	0.153347	36.22	29.08	25.3	18.36	19.26	22.99
ENSG00000110711.5	AIP	0.14	0.0720289	0.550558	67.35	63.38	64.19	58.28		TGFBR1	0.33	3.17837	0.0165967	0.155484	15.33	16.95	16.15	10.29	11.46	14.35
ENSG00000100216.4	TOMM22	0.12	0.0720102	0.550558	78.19	75.13	70.87	74.16		CNTD1	1.07	2.90485	0.0241316	0.168466	0.35	0.17	0.16	0.07	0.09	0.21
ENSG00000135486.13	HNRNPA1	0.08	0.0719688	0.550558	1803.02	2000.13	1842.91	1830.74		EPHA3	-0.9	-2.83756	0.0264976	0.172574	0.13	0.07	0.09	0.11	0.18	0.21
ENSG00000092094.6	OSGEP	0.11	0.0724252	0.553244	57.4	62.27	53.82	54.84		PEX10	-0.44	-2.99806	0.0212187	0.163392	5.61	4.96	6.09	7.24	7.78	6.98
ENSG00000071564.10	TCF3	0.12	0.0725912	0.554169	91.83	90.49	85.68	82.59		DIRC2	0.58	2.91795	0.0236978	0.168116	1.75	1.41	1.15	0.91	0.92	1.03
ENSG00000143952.15	VPS54	-0.12	0.0726454	0.554241	8.93	9.73	10.36	9.88		PPEF2	1.43	3.15754	0.0170707	0.155858	0.22	0.14	0.18	0.01	0.01	0.04
ENSG00000197653.10	DNAH10	0.62	0.072886	0.554365	0.08	0.11	0.06	0.08		CEP350	0.46	3.23936	0.0152886	0.153347	45.97	33.31	28.99	18.96	25.13	25.63
ENSG00000116574.4	RHOU	0.47	0.0727068	0.554365	0.95	0.43	0.5	0.24		RP11-321N4.5	-3.22	-2.86496	0.0255059	0.170803	0	0.5	0.53	3.63	2.38	1.08
ENSG00000130748.6	TMEM160	0.25	0.0728005	0.554365	17.43	18.79	13.46	17.2		PLEKHA5	0.66	3.1122	0.0181533	0.157851	17.08	11.81	10.42	6.72	7.6	8.94
ENSG00000124374.8	PAIP2B	0.21	0.0728549	0.554365	1.71	1.57	1.51	1.4		ST20-MTHFS	-4.06	-3.12719	0.0177875	0.157316	0	0	0.12	1.51	1.41	0.24
ENSG00000189079.11	ARID2	-0.11	0.0728309	0.554365	22.28	23.01	25.29	25.57		AIP	-0.64	-3.1727	0.0167244	0.155605	35.21	50.06	60.79	73.47	77.24	65.91
ENSG00000117525.9	F3	-0.64	0.073082	0.554782	0.24	0.21	0.58	0.54		MAPK10	1.28	2.83512	0.026588	0.172574	1.29	0.84	0.5	0.27	0.47	0.7
ENSG00000196352.9	CD55	0.24	0.0730996	0.554782	5.61	5.02	5.39	3.86		FAM151B	0.91	2.84241	0.0263191	0.172213	0.71	0.47	0.49	0.17	0.22	0.3
ENSG00000115993.7	TRAK2	-0.11	0.0731005	0.554782	7.52	7.47	8.36	8.01		ERCC6L2	0.49	3.21362	0.0158267	0.154479	75.8	63.16	58.5	41.83	48.26	53.56
ENSG00000182963.5	GJC1	-0.1	0.0731206	0.554782	32.78	33.27	36.5	37.82		NCOA2	0.3	3.22494	0.0155876	0.154233	29.45	31.75	32.03	24.42	26.08	29.56
ENSG00000132002.3	DNAJB1	-0.14	0.0732125	0.555138	39.68	37.95	46.26	41.79		ANKS4B	1.84	3.16648	0.0168656	0.155858	0.09	0.04	0.04	0.01	0.01	0.01
ENSG00000140450.7	ARRDC4	-0.38	0.0734529	0.555257	0.69	0.74	1.27	0.84		TNFSF8	1.41	3.02599	0.0204205	0.162062	0.18	0.13	0.08	0.02	0.03	0.05
ENSG00000069869.11	NEDD4	0.12	0.0733875	0.555257	6.81	7.27	6.42	6.89		EXOSC4	-0.68	-3.02652	0.0204058	0.162062	11.57	19.02	21.58	30.32	27.93	24.89
ENSG00000109113.13	RAB34	0.11	0.0733458	0.555257	55.44	54.64	52.95	50.05		C20orf24	-0.5	-3.15115	0.017219	0.155858	34.33	51.01	48.58	62.21	63.11	57.36
ENSG00000006756.11	ARSD	-0.11	0.0733567	0.555257	13.54	14.32	14.38	15.11		MYL6	-0.54	-3.24092	0.0152567	0.153347	586.91	765.2	865.16	1144.96	1104.78	919.32
ENSG00000170315.9	UBB	0.09	0.0734503	0.555257	1216.05	1216.62	1192.63	1130.12		HINT2	-0.75	-3.03155	0.0202654	0.161785	16.26	28.87	29.27	44.29	46	35.6
ENSG00000116675.11	DNAJC6	-0.19	0.0736921	0.555705	2.76	2.89	3.42	3.2		CACNG8	2.57	3.19794	0.0161643	0.155269	0.04	0.01	0.02	0	0	0.01
ENSG00000266967.2	AARSD1	0.14	0.0736363	0.555705	28.51	30.66	26.97	27.57		SHMT2	-0.84	-3.22091	0.0156722	0.15434	71.04	109.51	132.92	175.71	177.21	148.04
ENSG00000161202.13	DVL3	-0.12	0.0736573	0.555705	14.96	17.49	16.53	17.49		ABHD10	0.44	3.16364	0.0169304	0.155858	37.54	29.41	27.43	18.32	22.31	24.87
ENSG00000182022.13	CHST15	0.13	0.073586	0.555705	14.32	15.62	14.31	15.4		MTF2	0.37	3.2229	0.0156303	0.154321	93.37	72.07	64.03	48.59	49.46	59.75
ENSG00000100906.6	NFKBIA	0.12	0.0737833	0.556053	35.04	36.8	32.57	29.72		MECR	-0.79	-2.98863	0.0214953	0.16429	5.62	8.83	10.69	14.67	14.19	13.17
ENSG00000131019.6	ULBP3	-0.38	0.0739627	0.557065	2.46	2.15	3.01	3.05		TAF9B	0.38	3.18199	0.0165158	0.155484	56.09	37.6	33.23	23.63	24.33	32.07
ENSG00000135451.8	TROAP	0.12	0.0740344	0.557266	45.23	44.47	46.56	42.98		TTLL12	-0.99	-3.16083	0.0169948	0.155858	7.5	14.9	21.67	30.86	30.25	27.36
ENSG00000068137.10	PLEKHH3	0.22	0.074098	0.557405	5.22	4.54	3.22	3.49		STX16	-0.83	-3.00892	0.0209043	0.162954	5.86	3.99	4.44	6.45	7.65	5.78
ENSG00000091947.5	TMEM101	0.15	0.0741658	0.557575	27.29	25.96	26.45	23.54		IQGAP1	0.28	3.23923	0.0152913	0.153347	236.85	193.77	178.88	127.74	125.87	154.86
ENSG00000213465.3	ARL2	0.13	0.0742613	0.557686	59.95	56.42	54.28	53.74		RPS21	-1.19	-3.21197	0.0158619	0.154529	226.29	521.97	526.7	1445.7	1055.76	663.36
ENSG00000164024.7	METAP1	-0.12	0.0742708	0.557686	29.5	32.76	32.89	36.32		RNASE6	0.47	2.96884	0.022089	0.165414	11.22	13.63	10.45	7.88	8.08	8.99
ENSG00000205302.2	SNX2	0.1	0.0744115	0.558403	76.4	81.25	76.55	75.76		USP36	-0.83	-3.0455	0.0198821	0.161502	6.29	7.19	8.77	12.19	11.18	8.63
ENSG00000002834.13	LASP1	-0.1	0.0745363	0.558999	36.81	36.52	39.71	41.11		NAB1	0.35	3.17236	0.016732	0.155605	40.7	27.53	27.82	21.82	20.05	24.26
ENSG00000184260.4	HIST2H2AC	0.15	0.0745865	0.559037	658.29	597.7	568.56	595.9		TFPT	-0.66	-2.9656	0.0221879	0.165591	5.51	8.95	11.43	13.38	13.3	12.07
ENSG00000156853.7	ZNF689	0.13	0.0746682	0.55931	10.72	10.04	8.61	9.17		PLAG1	0.43	3.06706	0.0193048	0.16053	5.59	5.39	5.02	3.88	4.46	4.79
ENSG00000198736.7	MSRB1	0.23	0.074857	0.560045	7.96	7.28	5.46	6.82		SPAST	0.45	3.17684	0.0166311	0.155484	18.55	16.35	14.13	9.8	11.42	12.96
ENSG00000173334.3	TRIB1	-0.2	0.0748499	0.560045	4.86	5.6	5.36	6.45		PDRG1	-1.44	-2.9763	0.0218633	0.165018	2.14	6.86	7.99	18.4	13.39	10.09
ENSG00000009830.7	POMT2	-0.16	0.0750724	0.560306	7.5	7.09	7.22	6.72		EIF4A1	-0.32	-3.23812	0.0153142	0.153347	967.74	958.4	957.29	909.82	907.2	1100.01
ENSG00000168259.10	DNAJC7	-0.1	0.0750088	0.560306	59.15	66.42	65.89	69.32		CSMD1	0.67	2.81932	0.0271805	0.173328	0.34	0.36	0.13	0.1	0.1	0.1
ENSG00000113569.11	NUP155	-0.1	0.0750734	0.560306	39.75	41.27	44.36	42.77		ARNT2	1.77	3.18111	0.0165354	0.155484	0.05	0.02	0.02	0.07	0	0.01
ENSG00000107290.9	SETX	-0.1	0.0750489	0.560306	31.32	35.68	38.03	35.8		CEP112	0.66	2.91764	0.0237078	0.168116	4.34	2.66	2.58	1.74	1.52	1.92
ENSG00000187695.6	RP11-723O4.6	0.79	0.0752365	0.560845	0.24	0.36	0.17	0.2		TOP2A	0.45	3.23675	0.0153422	0.153355	388.92	278.94	226.11	167.05	180.27	214.81
ENSG00000231389.3	HLA-DPA1	-0.1	0.0752027	0.560845	80.47	85.16	89.56	89.94		NCAPD2	-0.58	-3.22001	0.0156913	0.15434	63.48	79.7	73.7	86.84	92.35	87.81
ENSG00000142949.12	PTPRF	0.7	0.0753393	0.561273	0.15	0.24	0.18	0.27		UGT3A1	1.59	2.90612	0.0240892	0.168466	0.13	0.07	0.05	0.04	0.01	0.04
ENSG00000123240.12	OPTN	-0.17	0.0755557	0.562546	5.42	5.58	6.55	6.58		LZTFL1	1.04	2.81361	0.0273982	0.173749	0.5	0.52	0.31	0.14	0.2	0.27
ENSG00000111328.2	CDK2AP1	0.17	0.0758109	0.564106	10.77	13.22	11.16	10.8		CDK6	0.31	3.23736	0.0153297	0.153347	187.08	190.51	173.91	144.22	146.56	156.29
ENSG00000146063.14	TRIM41	0.12	0.0759116	0.564516	15.76	16.09	16.15	14.41		PRKRIP1	-0.43	-3.07478	0.0191024	0.159836	15.14	13.22	17.85	16.55	17.24	19.7
ENSG00000171858.13	RPS21	0.11	0.0760234	0.565007	1569.79	1592.72	1484.63	1540.75		NDUFA13	-0.61	-3.17215	0.0167369	0.155605	128.77	102.35	132.71	182.06	162.3	136.87
ENSG00000125733.13	TRIP10	-0.15	0.076092	0.565176	10.84	11.26	12.87	12.85		PDE12	-0.28	-3.16403	0.0169216	0.155858	8.1	9.24	10.59	12.87	13.38	12.99
ENSG00000048991.12	R3HDM1	-0.14	0.0762474	0.565597	11.5	12.13	11.59	14.07		RP11-122A3.2	0.42	3.03064	0.0202907	0.161785	31.2	32.7	27.2	19.98	22.35	24.57
ENSG00000204977.5	TRIM13	-0.15	0.0762797	0.565597	18.66	22.47	23.57	23.96		TCEA3	1.47	2.9013	0.0242506	0.168867	0.48	0.21	0.24	0.11	0.08	0.08
ENSG00000115232.9	ITGA4	0.09	0.076286	0.565597	58.41	59.62	58.57	54.55		MARS2	-0.56	-3.0391	0.0200571	0.161666	4.73	6.75	7.32	9.19	9.34	8.18
ENSG00000162600.7	OMA1	-0.18	0.0763851	0.565849	7.05	7.02	7.36	7.33		HIST1H2AL	-0.75	-3.21158	0.0158702	0.154529	252.59	414.64	495.14	712.77	667.22	568.44
ENSG00000144566.6	RAB5A	-0.12	0.0764116	0.565849	18.26	18.57	20.34	20.5		MRPL41	-0.71	-2.97257	0.0219759	0.165018	5.98	8.12	10.55	13.86	14.44	10.93
ENSG00000198356.7	ASNA1	0.13	0.0765818	0.566769	39.08	37.21	36.32	34.65		C17orf96	-1.01	-2.91321	0.0238538	0.168241	0.78	0.99	1.57	2.43	2.61	1.49
ENSG00000133321.6	RARRES3	0.2	0.0767337	0.567072	14.07	14.27	11.85	12.75		RNASET2	0.3	3.15506	0.0171282	0.155858	83.89	80.38	77.02	50.46	55.54	68.02
ENSG00000088035.11	ALG6	-0.14	0.0767603	0.567072	13.07	14.08	16.28	13.77		IGF2BP2	2	2.95403	0.0225448	0.166283	0.21	0.18	0.15	0.14	0.01	0.08
ENSG00000137504.9	CREBZF	0.11	0.0766808	0.567072	44.11	46.87	41.63	43.26		CCDC89	1.58	3.044	0.0199231	0.161527	0.06	0.07	0.08	0.03	0.01	0.03
ENSG00000102543.10	CDADC1	-0.23	0.0768262	0.567219	5.27	5.9	5.24	4.61		CAD	-1.07	-3.14727	0.0173097	0.15588	11.95	20.11	18.54	23.42	22.07	23.54
ENSG00000107021.11	TBC1D13	-0.14	0.0769168	0.567549	7.94	8.26	8.11	9.33		LMBRD2	0.52	3.15254	0.0171866	0.155858	22.07	11.66	10.65	6.58	7.71	8.27
ENSG00000140319.6	SRP14	0.11	0.0769829	0.567697	219.96	206.01	197.13	203.54		MT1F	-0.56	-2.84761	0.0261293	0.172069	5.02	3.83	3.1	6.07	4.71	4.73
ENSG00000171222.6	SCAND1	0.13	0.0771923	0.568628	32.44	35.11	32.09	31.44		KRTCAP2	-0.41	-3.12326	0.0178826	0.157316	166.82	159.36	113.53	130.87	116.31	153.53
ENSG00000215193.8	PEX26	0.11	0.0772012	0.568628	14.95	14.52	14.31	12.49		MICU3	0.69	2.9572	0.0224465	0.166205	10.89	8.6	5.81	4.22	5.71	6.3
ENSG00000186765.7	FSCN2	0.64	0.0774479	0.569057	0.38	0.54	0.26	0.29		APRT	-1.84	-3.05723	0.0195657	0.160915	12.71	34.62	68.44	141.36	138.6	73.8
ENSG00000124191.13	TOX2	-0.43	0.0775358	0.569057	1.04	1.07	1.39	2.11		THSD7A	1.14	2.79901	0.027963	0.174031	0.09	0.09	0.27	0.02	0.15	0.04
ENSG00000104728.11	ARHGEF10	0.23	0.0773602	0.569057	2.77	3.31	1.85	2.4		RAPGEF2	0.34	3.14736	0.0173076	0.15588	42.52	29.92	28.81	19.6	21.44	25.66
ENSG00000137100.11	DCTN3	0.14	0.0773808	0.569057	54.64	51.08	48.3	50.68		RAB1B	-0.78	-3.15019	0.0172414	0.15588	20.98	25.63	36	51.97	51.26	35.77
ENSG00000198909.3	MAP3K3	0.12	0.0775206	0.569057	20.83	18.93	19.02	18.38		C12orf55	1.34	2.91583	0.0237675	0.168116	0.08	0.07	0.05	0.02	0.03	0.03
ENSG00000106554.7	CHCHD3	0.1	0.0774721	0.569057	121.81	113.63	112.88	110.17		DNAJC3	0.34	3.17946	0.0165724	0.155484	24.59	22.59	20.23	14.52	15.65	17.93
ENSG00000112812.11	PRSS16	0.69	0.0777462	0.569171	0.52	0.56	0.35	0.26		PSMD11	-0.37	-3.14186	0.0174371	0.156284	29.05	33.99	31.43	40.11	33.81	39.48
ENSG00000119862.8	LGALSL	0.61	0.0777231	0.569171	0.28	0.86	0.29	0.62		GRPEL1	-0.29	-3.13491	0.0176021	0.156635	71.43	34.57	37.58	40.45	42.7	48.98
ENSG00000105967.11	TFEC	0.88	0.077671	0.569171	0.05	0.1	0.12	0.03		ALAD	-0.33	-3.07924	0.0189866	0.15955	10.62	11.15	12.05	15.48	13.57	13.23
ENSG00000126353.3	CCR7	-0.42	0.0778196	0.569171	0.7	0.78	1.05	0.88		TMEM255A	1.55	3.00296	0.0210761	0.163392	0.11	0.07	0.14	0.01	0.02	0.03
ENSG00000164808.12	SPIDR	0.12	0.0776532	0.569171	22.35	22.62	18.68	21.2		NLRP12	-0.51	-2.86298	0.0255761	0.170803	0.52	0.65	0.56	0.75	0.76	0.85
ENSG00000152484.9	USP12	-0.1	0.0778279	0.569171	25.55	26.63	27.81	29.03		CNTRL	0.58	3.20151	0.0160868	0.155269	63.33	45.75	44.63	31	32.1	37.04
ENSG00000006327.9	TNFRSF12A	-0.36	0.0778994	0.569357	2.19	2.59	2.88	3.13		APPL1	0.49	3.19673	0.0161908	0.155269	82.1	51.01	40.02	27.4	30.57	39.83
ENSG00000146576.8	C7orf26	-0.21	0.0780228	0.569922	6.74	7.15	8.44	8.04		PHF5A	-0.43	-3.1126	0.0181436	0.157851	33.15	42.54	47.75	52.83	57.03	54.84
ENSG00000162430.12	SEPN1	-0.21	0.0780776	0.569985	3.39	3.34	3.51	4.33		TMA7	-0.28	-3.1829	0.0164955	0.155484	249.1	241.14	251.77	321.57	295.8	299.03
ENSG00000167549.14	CORO6	0.22	0.0781863	0.570441	4.36	4.74	3.35	3.21		IFT80	0.52	3.15119	0.0172182	0.155858	54.25	30.84	33.41	21.67	25.77	27.39
ENSG00000184313.15	MROH7	0.81	0.0792742	0.570521	0.09	0.13	0.06	0.08		ABHD17B	0.37	3.15257	0.0171858	0.155858	30.16	35.54	30.02	22.55	25.67	27.09
ENSG00000103528.12	SYT17	0.84	0.0798004	0.570521	0.33	0.24	0.18	0.14		MORC2	-0.34	-3.02961	0.0203194	0.161894	5.62	5.15	6.17	7.2	6.9	6.97
ENSG00000139211.5	AMIGO2	-0.47	0.0790173	0.570521	0.41	0.39	0.55	0.49		FMO5	0.51	2.85673	0.0257994	0.171147	1.58	1.22	1.59	1.02	1.05	1.32
ENSG00000174804.3	FZD4	0.43	0.0792817	0.570521	0.24	0.27	0.16	0.21		MYEF2	0.56	2.96919	0.0220785	0.165414	7.73	5.55	5.7	4.55	3.6	4.3
ENSG00000185736.11	ADARB2	-0.32	0.0794076	0.570521	1.44	1.75	1.93	1.89		FKBP11	-0.71	-2.99454	0.0213214	0.163769	10.72	17.2	21.85	31.93	30.24	24.79
ENSG00000147912.8	FBXO10	0.25	0.0789601	0.570521	1.35	1.56	1.52	1.3		RP11-145E5.5	-2.95	-3.12122	0.0179324	0.157316	0	0.12	0	0.17	0.15	0.48
ENSG00000150054.14	MPP7	-0.22	0.079123	0.570521	1.74	1.62	2.4	1.85		NCK2	0.34	3.09916	0.0184782	0.158456	27.41	24.39	23.61	16.53	17.71	20.18
ENSG00000253626.2	EIF5AL1	-0.18	0.0785348	0.570521	2.61	3.05	3.39	3.17		TRIM25	-0.66	-3.15219	0.0171948	0.155858	39.92	34.52	34.42	33.73	32.71	42.82
ENSG00000173198.4	CYSLTR1	0.17	0.0792888	0.570521	5.47	5.55	5.22	4.83		ZNF514	0.41	2.93127	0.0232651	0.167626	4.05	3.92	4.34	2.92	3.14	3.76
ENSG00000174796.8	THAP6	-0.18	0.0792763	0.570521	6.09	6.72	6.6	7.07		ZNF117	0.69	3.18358	0.0164805	0.155484	28.57	20.46	17.62	11.5	13.07	15.38
ENSG00000139405.11	C12orf52	0.15	0.0783067	0.570521	7.77	8.38	7.32	7.48		AL020996.1	1.35	2.92512	0.0234639	0.168116	0.12	0.13	0.08	0.06	0.03	0.03
ENSG00000171428.9	NAT1	-0.2	0.0795949	0.570521	6.9	10.61	9.6	9.84		CDK5RAP1	-0.38	-3.07275	0.0191555	0.159836	24.76	22.7	22.82	28.96	25.67	25.93
ENSG00000090061.13	CCNK	-0.19	0.0790532	0.570521	8.14	7.36	8.99	10.68		EIF4E2	-0.51	-3.13084	0.0176997	0.157096	85.52	42.46	55.23	114.82	84.59	74.03
ENSG00000145936.4	KCNMB1	-0.15	0.0796162	0.570521	4.01	3.81	4.96	4.18		HEBP2	0.52	3.00101	0.0211326	0.163392	15.04	11.15	8.11	7.1	6.9	7.77
ENSG00000162971.6	TYW5	-0.17	0.0787984	0.570521	4.4	5.44	5.91	4.95		UNC119B	-0.52	-3.09913	0.0184789	0.158456	6.41	9.25	9.79	11.97	12.4	10.93
ENSG00000196550.6	FAM72A	0.13	0.0790678	0.570521	15.68	16.46	14.12	14.89		PRCD	0.86	2.78132	0.0286638	0.175027	0.77	1.59	1.7	0.65	0.95	0.51
ENSG00000067445.16	TRO	0.14	0.0796146	0.570521	12.16	12.42	12.4	10.47		NHP2L1	-0.6	-3.15834	0.0170522	0.155858	64.71	116.22	96.61	95.13	101.95	128.09
ENSG00000132530.12	XAF1	-0.17	0.0797092	0.570521	11.2	12.81	15.09	12.47		DENND4A	0.48	3.11395	0.0181104	0.1578	18.16	12.92	11.36	7.76	8.87	10.48
ENSG00000119801.8	YPEL5	0.13	0.0791383	0.570521	17.19	19.92	17.22	16.17		PRMT6	-0.38	-3.03357	0.0202095	0.161785	9.22	8.43	8.86	11.25	11.4	10.45
ENSG00000124608.4	AARS2	0.14	0.079152	0.570521	10.9	10.56	10.35	9.56		SLFN13	-0.42	-3.09293	0.0186356	0.158547	11.88	14.23	17.18	24.18	25.81	18.17
ENSG00000266714.2	MYO15B	0.16	0.0798138	0.570521	36.99	31.37	34.68	28.09		LSM4	-0.67	-3.16597	0.0168772	0.155858	103.63	114.71	146.71	189.74	189.18	153.19
ENSG00000175581.9	MRPL48	0.11	0.07936	0.570521	56.55	57.03	53.62	51.25		RAP2A	0.52	3.17782	0.0166091	0.155484	37.11	32.37	28.22	20.03	21.34	25.12
ENSG00000139505.10	MTMR6	-0.13	0.0790481	0.570521	8.23	9.53	9.49	9.35		ALDH7A1	-0.65	-3.01481	0.0207362	0.162878	16.8	13.5	10.62	21.09	22.46	20.58
ENSG00000124209.3	RAB22A	-0.14	0.0786038	0.570521	5.22	5.72	5.84	6.52		B4GALNT3	-1.08	-2.97363	0.0219439	0.165018	1.33	2.52	3.54	5.54	5.43	3.69
ENSG00000103202.8	NME4	0.12	0.0794173	0.570521	53.51	56.66	49.65	53.64		RPS17	-1.9	-3.19254	0.0162824	0.155484	175.5	297.78	446.79	2742.2	1631.26	471
ENSG00000166851.10	PLK1	0.12	0.0785915	0.570521	32.99	33.78	31.48	34.07		AGAP2	-0.84	-2.98884	0.0214893	0.16429	6.68	7.75	7.34	7.24	7.61	9.41
ENSG00000078142.7	PIK3C3	0.1	0.0793596	0.570521	38.18	33.06	33.04	32.11		CSRP2	0.37	3.01105	0.0208433	0.162881	30.58	27.32	29.43	20.19	21.83	23.71
ENSG00000161981.6	SNRNP25	0.13	0.0789488	0.570521	74.09	70.86	64.97	69.79		C19orf57	-0.92	-2.88129	0.0249333	0.170013	1.26	2.31	2.65	4.48	4.17	3.22
ENSG00000119820.6	YIPF4	-0.1	0.0783901	0.570521	22.1	25.07	28.06	26.33		FAS	0.8	2.80073	0.0278957	0.174031	0.94	0.85	0.57	0.38	0.46	0.54
ENSG00000127445.9	PIN1	0.14	0.0795282	0.570521	83.14	76.37	76.65	68.65		STAP2	-1.24	-2.90795	0.024028	0.168466	0.12	0.15	0.09	0.39	0.16	0.41
ENSG00000146112.7	PPP1R18	-0.13	0.0786279	0.570521	35.93	31.83	38.41	34.59		FAM27E1	-1.5	-2.84975	0.0260516	0.171868	0.06	0.07	0.16	0.38	0.17	0.31
ENSG00000166881.5	TMEM194A	-0.1	0.0785405	0.570521	20.12	22.79	23.2	23.17		RNF19A	0.48	3.14743	0.017306	0.15588	44.75	25.12	22.96	18.79	18.92	20.56
ENSG00000204713.6	TRIM27	0.09	0.0797424	0.570521	53.16	55.17	51.6	51.47		HN1L	-0.26	-3.18045	0.0165503	0.155484	61.52	57.19	65.74	78.24	78.02	86.5
ENSG00000079332.10	SAR1A	-0.09	0.0796776	0.570521	54.95	58.03	65.32	62.21		IGSF9B	-0.98	-2.77823	0.0287884	0.175195	0.2	0.17	0.07	0.45	0.42	0.21
ENSG00000176340.3	COX8A	0.1	0.079369	0.570521	546.3	546.31	540.7	504.38		LRRC37A3	0.65	2.81807	0.0272283	0.173507	2.25	2.55	1.48	1.16	0.83	0.74
ENSG00000064886.9	CHI3L2	0.29	0.079964	0.571264	3.66	3.13	3	3.49		ABHD14A	-0.6	-2.92754	0.0233853	0.167962	8.85	10.15	10.74	12.56	14.25	12.88
ENSG00000126091.15	ST3GAL3	0.19	0.0807086	0.571297	7.84	7.86	6.06	7.49		DNTT	1.55	2.9096	0.0239732	0.168466	0.07	0.14	0.16	0.04	0.06	0.02
ENSG00000159267.10	HLCS	-0.15	0.0806034	0.571297	4.22	5.51	6.89	5.24		CERS5	-0.4	-3.01842	0.0206335	0.162737	13.97	19.37	17.18	17.33	18.66	20.13
ENSG00000133818.8	RRAS2	0.14	0.08018	0.571297	19.29	19.62	17.56	18.69		PIGO	-1	-2.97202	0.0219925	0.165052	2.59	4.94	4.98	6.38	6.71	6.41
ENSG00000151422.8	FER	-0.13	0.0801565	0.571297	3.74	4.31	4.88	4.58		KIAA0895L	-0.73	-2.98464	0.0216138	0.164645	4.18	7.59	8.26	10.9	11.78	8.35
ENSG00000165724.5	ZMYND19	0.13	0.0804323	0.571297	24.51	26.98	23.98	24.12		ZNF850	0.29	3.15124	0.0172169	0.155858	14	12.78	13.42	11.52	11.38	10.97
ENSG00000198894.3	KIAA1737	-0.13	0.0806332	0.571297	7.64	7.48	8.31	7.91		ZNF730	0.8	3.11736	0.0180264	0.157612	46.87	32.81	26.13	16.98	18.09	23.02
ENSG00000100410.3	PHF5A	0.12	0.0805065	0.571297	41.04	43.8	40.96	39.27		TCF12	0.32	3.18348	0.0164826	0.155484	56.56	68.48	62.45	56.83	54.06	55.84
ENSG00000082805.15	ERC1	-0.12	0.0801853	0.571297	10.36	12.72	15.94	12.39		PACSIN3	-0.96	-2.93986	0.0229905	0.167011	3.5	5.85	8.9	10.65	10.44	8.69
ENSG00000148337.15	CIZ1	0.14	0.0803506	0.571297	31.1	33.75	29.07	31.77		TMEM205	-1.23	-2.93731	0.0230715	0.167156	4.76	11.68	16.37	25.85	24.6	18.44
ENSG00000125445.6	MRPS7	0.1	0.0801708	0.571297	54.09	55.17	51.78	51.4		AC174470.1	-1.65	-2.76976	0.0291318	0.175475	0.05	0.17	0.26	0.69	0.41	0.31
ENSG00000186918.9	ZNF395	0.12	0.0802411	0.571297	19.79	19.24	19.31	16.96		USP6	1.61	2.76826	0.0291932	0.175475	0.18	0.11	0.1	0.01	0.04	0.09
ENSG00000138767.8	CNOT6L	-0.11	0.0805365	0.571297	15.93	16.45	16.24	17.32		SPINK2	1.04	2.80702	0.0276517	0.173802	0.62	0.53	1.23	0.36	0.29	0.27
ENSG00000117713.13	ARID1A	-0.2	0.0804573	0.571297	14.44	12.2	14.29	17.61		HEXB	0.37	3.16511	0.0168968	0.155858	127.26	99.03	88.27	66.33	70.1	85.14
ENSG00000173821.15	RNF213	-0.12	0.0802959	0.571297	33.49	33.01	37.75	36.68		SLC35A2	-1.1	-2.95555	0.0224978	0.166205	4.72	8.08	9.8	13.09	13.33	11.33
ENSG00000125835.13	SNRPB	0.1	0.0806985	0.571297	286.88	291.32	288.06	261.14		ITPKB	-0.62	-2.99988	0.0211657	0.163392	2.57	3.49	4.69	5.61	5.31	4.71
ENSG00000169045.13	HNRNPH1	0.08	0.0807072	0.571297	908.13	1060.37	979.8	951.35		LRRC37B	0.47	2.93942	0.0230043	0.167011	14.54	10.01	9.7	6.08	7.76	6.76
ENSG00000179958.4	DCTPP1	0.11	0.080816	0.571729	60.1	61.21	55.55	59.55		UCP2	-0.96	-2.89711	0.0243921	0.168994	2.68	7.5	7.03	9.55	10.55	8.23
ENSG00000160953.10	MUM1	-0.13	0.0808693	0.571779	24.09	25.28	31.43	27.18		CBY1	-0.57	-2.86133	0.0256349	0.170803	3.22	3.85	3.97	5.35	5.23	4.15
ENSG00000150938.5	CRIM1	-0.12	0.0810766	0.572466	8.47	11.36	10.57	9.66		SLC25A28	-0.49	-2.96167	0.0223086	0.166151	14.79	16.84	19.26	21.6	20.18	22.19
ENSG00000111678.6	C12orf57	0.09	0.081043	0.572466	309.93	324.06	311.51	297.36		MPHOSPH9	0.52	3.17239	0.0167314	0.155605	120.17	95.62	83.26	67.71	69.12	77.61
ENSG00000129003.11	VPS13C	-0.11	0.0811055	0.572466	27.77	27.07	30.69	30.6		PER3	0.45	2.9653	0.0221972	0.165591	3.57	3.89	3.34	1.98	2.77	2.75
ENSG00000124802.7	EEF1E1	0.11	0.0811612	0.572532	62.73	62.18	60.98	56.88		MYO18B	1.43	2.87968	0.0249894	0.170206	0.24	0.04	0.08	0.01	0.02	0.02
ENSG00000164967.5	RPP25L	0.17	0.081238	0.572563	30.65	28.43	28.52	25.59		WWC1	-0.57	-2.78966	0.0283314	0.174339	0.43	0.66	0.52	0.62	0.53	0.82
ENSG00000175582.15	RAB6A	-0.1	0.0812584	0.572563	26.92	29.3	29.96	29.8		C16orf13	-1.05	-2.99921	0.021185	0.163392	18.59	29.95	39.78	65.53	64.35	44.2
ENSG00000115657.8	ABCB6	-0.13	0.0815473	0.574272	12	12.7	13.72	12.5		MRPS25	-0.34	-3.13497	0.0176007	0.156635	36.53	40.32	37.87	48.49	44.58	43.84
ENSG00000173988.8	LRRC63	-0.72	0.0819555	0.575996	0.17	0.14	0.24	0.27		USP5	-0.75	-3.13104	0.0176947	0.157096	16.91	25.51	31.27	45.36	42.31	34.08
ENSG00000059145.14	UNKL	0.16	0.0820453	0.575996	11.56	11.29	9.19	11.02		CTC-360G5.1	-1	-2.76257	0.0294269	0.176139	0.18	0.33	0.47	0.89	0.67	0.58
ENSG00000109929.5	SC5D	-0.12	0.0820654	0.575996	15.81	17.45	19.85	18		GNA12	-0.54	-3.01256	0.0208003	0.162881	5.71	7.97	8.62	8.81	9.81	8.82
ENSG00000109787.8	KLF3	-0.13	0.0821499	0.575996	7.39	7.59	8.27	8.28		ASPM	0.64	3.18446	0.0164609	0.155484	91.51	64.99	54.63	38.39	42.06	46.69
ENSG00000064601.12	CTSA	0.13	0.0823518	0.575996	27.27	28.16	28.09	24.35		MED29	-0.38	-3.05536	0.0196159	0.160915	7.73	10.85	13.36	12.76	12.93	13.53
ENSG00000008869.7	HEATR5B	0.11	0.0821391	0.575996	12.21	10.83	10.54	10.17		MPDU1	-0.49	-3.10413	0.0183537	0.158376	54.12	68.75	71.22	67.81	73.02	81.56
ENSG00000170881.4	RNF139	-0.13	0.0819361	0.575996	23.77	26.61	29.7	26.22		NF1	0.34	3.12319	0.0178844	0.157316	11.35	11.75	9.23	8.22	7.95	8.06
ENSG00000198931.6	APRT	0.13	0.082262	0.575996	128.86	124.39	125.1	110.24		HEXIM2	-1.04	-2.8607	0.0256573	0.170803	1.36	3.28	4.2	6.15	5.73	4.6
ENSG00000143851.11	PTPN7	-0.1	0.0823266	0.575996	49.56	47.58	53.35	54.47		KIAA2026	0.53	3.0699	0.01923	0.160075	11.62	9.01	7.77	5.96	6.51	6.67
ENSG00000101040.15	ZMYND8	0.1	0.0820408	0.575996	27.63	28.9	26.38	27.35		KCNS3	0.38	3.013	0.0207876	0.162878	14.11	13.19	12.32	9.06	9.82	10.5
ENSG00000178952.4	TUFM	0.09	0.0822959	0.575996	169.88	181.26	173.07	162.11		ZBED6	0.32	3.04721	0.0198358	0.161502	9.23	8.78	8.49	6.56	6.89	6.76
ENSG00000188987.2	HIST1H4D	0.21	0.0823427	0.575996	2208.08	1797.98	1706.99	1855.08		ECHDC2	1.69	2.96325	0.0222599	0.165878	0.08	0.13	0.02	0.05	0.01	0.01
ENSG00000132819.12	RBM38	-0.13	0.082455	0.576252	19.38	19.16	20.51	22.33		TRIP6	-0.91	-2.99798	0.021221	0.163392	7.24	12.69	15.44	22.45	23.42	17.61
ENSG00000197061.3	HIST1H4C	0.21	0.0824817	0.576252	2170.14	1793.35	1645.35	1876.79		COG6	0.46	3.03216	0.0202485	0.161785	20.17	14.93	12.48	8.75	7.81	13.29
ENSG00000153234.9	NR4A2	0.57	0.0828276	0.577443	0.6	0.33	0.36	0.29		TAS2R19	0.59	2.79452	0.0281391	0.17405	1.79	1.84	2.14	1.47	1.21	1.13
ENSG00000188687.11	SLC4A5	-0.61	0.0834206	0.577443	0.17	0.63	0.4	0.52		SYCE2	0.45	2.92082	0.0236037	0.168116	19.09	15.25	14.49	9.47	9.75	12.07
ENSG00000140368.8	PSTPIP1	0.23	0.0834226	0.577443	4.32	4.9	3.74	3.24		SULT1C2	2.4	2.9571	0.0224497	0.166205	0.15	0.04	0.05	0	0.01	0.01
ENSG00000085733.11	CTTN	0.24	0.0833671	0.577443	2.43	2.86	2.29	2.52		C6orf48	-0.5	-3.14694	0.0173174	0.15588	158.2	142.79	144.08	213.46	208.78	159.54
ENSG00000198948.7	MFAP3L	-0.24	0.0827652	0.577443	1.91	2.19	1.63	1.92		ZMAT3	0.4	2.93147	0.0232586	0.167626	1.73	1.61	1.57	1.14	1.34	1.24
ENSG00000108306.7	FBXL20	0.21	0.0829124	0.577443	4.73	4.84	4.54	3.72		CYB5D2	-0.49	-2.87104	0.0252911	0.170783	2.04	3.09	3.37	3.48	3.84	3.97
ENSG00000198825.7	INPP5F	-0.15	0.0834469	0.577443	5.55	5.97	8.57	6.67		GPR3	-1.2	-2.79685	0.0280476	0.17405	0.13	0.05	0.06	0.16	0.14	0.19
ENSG00000136059.10	VILL	0.13	0.0832443	0.577443	9.73	9.85	10.37	8.91		KCNAB3	-0.7	-2.81791	0.027234	0.173507	0.66	1.13	1.27	1.82	1.46	1.44
ENSG00000244165.1	P2RY11	-0.13	0.0833052	0.577443	20.68	22.2	25.1	24.3		C21orf67	-0.83	-2.77926	0.0287468	0.175195	0.5	0.52	0.71	1.25	0.88	0.74
ENSG00000130725.3	UBE2M	0.11	0.0833721	0.577443	61.39	65.4	55.71	59.82		LEAP2	0.45	2.85555	0.0258421	0.171221	2.49	2.79	2.8	1.95	2.08	2.13
ENSG00000179262.5	RAD23A	0.1	0.0831833	0.577443	65.76	68.89	62.62	64.87		SLC38A5	-0.62	-3.08777	0.018767	0.158853	36.05	39.26	38.55	44.41	43.48	52.24
ENSG00000132716.14	DCAF8	0.11	0.0832803	0.577443	59.35	58.16	54.03	56.57		NOTCH2NL	0.37	2.95069	0.022649	0.166336	5.56	6.22	6.9	4.93	5.43	5.36
ENSG00000132153.10	DHX30	0.1	0.0829309	0.577443	47.29	47.73	46.57	44.56		FAM45A	0.5	3.02724	0.0203855	0.162043	29.12	27.68	19.38	14.76	16.08	17.53
ENSG00000167085.7	PHB	0.1	0.0832026	0.577443	107.78	112.12	111.97	99.36		SENP3	-0.84	-3.08578	0.018818	0.159186	25.2	38.75	39.42	51.46	48.86	49.13
ENSG00000143420.13	ENSA	0.09	0.082863	0.577443	134.34	139.57	126.68	125.87		PYCR1	-1.25	-3.08425	0.0188575	0.159239	18.7	34.34	38.5	62.06	60.64	49.05
ENSG00000198339.3	HIST1H4I	0.18	0.0830623	0.577443	278.97	227.65	226.12	227.84		MRPL49	-0.46	-3.08805	0.0187599	0.158853	18.03	24.7	27.27	29.31	33.31	29.34
ENSG00000164099.3	PRSS12	0.08	0.0830268	0.577443	203.75	211.19	200.41	191.37		QTRT1	-1.11	-2.97685	0.0218466	0.165018	9.75	20.09	20.41	30.51	28.34	27.4
ENSG00000122547.6	EEPD1	-0.22	0.0836171	0.578297	1.76	2.86	2.35	2.47		SPSB2	-1.17	-2.81342	0.0274056	0.173749	0.58	1.24	1.87	3.27	3.41	1.85
ENSG00000082068.4	WDR70	0.13	0.0837521	0.578906	20.94	22.51	18.81	19.29		TPI1	-0.71	-3.17729	0.016621	0.155484	287.23	523.47	694.9	705.78	778.79	780.47
ENSG00000105669.8	COPE	0.1	0.0838181	0.579039	111.2	109.52	103.96	106.05		CABP1	0.88	2.75016	0.029944	0.176919	0.26	0.37	0.36	0.18	0.29	0.13
ENSG00000174586.6	ZNF497	0.32	0.083999	0.579964	1.1	1.36	0.86	1.07		ZDHHC12	-1.81	-2.93937	0.023006	0.167011	2.45	8.81	17.15	32.41	31.79	18.4
ENSG00000186409.10	CCDC30	0.34	0.0840963	0.579988	1.1	0.72	0.97	0.87		CHCHD4	-0.38	-3.00446	0.0210328	0.163392	19.08	16.83	15.35	21	21.46	21.13
ENSG00000169967.12	MAP3K2	-0.1	0.0840909	0.579988	21.54	24.16	25.31	24.68		VPS4A	-0.98	-3.05976	0.0194983	0.160915	8.39	17.14	23.62	29.02	31.16	27.91
ENSG00000114805.12	PLCH1	-0.25	0.0842	0.580379	1.15	1.1	1.3	1.62		ALPK1	0.3	3.05898	0.019519	0.160915	15.46	14.9	12.94	10	11.11	10.7
ENSG00000134107.4	BHLHE40	-0.71	0.084913	0.580435	0.08	0.14	0.37	0.2		MYCBPAP	0.5	2.79702	0.028041	0.17405	1.98	1.57	1.52	1.06	1.36	1.1
ENSG00000136367.12	ZFHX2	0.64	0.0848906	0.580435	0.17	0.21	0.12	0.15		SLC9C1	0.69	2.74365	0.030219	0.177338	0.27	0.31	0.3	0.27	0.22	0.55
ENSG00000167964.8	RAB26	0.58	0.084528	0.580435	0.93	0.8	0.77	0.67		USP6NL	0.3	3.07936	0.0189834	0.15955	10.95	12.08	12.11	8.4	9.07	10.11
ENSG00000236104.2	ZBTB22	0.21	0.0845615	0.580435	5.94	5.68	5.84	4.66		KIAA1109	0.42	3.14608	0.0173377	0.15588	30.15	23.81	20.47	14.63	17.08	18.63
ENSG00000140332.11	TLE3	-0.21	0.0847305	0.580435	7.31	4.35	6.63	5.91		ZNF681	0.57	3.02381	0.0204816	0.162149	14.33	9.99	8.17	5.26	6.47	8.11
ENSG00000163584.13	RPL22L1	-0.17	0.0847423	0.580435	36.05	42.81	48.69	43.7		CYB561	-0.61	-2.82167	0.0270915	0.173226	1.04	0.9	1.14	1.71	1.73	1.42
ENSG00000088298.8	EDEM2	0.14	0.0846465	0.580435	12.33	12.16	12.08	10.89		MAN2B2	-0.37	-2.99791	0.0212228	0.163392	3.99	3.93	4.51	4.97	5.16	5.18
ENSG00000132965.5	ALOX5AP	-0.16	0.0848833	0.580435	28.56	27.61	30.07	34.12		SHROOM4	1.35	2.7724	0.0290243	0.175475	0.07	0.03	0.04	0.03	0.03	0.02
ENSG00000011275.14	RNF216	-0.11	0.0847938	0.580435	9.4	10.5	11.1	10.84		RAB30	0.46	2.84431	0.0262496	0.172199	1.86	1.87	1.31	1.12	1.11	1.17
ENSG00000149357.5	LAMTOR1	0.13	0.0845368	0.580435	53.23	52.16	47.46	50.76		C9orf16	-2.01	-2.94096	0.0229555	0.167011	2.46	8.97	28.2	70.93	67.97	23.96
ENSG00000140474.8	ULK3	-0.11	0.0846652	0.580435	29.98	28.13	31.9	30.96		APOL6	0.31	3.13	0.0177198	0.157173	11.86	10.68	10.83	7.78	8.94	8.91
ENSG00000112242.10	E2F3	-0.11	0.0847083	0.580435	12.2	13	13.59	13.99		GPR19	0.44	2.87017	0.0253217	0.170783	8.18	5.28	6.2	4.53	3.92	4.38
ENSG00000147457.9	CHMP7	-0.12	0.0842812	0.580435	25.21	24.68	28.54	26.56		LNPEP	0.31	3.1592	0.0170325	0.155858	37.66	38.88	32.6	23.89	27.02	29.3
ENSG00000100991.7	TRPC4AP	0.1	0.0846852	0.580435	30.76	30.2	28.64	28.79		GATA6	0.69	2.842	0.0263342	0.172213	1.85	1.1	1.35	0.68	0.88	0.95
ENSG00000108294.4	PSMB3	0.1	0.0845575	0.580435	183.59	189.27	181.58	173.29		KDM2A	-0.37	-3.1095	0.0182202	0.157907	21.01	22.89	19.51	23.78	21.54	21.61
ENSG00000183520.7	UTP11L	-0.12	0.0849682	0.580491	31.28	30.98	38.99	32.81		USB1	-0.57	-2.86132	0.0256352	0.170803	1.88	2.92	3.35	4.46	4.12	4.1
ENSG00000110665.7	C11orf21	0.57	0.0852823	0.580681	0.39	0.38	0.35	0.21		FMN2	1.58	2.83366	0.0266422	0.172574	0.19	0.04	0.22	0.07	0.08	0.06
ENSG00000105072.4	C19orf44	0.33	0.0851722	0.580681	0.88	1.05	0.94	0.77		FBXO41	-1.35	-2.95719	0.0224469	0.166205	1.79	2.99	3.94	6.85	6.03	4.38
ENSG00000125319.10	C17orf53	0.15	0.0853251	0.580681	6.62	7.11	7.06	6.32		BMP2K	0.43	3.13509	0.0175978	0.156635	64.03	48.1	44.3	29.86	33.11	37.93
ENSG00000107821.10	KAZALD1	-0.12	0.0852779	0.580681	27.61	28.06	31.99	31.78		ZNF593	-0.83	-2.88403	0.0248387	0.169974	2.28	4.41	4.4	6.84	6.98	5.14
ENSG00000198951.7	NAGA	-0.11	0.0851768	0.580681	13.31	14.18	15.5	15.23		DNAJB5	-0.47	-2.83416	0.0266235	0.172574	1.41	1.37	1.54	1.77	1.91	1.8
ENSG00000113068.5	PFDN1	0.11	0.0852047	0.580681	50.9	48.24	49.09	48.51		GPBP1	0.41	3.14473	0.0173693	0.15588	98.89	87.05	73.73	53.65	60.66	72.26
ENSG00000174574.11	AKIRIN1	-0.1	0.0852685	0.580681	31.76	33.55	34.92	35.19		ATP5L	-0.39	-3.13987	0.0174841	0.1565	235	262.74	236.11	284.42	271.05	292.75
ENSG00000196787.2	HIST1H2AG	0.1	0.0853905	0.580806	305.32	319.36	281.68	310.16		GEMIN7	-0.62	-2.90011	0.0242907	0.168893	8.31	13.33	15.01	17.9	18.49	18.1
ENSG00000152611.7	CAPSL	0.79	0.0856291	0.580827	0.38	0.41	0.23	0.25		RHEBL1	-0.97	-2.86597	0.0254699	0.170803	5.19	6.92	6.26	10.83	10.83	7.06
ENSG00000126947.7	ARMCX1	-0.59	0.0857698	0.580827	0.31	0.28	0.57	0.39		CD160	1.69	2.93447	0.0231623	0.167325	0.08	0.07	0.07	0.05	0.01	0.03
ENSG00000128536.11	CDHR3	0.62	0.0856531	0.580827	0.73	1.17	0.59	0.37		FNBP1L	0.53	3.11565	0.0180684	0.157612	40.15	22.98	20.25	14.12	14.83	18.62
ENSG00000165388.8	ZNF488	-0.41	0.0855542	0.580827	0.53	0.45	0.65	0.69		PELI1	0.36	3.09282	0.0186383	0.158547	23.47	21.62	20.22	14.17	16.04	17.92
ENSG00000138382.9	METTL5	0.14	0.0855268	0.580827	35.35	36.89	31.19	35.4		ZNF784	-0.83	-2.81544	0.0273281	0.173623	0.76	1.43	1.58	2.26	2.37	1.81
ENSG00000213339.4	QTRT1	0.15	0.0857681	0.580827	29.42	30.29	30.1	25.24		RPSAP58	-0.8	-3.12413	0.0178616	0.157316	66.28	94.81	107.25	164.47	158.24	115.99
ENSG00000150593.11	PDCD4	0.12	0.0854764	0.580827	26.72	29.17	27.96	29.13		ATP11C	0.42	3.13584	0.0175801	0.156635	41.79	37.54	30.95	19.62	24.32	30.4
ENSG00000116221.11	MRPL37	0.11	0.0857631	0.580827	69.52	72.83	64.36	69.53		GLYR1	-0.32	-3.10198	0.0184075	0.158376	54.89	34.91	33.56	39.59	32.69	39.83
ENSG00000173402.7	DAG1	-0.15	0.085909	0.581202	7.39	7.04	7.51	8.7		ITGB1BP1	-0.39	-2.99796	0.0212215	0.163392	26.16	31.74	33.65	34	34.95	43.23
ENSG00000185963.9	BICD2	-0.11	0.0859192	0.581202	11.8	11.88	13.32	12.73		IGHMBP2	-0.79	-2.87257	0.0252373	0.170742	3.03	5.3	5.63	5.58	4.83	6.48
ENSG00000111877.13	MCM9	-0.11	0.0860029	0.581449	11.58	11.78	12.69	13.43		SERINC1	0.32	3.13722	0.017547	0.156635	67.9	72.94	62.16	46.92	53	56.98
ENSG00000132507.13	EIF5A	0.15	0.0860959	0.581759	397.46	372.26	329.88	380.67		RGL1	0.34	3.07275	0.0191556	0.159836	17.85	14.58	13.06	10.38	10.59	11.69
ENSG00000162496.4	DHRS3	0.96	0.0864686	0.581769	0.49	0.3	0.37	0.1		ST6GAL1	-0.41	-3.1208	0.0179426	0.157316	36.37	34.88	36.5	37.13	39.41	43.07
ENSG00000125954.8	CHURC1-FNTB	-1.56	0.0874034	0.581769	4.92	0.3	2.79	2.71		STX3	0.31	3.06379	0.0193911	0.160703	25.82	21	20.63	16.37	14.79	17.69
ENSG00000218537.1	AP000350.4	-0.5	0.086324	0.581769	0.5	0.63	0.79	0.84		RPGRIP1	0.81	2.71211	0.0315893	0.179116	0.54	0.57	0.72	0.15	0.21	0.45
ENSG00000137331.11	IER3	-0.53	0.0867394	0.581769	1.5	0.91	2.07	1.51		CST7	-0.52	-2.93381	0.0231835	0.16738	14.17	20.56	20.11	28.02	26.72	23.45
ENSG00000129167.5	TPH1	-0.42	0.0872245	0.581769	0.24	0.53	0.55	0.38		TM9SF1	5.27	2.74408	0.0302007	0.177338	0.61	1.95	1.38	0	0	1.92
ENSG00000249773.3	MRPS17	0.31	0.0877323	0.581769	1.85	2.19	1.67	1.65		ZNF880	0.64	2.93447	0.0231622	0.167325	14.98	12.16	12.01	7.1	7.58	10.94
ENSG00000165655.14	ZNF503	-0.34	0.0868442	0.581769	1.13	0.82	1.31	1.18		MBOAT2	0.37	3.06575	0.0193394	0.160623	25.66	23.17	22.05	15.91	18.71	21.43
ENSG00000259529.1	RP11-468E2.4	-0.37	0.0875679	0.581769	0.62	0.57	0.97	0.67		H2AFX	-1.32	-3.08361	0.0188738	0.159239	18.35	42.98	68.89	96.3	103.52	79.77
ENSG00000166432.10	ZMAT1	-0.23	0.0865823	0.581769	1.75	1.36	1.57	1.59		TJP2	0.28	3.08283	0.0188939	0.159239	17.57	21.28	20.62	14.62	14.34	15.72
ENSG00000179085.7	DPM3	0.22	0.0874723	0.581769	29.7	28.96	24.71	25.83		CECR5	-0.8	-2.97795	0.0218139	0.165018	6.44	13.78	15.94	20.98	21.87	18.83
ENSG00000196275.9	GTF2IRD2	-0.17	0.0869819	0.581769	10.17	11.29	11.28	9.79		TNC	-1.04	-2.74312	0.0302413	0.177338	0.12	0.08	0.04	0.15	0.17	0.15
ENSG00000149256.10	TENM4	0.17	0.0872031	0.581769	3.86	2.7	3.29	4.24		TEX22	-1.57	-2.70613	0.0318563	0.179525	0.04	0.35	0.81	0.81	0.74	0.73
ENSG00000164885.8	CDK5	0.15	0.0877859	0.581769	13.18	12.6	13.33	12.12		MAP3K5	0.31	3.06206	0.019437	0.160848	12.95	12.18	11.13	7.9	8.5	10.02
ENSG00000170412.12	GPRC5C	0.15	0.0862222	0.581769	13.38	13.6	13.3	12.7		NEB	0.74	2.7416	0.030306	0.177338	0.38	0.25	0.2	0.11	0.09	0.41
ENSG00000155729.8	KCTD18	0.19	0.0872296	0.581769	7.44	9.44	6.92	6.76		ANKRA2	0.44	2.88741	0.0247224	0.169759	14.44	19.25	16.85	9.71	11.49	13.09
ENSG00000099381.12	SETD1A	-0.2	0.0868505	0.581769	3.66	3.07	4.14	4.45		MYL4	1.83	2.81437	0.0273692	0.173723	0.26	0.45	0.62	0.16	0.03	0.23
ENSG00000104915.10	STX10	0.17	0.0878399	0.581769	31.64	29.72	29.39	24.5		WARS	-0.32	-3.07918	0.018988	0.15955	36.88	40.78	38.99	45.48	42.72	51.83
ENSG00000104814.8	MAP4K1	0.13	0.0877371	0.581769	25.11	26.03	23.31	23.67		AK3	0.48	3.10425	0.0183507	0.158376	52.79	43.25	38.04	28.42	29.28	34.21
ENSG00000115204.10	MPV17	0.12	0.0875729	0.581769	40.82	44.26	40.59	41.62		PFKFB2	2.9	3.00062	0.0211439	0.163392	0.11	0.02	0.01	0	0.01	0.01
ENSG00000124181.10	PLCG1	-0.12	0.0863314	0.581769	14.35	13.81	17.48	16.1		SLC16A2	0.86	2.79336	0.0281849	0.17405	0.61	1.24	1.48	0.47	0.5	0.51
ENSG00000174547.9	MRPL11	0.12	0.086726	0.581769	45.93	48.19	45.2	43.87		CNST	0.34	3.08444	0.0188525	0.159239	31.22	20.6	18.52	12.13	12.79	17
ENSG00000010803.12	SCMH1	0.14	0.0878185	0.581769	18.76	18.82	18.52	16.83		MST4	0.53	3.12631	0.0178087	0.157316	129.42	69.77	62.4	38.89	45.59	62.37
ENSG00000198189.6	HSD17B11	0.11	0.0873798	0.581769	26.61	30.74	26.03	26.64		KIF13A	0.33	3.07246	0.0191631	0.159836	13.44	13.81	12.93	9.26	9.28	11.62
ENSG00000153113.19	CAST	-0.1	0.0870748	0.581769	25.16	25.5	26.9	26.51		AQP3	0.69	2.70115	0.0320809	0.179958	0.33	0.38	0.39	0.26	0.19	0.25
ENSG00000166912.12	MTMR10	-0.11	0.0872463	0.581769	16.03	16.9	18.87	18.22		KLRC2	1.07	2.70013	0.0321268	0.180076	0.41	0.76	0.67	0.34	0.18	0.38
ENSG00000197020.6	ZNF100	0.1	0.0869881	0.581769	22.3	23.68	23.65	21.2		RP11-1084J3.4	-3.94	-2.77458	0.0289358	0.175425	0	0	0.44	0.28	0.29	0.45
ENSG00000138081.15	FBXO11	-0.12	0.0873337	0.581769	22.61	25.02	26.75	24.76		PNPO	-0.9	-2.99798	0.021221	0.163392	5.95	14.04	16.39	21.55	23.5	20.3
ENSG00000118922.12	KLF12	-0.1	0.086577	0.581769	8.9	10.03	11.88	10.52		PFDN6	-0.67	-2.94507	0.0228256	0.166713	23.65	27.34	35.28	56.79	41.8	37.25
ENSG00000129559.8	NEDD8	0.11	0.0866997	0.581769	142.01	140.1	134.53	133.28		KIAA0895	0.78	2.72493	0.0310248	0.17867	0.81	0.5	0.54	0.22	0.41	0.34
ENSG00000143514.12	TP53BP2	-0.1	0.086789	0.581769	25.31	25.57	29.83	23.38		NELL2	0.55	2.90265	0.0242053	0.168761	12.95	8.37	8.84	5.8	5.43	6.97
ENSG00000122862.4	SRGN	0.1	0.0869834	0.581769	75.36	75.19	71.48	72.46		C1orf86	-0.75	-2.84489	0.0262284	0.172199	2.04	4.93	6.08	9.39	8.44	6.9
ENSG00000149823.3	VPS51	0.09	0.0877214	0.581769	77.91	84.4	74.28	75.52		KPTN	-0.94	-2.84048	0.0263899	0.172213	3.88	6.72	6.93	9.76	10.99	9.15
ENSG00000136021.13	SCYL2	-0.1	0.0874892	0.581769	27.7	27.2	29.93	30.01		IFI16	0.38	3.09687	0.018536	0.158547	42.09	43.78	41.61	35.5	27.69	34.11
ENSG00000108840.11	HDAC5	0.13	0.0865413	0.581769	55.31	54.13	54.46	49.22		WDR78	0.9	2.80261	0.0278226	0.174022	5.21	3.57	2.41	1.09	1.39	1.79
ENSG00000128245.10	YWHAH	-0.09	0.0868315	0.581769	75.45	78.49	83.9	84.08		FAM53A	-1.12	-2.70633	0.0318474	0.179525	0.14	0.42	1.16	1.28	0.62	0.72
ENSG00000182054.5	IDH2	0.08	0.0875485	0.581769	225.12	234.66	225.43	217.27		TMCO4	-0.58	-2.94384	0.0228643	0.166764	8.62	10.31	13.08	14.46	13.33	14.48
ENSG00000100201.14	DDX17	0.09	0.087489	0.581769	187.51	191.56	190.21	174.12		CCDC146	0.92	2.84503	0.0262233	0.172199	10.94	4.45	3.99	2.01	2.58	3.33
ENSG00000248712.3	CCDC153	0.63	0.0879391	0.582114	0.67	0.82	0.51	0.58		GTSE1	-0.53	-3.04536	0.0198858	0.161502	12.06	17.23	21.85	23.61	25.63	23.19
ENSG00000101846.6	STS	-0.14	0.0880829	0.582311	2.64	2.97	3.13	3.15		CCDC9	-1.29	-2.79714	0.0280362	0.17405	1.16	1.82	2.76	4.34	3.99	3.45
ENSG00000178057.10	NDUFAF3	0.14	0.0881103	0.582311	65.97	55.72	56.72	53.55		CCL28	0.46	3.01753	0.0206589	0.1628	27.69	20.06	18.46	13.54	14.72	17.25
ENSG00000111679.12	PTPN6	-0.09	0.0880724	0.582311	216.53	224.93	231.7	236.32		FAM156A	-0.88	-2.82022	0.0271464	0.173279	1.94	2.43	1.67	4.02	3.04	3.67
ENSG00000164305.13	CASP3	-0.11	0.0881945	0.582555	34.82	39.22	40.45	39.88		LSM7	-0.98	-2.98094	0.0217241	0.164871	31.63	52.09	76.76	129.42	116.45	77.9
ENSG00000183779.5	ZNF703	-0.5	0.0882794	0.582805	0.26	0.29	0.33	0.45		GPS1	-1.03	-3.03607	0.0201403	0.161785	11.41	27.85	37.07	52.45	52.13	43.97
ENSG00000122378.9	FAM213A	0.12	0.0884912	0.583496	15.57	16.42	15.08	14.99		LYPLA2	-1.33	-2.95723	0.0224457	0.166205	10.88	21.77	27.86	33.38	33.87	30.06
ENSG00000068489.8	PRR11	0.11	0.0885259	0.583496	35.15	37.17	35.45	35.55		HCLS1	-0.59	-3.10132	0.0184241	0.158376	97.04	67.25	82.15	114.3	93.4	91.14
ENSG00000142937.7	RPS8	0.08	0.0884801	0.583496	1910.54	1887.88	1866.79	1737.2		SLC2A13	0.52	2.90684	0.0240653	0.168466	4.13	3.21	3.14	1.9	2.41	2.9
ENSG00000117650.8	NEK2	0.13	0.0885781	0.583529	22.17	24.93	21.84	23.09		HIST1H4J	-1.07	-3.12813	0.0177649	0.157316	850.07	1452.68	2060.88	4034.95	3453.56	2109.93
ENSG00000197046.7	SIGLEC15	-0.59	0.0890368	0.58394	0.32	0.24	0.62	0.33		EFEMP1	0.77	2.68795	0.0326835	0.180757	0.67	0.53	0.41	0.12	0.21	0.28
ENSG00000113916.13	BCL6	0.3	0.0889316	0.58394	2.93	2.67	3.09	2.34		PDAP1	-0.7	-3.05516	0.0196213	0.160915	44.93	51.49	55.2	65.65	55.12	58.1
ENSG00000169105.6	CHST14	0.16	0.0891059	0.58394	8.46	8.79	7.55	8.27		TMEM41B	0.28	3.08822	0.0187557	0.158853	37.62	36.97	33.07	29.34	30.5	30.35
ENSG00000178719.12	GRINA	-0.15	0.0891606	0.58394	19.07	20.88	20.82	25.39		JUN	-0.46	-2.83181	0.026711	0.172574	1.69	1.58	2	2.42	2.27	2.28
ENSG00000173141.4	MRP63	0.11	0.0889768	0.58394	21.65	22.23	21.22	20.3		ANAPC2	-1.48	-2.85856	0.025734	0.171018	1.03	3.8	5.53	10.58	9.3	7.37
ENSG00000105393.11	BABAM1	0.11	0.0888172	0.58394	56.95	55.27	50.9	50.92		LMX1A	0.86	2.69426	0.0323938	0.180537	0.26	0.15	0.15	0.07	0.07	0.08
ENSG00000100442.6	FKBP3	0.1	0.0888786	0.58394	56.1	56.91	54.91	52.73		MAGI3	0.35	2.96083	0.0223344	0.166162	6.9	6.41	6.01	4.33	4.7	5.25
ENSG00000117593.8	DARS2	-0.11	0.0887471	0.58394	19.68	20.25	22.22	20.58		CORT	-1.28	-2.73358	0.0306494	0.178316	0.09	0.12	0.2	0.39	0.42	0.22
ENSG00000156535.9	CD109	-0.18	0.0887643	0.58394	9.08	8.97	9.15	11.73		SEPW1	-0.89	-2.84543	0.0262086	0.172199	4.85	11.37	13.83	19.68	19.79	15.83
ENSG00000189339.7	SLC35E2B	0.09	0.089116	0.58394	19.88	20.53	18.24	18.92		NET1	0.44	3.0725	0.0191621	0.159836	29.39	33.7	30.25	24.67	19.23	27.19
ENSG00000142657.16	PGD	0.11	0.0888796	0.58394	111.07	113.15	102.93	111.09		ARPP21	0.35	3.12128	0.0179307	0.157316	322.04	225	218.54	174.81	181.75	195.49
ENSG00000185019.12	UBOX5	0.16	0.0892372	0.584132	3.08	2.97	2.75	2.76		OCEL1	-1.29	-2.75534	0.0297269	0.17666	1.26	3.55	4.35	7.29	5.7	6.13
ENSG00000155975.5	VPS37A	-0.11	0.0893624	0.584642	25.08	31.3	31.84	30.98		SRCAP	-0.8	-2.90828	0.0240173	0.168466	1.74	2.55	3.1	5	4.8	3.02
ENSG00000188573.7	FBLL1	0.75	0.0895467	0.584762	0.24	0.28	0.13	0.16		NLE1	-0.92	-2.94484	0.0228327	0.166713	2.89	7.28	9.55	13.95	17.01	11.96
ENSG00000152433.10	ZNF547	-0.24	0.089569	0.584762	2.02	3.17	3.56	3.51		SEC23A	0.43	3.10055	0.0184434	0.158376	51.46	53.77	49.48	34.36	37.6	43.45
ENSG00000110888.13	CAPRIN2	-0.19	0.0896013	0.584762	4.07	4.87	5.55	4.07		PIK3CA	0.58	3.09374	0.018615	0.158547	54.4	38.73	29.7	20.8	21.12	28.35
ENSG00000106484.10	MEST	-0.15	0.0896194	0.584762	11.75	10.03	15.01	13.27		APBA1	-0.45	-3.0109	0.0208475	0.162881	4.39	6.28	6.95	7.33	8.1	7.08
ENSG00000107077.13	KDM4C	0.11	0.089581	0.584762	14.02	14.05	14.59	13.95		MSH6	0.31	3.11777	0.0180165	0.157612	194.94	159.22	160.75	136.07	128.04	140.09
ENSG00000198265.7	HELZ	-0.09	0.0896647	0.584762	23.94	25.47	25.45	24.94		PPARGC1B	-0.59	-2.87612	0.0251132	0.170625	0.94	1.23	1.59	1.73	2.08	1.5
ENSG00000154781.11	CCDC174	0.14	0.0897863	0.584937	12.21	13.32	12.95	12.5		MPZ	-0.42	-2.83258	0.0266822	0.172574	4.01	3.86	4.8	6.24	5.79	5.63
ENSG00000118900.10	UBN1	-0.11	0.0897815	0.584937	13.09	12.48	16.07	13.87		GK	0.37	3.03832	0.0200785	0.161666	19.98	19.53	18.37	13.46	15.41	17.88
ENSG00000173915.8	USMG5	0.11	0.089859	0.585102	209.49	217.42	207.64	202.01		CLN6	-1.47	-2.97526	0.0218945	0.165018	4.73	16.84	24.33	35.26	35.54	26.99
ENSG00000130699.12	TAF4	-0.16	0.0899297	0.585116	7.21	6.38	6.44	7.28		SF3B3	-0.39	-3.11636	0.0180511	0.157612	151.94	208.36	197.83	194.55	218.03	241.81
ENSG00000136877.10	FPGS	0.12	0.0899559	0.585116	62.55	62.52	63.54	54.73		GDAP2	0.41	2.97457	0.0219154	0.165018	9.04	8.92	7.57	5.95	6.4	7.65
ENSG00000157578.9	LCA5L	1.03	0.0900565	0.585183	0.25	0.51	0.05	0.21		TMEM199	-0.33	-2.94266	0.0229018	0.166893	9.34	12.02	13.56	16.68	17.22	15.29
ENSG00000164404.4	GDF9	0.91	0.0900821	0.585183	0.17	0.29	0.15	0.13		MEPCE	-0.99	-3.01838	0.0206348	0.162737	8.87	18.39	21.44	29.79	29.15	24.74
ENSG00000141505.7	ASGR1	-0.92	0.090191	0.585183	0.07	0.25	0.26	0.22		RPS19BP1	-0.74	-2.98285	0.0216669	0.164775	23.07	28.59	43.69	56.91	58.03	41.71
ENSG00000119943.6	PYROXD2	-0.51	0.0901731	0.585183	1.13	1.13	1.15	1.68		APLF	0.97	2.86445	0.0255239	0.170803	8.8	5.29	3.96	1.95	2.75	3.25
ENSG00000135870.7	RC3H1	-0.1	0.0902124	0.585183	9.32	11.21	11.23	13.14		HPDL	-1	-2.80449	0.0277495	0.173802	1.23	2.57	2.78	4.41	5.19	3.07
ENSG00000175390.8	EIF3F	0.09	0.0902572	0.585183	179.55	197.53	177.28	176.96		TMPRSS9	-1.25	-2.71153	0.0316151	0.179178	0.02	0.09	0.06	0.17	0.14	0.08
ENSG00000203814.5	HIST2H2BF	0.12	0.0902978	0.585183	971.07	963.17	855.7	962.8		NCKAP5	1.16	2.6723	0.0334132	0.182415	0.51	0.16	0.11	0.05	0.08	0.09
ENSG00000140691.12	ARMC5	-0.14	0.0903467	0.585193	9.24	9.02	10.31	9.27		RAB9B	0.4	2.95571	0.0224928	0.166205	9.39	8.53	7.8	5.37	6.43	6.81
ENSG00000175984.10	DENND2C	0.91	0.090746	0.586093	0.13	0.12	0.2	0.04		IDH3G	-0.47	-2.94786	0.0227379	0.166631	20.79	23.45	24.99	28.56	26.89	29.39
ENSG00000099992.11	TBC1D10A	0.19	0.0909533	0.586093	6.33	7.05	5.99	6.87		SCAI	0.37	3.00748	0.0209457	0.163183	10.6	8.77	7.04	5.45	6.16	6.58
ENSG00000165898.9	ISCA2	0.14	0.0907226	0.586093	18.11	17.67	17.64	16.97		FAM126A	0.38	2.99282	0.0213719	0.163861	14.45	9.46	8.19	6.56	7.14	6.95
ENSG00000180257.8	ZNF816	0.26	0.0910846	0.586093	11.53	11.99	12.58	8.71		USP3	0.33	3.05538	0.0196154	0.160915	42.81	40.35	31.53	23.05	23.66	33.11
ENSG00000069493.10	CLEC2D	0.13	0.0906095	0.586093	24.11	22.17	23.08	21.96		S100A11	-1	-2.93888	0.0230217	0.167011	21.41	48.12	52.4	97.21	82.6	62.07
ENSG00000158164.6	TMSB15A	0.13	0.091032	0.586093	90.86	84.96	80.45	83.13		ATXN10	-0.31	-3.04414	0.0199192	0.161527	45.49	50.89	44.03	42.24	41.28	58.53
ENSG00000196405.8	EVL	0.1	0.0910993	0.586093	38.3	39.23	36.33	35.45		FKBP2	-1.19	-2.85496	0.0258631	0.171221	7.36	14.21	19.92	41.21	35.08	19.91
ENSG00000135473.10	PAN2	0.14	0.0907998	0.586093	34.84	36.01	33.67	30.35		RMND1	0.44	2.91622	0.0237546	0.168116	18.13	17.23	13.71	9.61	10.19	12.82
ENSG00000179335.14	CLK3	0.11	0.091064	0.586093	58.67	55.2	52.12	50.27		EPAS1	0.56	2.75316	0.0298184	0.176737	0.84	0.95	1.05	0.57	0.84	0.84
ENSG00000131873.5	CHSY1	-0.1	0.0905515	0.586093	19.32	19.99	21.9	21.19		SGOL2	0.45	3.03053	0.020294	0.161785	19.26	19.2	14.59	12.89	11.49	13.31
ENSG00000138829.6	FBN2	0.11	0.0911499	0.586093	13.6	13.09	12.62	12.3		CES4A	1.15	2.73295	0.0306769	0.17836	0.16	0.13	0.15	0.07	0.02	0.08
ENSG00000166747.8	AP1G1	-0.09	0.0908122	0.586093	33.31	37.01	38.34	37.57		TMED10	0.3	3.10049	0.0184448	0.158376	91.25	90.94	86.33	87.23	87.29	82.21
ENSG00000084652.11	TXLNA	-0.09	0.0911429	0.586093	31.21	31.62	33.9	34.09		PIK3C2A	0.5	3.08899	0.018736	0.158853	54.87	40.54	35.07	32.21	30.75	30.17
ENSG00000100813.10	ACIN1	0.1	0.0911104	0.586093	97.64	101.73	89.46	101.23		KLHDC2	0.33	3.01681	0.0206792	0.162866	51.12	48.67	40.32	28.73	32.38	36.59
ENSG00000186111.4	PIP5K1C	-0.2	0.0912651	0.586223	3.06	2.93	3.06	3.78		PCNT	-0.41	-3.07914	0.0189891	0.15955	18.01	19.58	25.69	24.87	23.15	24.84
ENSG00000149809.10	TM7SF2	0.16	0.0912571	0.586223	16.17	15.8	16.56	14.05		TMEM86B	-1.26	-2.73342	0.0306563	0.178316	0.32	0.87	1.11	2.03	1.77	1.1
ENSG00000258653.3	RP5-1021I20.4	0.82	0.0913672	0.586269	0.32	0.35	0.09	0.33		IL23R	0.69	2.65764	0.0341124	0.183522	0.28	0.26	0.25	0.14	0.17	0.16
ENSG00000163629.8	PTPN13	-0.11	0.0913439	0.586269	9.51	11.68	10.94	9.69		SLC41A2	0.79	2.72438	0.0310485	0.17867	1.37	1.39	1.01	0.48	1.13	1.03
ENSG00000109667.7	SLC2A9	0.55	0.0914242	0.58633	0.79	0.54	0.71	0.48		CDK5	-0.87	-2.84248	0.0263168	0.172213	5.48	12.67	12.16	12.7	12.91	15.36
ENSG00000174500.8	GCSAM	0.48	0.0915295	0.586701	1.42	1.03	1.47	0.82		PTAR1	0.42	3.09849	0.0184952	0.158456	80.66	67.26	55.73	42.92	49.99	51.88
ENSG00000167733.9	HSD11B1L	0.65	0.0916256	0.586888	0.52	0.51	0.26	0.34		PEBP1	-0.53	-3.09288	0.0186369	0.158547	112.94	138.35	162.54	164.26	187.25	182.34
ENSG00000165752.12	STK32C	-0.27	0.0916537	0.586888	5.57	6.93	7.62	7.09		FRMD4A	-0.47	-2.80476	0.0277392	0.173802	1.39	2.02	2.68	2.86	2.49	3.18
ENSG00000198590.7	C3orf35	-0.81	0.0919081	0.587064	0.13	0.23	0.26	0.35		FAM72A	-0.41	-2.91542	0.023781	0.168116	13.6	12.26	10.67	14.13	11.19	15.26
ENSG00000267699.2	RP11-729L2.2	-2.2	0.0919188	0.587064	0	0.36	0.7	0.3		NIPSNAP3A	0.3	3.02787	0.0203678	0.161997	40.32	45.49	39.47	30.66	32.76	34.78
ENSG00000114544.11	SLC41A3	-0.13	0.0918019	0.587064	11.79	12.27	13.31	13.01		CNPPD1	-0.92	-2.98602	0.0215727	0.164521	9.09	18.84	24.13	31.82	33.89	28.51
ENSG00000213614.5	HEXA	0.11	0.0918484	0.587064	34.27	33.71	31.66	31.3		PLSCR4	0.52	2.78202	0.028636	0.174957	2.41	2.42	1.97	1.39	1.5	1.74
ENSG00000169727.8	GPS1	0.11	0.0918259	0.587064	56.16	52.93	50.82	48.41		GLYCTK	-1.3	-2.79403	0.0281586	0.17405	0.9	2.91	3.37	5.81	6.41	4.22
ENSG00000090520.6	DNAJB11	-0.1	0.0921227	0.588062	49.5	54.3	60.11	55.32		GCA	0.4	2.90886	0.023998	0.168466	19.75	18.97	16.45	14.57	13.66	14.37
ENSG00000072858.6	SIDT1	0.22	0.0921766	0.588102	3.68	2.94	2.56	2.92		IFNGR1	0.37	2.96537	0.0221951	0.165591	25.4	24.07	20.07	14.94	16.85	18.3
ENSG00000077616.6	NAALAD2	-0.74	0.0924324	0.588351	0.08	0.18	0.18	0.13		KAZALD1	-0.77	-2.90592	0.024096	0.168466	8.86	17.2	21	26.37	26.73	22.78
ENSG00000112293.10	GPLD1	-0.42	0.092285	0.588351	0.34	0.68	1.07	0.84		PRR12	-1.13	-2.74974	0.0299615	0.176919	0.2	0.3	0.41	1.38	0.76	0.39
ENSG00000100027.10	YPEL1	0.13	0.0923547	0.588351	7.18	6.43	5.7	5.55		ZNF443	0.49	2.94531	0.0228179	0.166713	16.34	13.53	11.59	8.12	9.18	10.8
ENSG00000136270.9	TBRG4	0.12	0.0924079	0.588351	34.57	35.06	34.32	32.42		TGIF2	-0.45	-3.00903	0.0209013	0.162954	32.07	22.8	19.97	19.32	19.48	21.23
ENSG00000111540.11	RAB5B	-0.1	0.0924538	0.588351	22.88	23.14	25.11	25.28		SCAF1	-1.29	-2.79178	0.0282474	0.174214	0.47	0.96	1.82	3.28	2.98	1.48
ENSG00000055332.12	EIF2AK2	-0.1	0.0927958	0.590223	16.34	15.99	17.6	19.92		ZNF846	0.46	2.80803	0.0276125	0.173802	7.81	8.42	6.61	5.03	5.09	5.62
ENSG00000188322.4	SBK1	-0.27	0.0929366	0.590815	0.62	0.63	0.79	0.75		ACD	-0.73	-2.83092	0.0267443	0.172574	6.3	9.13	10.49	10.85	11.75	13.01
ENSG00000175600.11	C7orf10	0.84	0.0939308	0.591417	0.2	0.36	0.28	0.1		METTL12	-1.31	-2.84363	0.0262746	0.172213	4.71	11.25	13.54	99.38	50.2	13.32
ENSG00000163631.12	ALB	1	0.0960314	0.591417	0.46	0.27	0.31	0.13		FBXL5	0.44	3.0478	0.0198196	0.161479	49.39	44.03	34.37	26.96	30.46	32.92
ENSG00000115266.7	APC2	0.92	0.0979016	0.591417	0.16	0.02	0.04	0.1		PEX13	0.41	2.97684	0.021847	0.165018	14.06	13.01	11.16	8.77	10.54	11.39
ENSG00000116106.7	EPHA4	-0.67	0.0988887	0.591417	0.07	0.14	0.24	0.21		CRBN	0.42	3.0253	0.0204398	0.162099	59.73	54.18	48.74	34.3	40.79	42.72
ENSG00000214900.4	C14orf182	-0.75	0.0989685	0.591417	0.06	0.08	0.15	0.09		ZFAND3	-0.46	-2.84072	0.0263811	0.172213	9.53	9.37	7.45	8.44	7.36	11.29
ENSG00000114757.14	PEX5L	0.91	0.0980459	0.591417	0.15	0.11	0.14	0.02		CLTB	-0.5	-2.92565	0.0234464	0.168116	18.01	20.44	26.54	30.43	31.8	27.49
ENSG00000234438.2	KBTBD13	0.54	0.0945464	0.591417	0.33	0.32	0.29	0.19		PTCH2	-0.94	-2.64342	0.0348055	0.184939	0.38	0.34	0.47	1.07	0.51	0.78
ENSG00000163412.8	EIF4E3	-0.64	0.0964867	0.591417	0.23	0.14	0.25	0.24		REV3L	0.49	3.0731	0.0191464	0.159836	40.57	30.71	26.35	17.44	17.5	25.97
ENSG00000187123.10	LYPD6	-0.49	0.0982176	0.591417	0.21	0.23	0.27	0.37		TMED9	-1.23	-2.91088	0.0239307	0.168466	8.07	18.9	23.83	34.95	34.52	25.9
ENSG00000255439.2	RP11-196G11.1	0.55	0.0985052	0.591417	0.6	0.66	0.53	0.63		DESI2	0.29	3.07455	0.0191086	0.159836	52.33	49.01	44.59	33.77	37.57	40.14
ENSG00000139289.9	PHLDA1	-0.56	0.096622	0.591417	0.09	0.15	0.15	0.2		ZNF382	0.56	2.80693	0.0276551	0.173802	4.99	3.76	3.34	2.49	2.4	2.96
ENSG00000186105.7	LRRC70	-0.5	0.0953158	0.591417	0.62	0.63	1.06	0.83		ZNF518B	0.49	3.04122	0.0199988	0.161527	23.13	17	16.07	10.32	13.17	14.4
ENSG00000131781.8	FMO5	0.43	0.0963294	0.591417	0.93	1.05	0.72	0.5		TARDBP	-0.43	-3.06263	0.0194221	0.160822	53.8	48.63	46.46	68.04	53.29	63.34
ENSG00000165449.7	SLC16A9	0.43	0.0936154	0.591417	0.48	0.41	0.34	0.3		AIFM1	-0.55	-2.98309	0.0216601	0.164775	31.96	15.95	17.67	22.43	25.88	28.2
ENSG00000198477.3	ZNF280B	-0.43	0.0954564	0.591417	0.21	0.22	0.25	0.34		PSMC4	-0.54	-3.01347	0.0207743	0.162878	26.07	43.95	44.73	51.16	52.37	57.52
ENSG00000144036.10	EXOC6B	-0.41	0.0959512	0.591417	0.21	0.23	0.4	0.28		DUSP2	-1.8	-2.72106	0.0311938	0.17867	0.3	1.28	2.29	3.99	4.66	2.71
ENSG00000255837.1	TAS2R20	-0.5	0.0956786	0.591417	0.94	1.12	1.98	1.2		UBBP4	1.2	2.7725	0.0290203	0.175475	12.43	12.01	8.78	2.8	3.8	9.59
ENSG00000144451.14	SPAG16	0.33	0.0945695	0.591417	3.58	4.35	2.71	4.05		MCF2L	1.29	2.63194	0.0353755	0.185151	0.44	0.39	0.39	0.26	0.22	0.13
ENSG00000090382.2	LYZ	0.29	0.0955373	0.591417	2.94	3.94	2.47	3.21		C20orf196	-0.48	-2.78727	0.0284262	0.174609	6.24	7.53	6.58	9.85	8.72	7.81
ENSG00000254996.1	ANKHD1-EIF4EBP3	-0.35	0.0971155	0.591417	0.7	0.6	0.68	1.2		CEP164	-0.51	-2.83863	0.0264583	0.172495	3.79	3.34	5.16	5.13	5.65	5.11
ENSG00000259132.1	RP11-298I3.5	0.49	0.0969038	0.591417	10.1	5.47	5.48	5.3		FOSB	-0.82	-2.63046	0.0354497	0.185151	0.12	0.12	0.1	0.19	0.24	0.2
ENSG00000087884.10	AAMDC	0.28	0.0934706	0.591417	14.62	12.67	10.59	11.96		RCN3	-0.99	-2.72179	0.031162	0.17867	1.27	2.02	2.8	3.54	4.4	2.86
ENSG00000141696.8	LEPREL4	0.24	0.0934312	0.591417	2.26	2.81	1.92	2.52		DGCR14	-0.84	-2.83403	0.0266283	0.172574	2.24	4.35	5.87	8.9	8.62	6.59
ENSG00000063438.12	AHRR	0.24	0.0975872	0.591417	1.23	1.38	1.27	1.22		ATOX1	-0.65	-2.85017	0.0260363	0.171868	12.02	23.28	25.59	44.13	38.36	28.53
ENSG00000166762.12	CATSPER2	-0.24	0.0988684	0.591417	1.96	2.59	2.42	3.35		FOXRED1	-0.89	-2.89592	0.0244323	0.169016	7.91	14.89	17.58	22.3	20.47	18.78
ENSG00000110446.5	SLC15A3	0.2	0.0957652	0.591417	6.5	5.61	6.45	4.97		TMIE	-0.68	-2.78294	0.028599	0.174808	2.33	2.73	4.02	5.23	4.83	3.99
ENSG00000059728.6	MXD1	-0.19	0.0956137	0.591417	1.5	1.56	1.76	1.81		TANK	0.5	2.93851	0.0230335	0.167011	39.19	29.39	26.45	21.62	23.45	26.35
ENSG00000142149.4	HUNK	0.2	0.098953	0.591417	1.43	1.22	1.1	1.34		ARRB2	-0.59	-3.03072	0.0202887	0.161785	40.17	53.57	62.35	71.09	72.49	69.8
ENSG00000007255.6	TRAPPC6A	0.18	0.0988547	0.591417	14.93	15.37	13.58	13.21		AK2	-0.29	-3.07745	0.019033	0.159625	231.55	180.24	160.95	209.44	205.93	212.53
ENSG00000119917.9	IFIT3	0.17	0.0942621	0.591417	4.18	4.76	4.01	4.03		DEDD2	-0.67	-2.82468	0.026978	0.172922	4.45	6.46	8.13	9.53	10.71	8.52
ENSG00000187193.8	MT1X	0.19	0.0933959	0.591417	32.17	38.91	30.75	31.88		RNF5	-0.51	-2.95567	0.0224941	0.166205	22.06	34.41	32.03	42.53	43.91	37.95
ENSG00000154957.9	ZNF18	-0.17	0.0943488	0.591417	4.86	4.97	5.39	6.13		CAMKK2	-0.4	-2.92242	0.0235514	0.168116	5.2	6.73	6.85	8.54	7.82	7.61
ENSG00000125843.6	AP5S1	0.18	0.0967707	0.591417	8.02	7.39	6.45	7.48		ENDOG	-0.85	-2.80112	0.0278808	0.174031	3.79	6.73	8.59	12.27	11.8	9.03
ENSG00000143942.4	CHAC2	-0.17	0.095612	0.591417	10.53	10.59	11.32	12.71		MOXD1	1.38	2.66818	0.0336083	0.182819	0.19	0.09	0.09	0.04	0.09	0.07
ENSG00000065413.12	ANKRD44	0.16	0.0941906	0.591417	10.46	11.03	10.55	7.93		TMED7-TICAM2	2.05	2.70558	0.0318814	0.179525	4.13	2.4	1.63	0.73	0.56	1.37
ENSG00000096080.7	MRPS18A	0.14	0.0962473	0.591417	18.85	20.04	18.53	17.35		C11orf84	-0.76	-2.968	0.0221147	0.165516	14.36	21.02	26.89	36.19	34.1	27.63
ENSG00000159228.8	CBR1	0.14	0.0964964	0.591417	15.19	15.72	14.71	14.16		HOXD13	0.8	2.62446	0.0357521	0.185709	0.33	0.23	0.24	0.17	0.13	0.14
ENSG00000178149.12	DALRD3	0.14	0.0957179	0.591417	12.18	11.4	11.13	10.79		GOLGA8I	0.89	2.62614	0.035667	0.185566	0.11	0.08	0.11	0.04	0.05	0.07
ENSG00000182208.8	MOB2	0.14	0.0941013	0.591417	16.59	15.19	14.18	13.74		KIF21B	-0.72	-2.91542	0.0237808	0.168116	2.29	3.2	4.23	4.76	4.55	4.57
ENSG00000131437.11	KIF3A	-0.15	0.0961338	0.591417	5.21	4.54	5.02	5.28		LTN1	0.39	3.04669	0.0198499	0.161502	21.61	21.16	18.18	13.26	15.53	16.69
ENSG00000182810.5	DDX28	0.14	0.0940789	0.591417	9.38	9.1	8.89	8.27		ZKSCAN1	-0.34	-3.04137	0.0199948	0.161527	35.34	21.54	24.44	27.93	30.31	30.67
ENSG00000137944.12	CCBL2	0.14	0.0983961	0.591417	12.07	13.12	10.97	11.33		TMEM97	0.3	3.05404	0.0196513	0.160915	138.14	101.28	92.67	56.95	63.69	92.86
ENSG00000102921.3	N4BP1	-0.12	0.0937713	0.591417	11.91	11.11	12	12.07		AP1S1	-0.49	-2.88201	0.0249087	0.170013	15.64	18	18.95	23.74	23.81	20.42
ENSG00000111653.15	ING4	0.19	0.0978325	0.591417	23.94	20.45	22.67	18.92		KATNAL1	0.37	3.0233	0.0204959	0.162167	25.32	21.87	21.11	17.86	17.15	20.1
ENSG00000166889.13	PATL1	-0.17	0.0945802	0.591417	6.45	6.04	6.57	7.81		CCDC12	-0.71	-2.89367	0.0245088	0.169374	24.31	26.08	31.78	51.94	41.03	33.25
ENSG00000146833.11	TRIM4	0.12	0.0944452	0.591417	9.19	10.32	9.25	9.3		MCTP2	0.62	2.7855	0.0284965	0.174728	3.94	2.66	3.28	1.94	2.69	2.29
ENSG00000114021.7	NIT2	-0.14	0.0985181	0.591417	15.96	18.08	18.63	17.69		MPP1	0.68	2.72327	0.0310973	0.17867	1.35	2.74	2.57	0.93	1.7	1.47
ENSG00000182162.5	P2RY8	0.14	0.094743	0.591417	7.54	7.15	6.89	6.36		NDUFB2	-1.4	-2.92285	0.0235377	0.168116	19.18	68.4	88.68	165.41	156.25	111.49
ENSGR0000182162.5	P2RY8	0.14	0.094743	0.591417	7.54	7.15	6.89	6.36		SLC39A10	0.58	3.03139	0.0202699	0.161785	32.6	25.73	21.99	15.49	17.34	19.73
ENSG00000111652.5	COPS7A	0.13	0.0975468	0.591417	18.3	17.57	16.88	16.5		NLK	0.32	2.94516	0.0228227	0.166713	12.4	13.04	11.56	8.74	8.46	9.96
ENSG00000105875.9	WDR91	0.14	0.0964528	0.591417	12.03	12.04	10.2	9.46		TRMT2A	-1.21	-2.90231	0.0242166	0.168761	7.8	23.33	26.98	40.9	40.24	31.55
ENSG00000119537.11	KDSR	-0.12	0.0938757	0.591417	14.89	14.03	15.69	15.25		ZNF221	0.48	2.7935	0.0281793	0.17405	6.13	4.85	4.85	4.23	4.54	3.4
ENSG00000136710.5	CCDC115	0.12	0.0978042	0.591417	17.17	17.96	16.35	16.59		WDR18	-1.82	-2.86268	0.0255868	0.170803	2.7	11.83	19.08	30.43	35.87	22.74
ENSG00000180530.5	NRIP1	-0.12	0.0978393	0.591417	3.3	3.3	3.57	3.74		GIGYF1	-1.05	-2.95469	0.0225246	0.166283	2.83	5.23	8.8	14.04	12.97	8.36
[truncated: 11,707 more rows]
