# Supplementary material for: Deciphering the role of RNA in regulating CTCF’s DNA binding affinity in leukemia cells
Source: Genome Biol. 2025 May 12;26:126. doi: 10.1186/s13059-025-03582-x (PMC12067947; doi:10.1186/s13059-025-03582-x)
Supplement: Supplementary file 5 — Additional file 5. Table S4 Statistical analysis across different studies. [file 13059_2025_3582_MOESM5_ESM.xlsx]

## Sheet: Experiment design  observations
Supplementary Table 4
	Transcription Inhibition ChIP	Cell Type	AID system	CTCF	Number of cells	replicates	treatment conditions	IP'd by	spike-in	Observations
	Hyle et al. 2025 (1)	SEM	AID 2	exogenous/ dox induced HA tagged	20million	3	DMSO 4hrs	Pierce™ Anti-HA Magnetic Beads	NA	8 DB peaks DMSO vs. Triptolide; FC>2 and P value<0.05
	Hyle et al. 2025 (1)	SEM	AID 2	exogenous/ dox induced HA tagged	20million	3	10uM triptolide 4hrs	Pierce™ Anti-HA Magnetic Beads	NA
	Hyle et al. 2025 (1)	SEM	AID 2	exogenous/ dox induced HA tagged	20million	2	DMSO 8hrs	CTCF antibody Diagenode c15410210-50	spike-in Drosophila	8 DB peaks DMSO vs. Triptolide; FDR<0.05 and FC>2: 337 DB peaks FC>2 and P value<0.05
	Hyle et al. 2025 (1)	SEM	AID 2	exogenous/ dox induced HA tagged	20million	3	1uM triptolide 8hrs	CTCF antibody Diagenode c15410210-50	spike-in Drosophila
	Saldana-Meyer et al. 2019 (2)	mESC	NA	endogenous		merged to 1	DMSO 4hrs	CTCF antibody abcam 70303	spike-in Drosophila	modest decrease in CTCF chromatin binding genome wide; CTCF sites within TSS and promoter with lower CTCF binding affinity mostly affected
	Saldana-Meyer et al. 2019 (2)	mESC	NA	endogenous		merged to 1	1mM triptolide 4hrs 100mM DRB 4hrs	CTCF antibody abcam 70303	spike-in Drosophila
Additional File 5: Table S4. Statistical analysis cross different studies.
	Saldana-Meyer et al. 2019 (2)	mESC	NA	endogenous		merged to 1	1mM triptolide 1hrs 100mM DRB 1hrs	CTCF antibody abcam 70303	spike-in Drosophila
	RNase A	Cell Type	AID system	CTCF	Number of cells	replicates	treatment conditions	IP'd by	spike-in	Observations
	Hyle et al. 2025 (1)	SEM	AID 2	exogenous/ dox induced HA tagged	20million	3	RNase A 5ug/ml post-fixation	Pierce™ Anti-HA Magnetic Beads	NA	1 DB peak DMSO vs RNase A; FC>2 and P value <0.05
	Hyle et al. 2025 (1)	SEM	AID 2	exogenous/ dox induced HA tagged	20million	3	Mock treat 45mins pre-fixation	CTCF antibody Diagenode c15410210-50	spike-in Drosophila	313 DB peaks -RNase A vs. + RNase A; FDR<0.05 and FC>2: 2972 DB peaks FC>2 and P value<0.05
	Hyle et al. 2025 (1)	SEM	AID 2	exogenous/ dox induced HA tagged	20million	3	RNase A 1mg/ml 45 mins pre-fixation	CTCF antibody Diagenode c15410210-50	spike-in Drosophila
	Saldana-Meyer et al. 2019 (2)	mESC	NA	endogenous		merged to 1	Mock treat 30 mins pre-fixation	CTCF antibody abcam 70303	spike-in Drosophila	modest decrease in CTCF chromatin binding genome wide
	Saldana-Meyer et al. 2019 (2)	mESC	NA	endogenous		merged to 1	RNase A 1mg/ml 30 mins pre-fixation	CTCF antibody abcam 70303	spike-in Drosophila
	RBR mutant ChIP	Cell Type	AID system	CTCF	Number of cells	replicates	mutation region	IP'd by	Spike-In	Observations
	Hyle et al. 2025 (1)	SEM	AID 2	exogenous/ dox induced HA tagged	20million	2	none	Pierce™ Anti-HA Magnetic Beads	NA	230 DB peaks WT vs dRBR; FC>2 and P value< 0.05
	Hyle et al. 2025 (1)	SEM	AID 2	exogenous/ dox induced HA tagged	20million	2	-AA 578-617(d RBR)	Pierce™ Anti-HA Magnetic Beads	NA
	Hansen et al. 2019 (3)	mESC	NA	endogenous N term 3X Flag Halo tag		3	none	CTCF antibody abcam ab128873	spike-in yeast/ not used in analysis*	General reduction of number and occupancy of CTCF peaks comparing WT to dRBR
	Hansen et al. 2019 (3)	mESC	NA	endogenous N term 3X Flag Halo tag		3	AA 576-611/+ linker and 3XHA tag RBR (RBRi)	CTCF antibody abcam ab128873	spike-in yeast/ not used in analysis*
	Saldana-Meyer et al. 2019 (2)	mESC	AID1	exogenous		merged to 1	none	CTCF antibody abcam ab 70303	spike-in Drosophila	2,528 DB WT vs d ZF1 ; 2,823 WT vs. dZF10; FDR=0.05 and log2FC>1
	Saldana-Meyer et al. 2019 (2)	mESC	AID1	exogenous		merged to 1	-AA 264-275 (ZF1d)	CTCF antibody abcam ab 70303	spike-in Drosophila
	Saldana-Meyer et al. 2019 (2)	mESC	AID1	exogenous		merged to 1	-AA 536-544 (ZF10d)	CTCF antibody abcam ab 70303	spike-in Drosophila
	peaks *	reproducible peaks (called as high confidence peak in at least one replicate that also overlapped with a low confidence peak in the other replicates) across cell types
	DB =differential binding
	Hyle et al. 2025	GSE261176, GSE261179, GSE281633 and GSE288854
	Saldana-Meyer et al. 2019	GSE125595
	Hansen et al. 2019	GSE123636
	Reference:
	Hyle et al. 2025 (1)	This study
	Saldana-Meyer et al. 2019 (2)	Saldana-Meyer R, Rodriguez-Hernaez J, Escobar T, Nishana M, Jacome-Lopez K, Nora EP, Bruneau BG, Tsirigos A, Furlan-Magaril M, Skok J, Reinberg D: RNA Interactions Are Essential for CTCF-Mediated Genome Organization. Mol Cell 2019, 76:412-422 e415.
	Hansen et al. 2019 (3)	Hansen AS, Hsieh TS, Cattoglio C, Pustova I, Saldana-Meyer R, Reinberg D, Darzacq X, Tjian R: Distinct Classes of Chromatin Loops Revealed by Deletion of an RNA-Binding Region in CTCF. Mol Cell 2019, 76:395-411 e313.

## Sheet: Analytical Methods
≈	Analytical Methods
Hyle et al. 2025	We performed single-end 51-cycle sequencing on the NovaSeq 6000 sequencer (Illumina). Raw reads were trimmed using TrimGalore (v0.6.3) and aligned to the Homo sapiens reference genome GRCm37.p13(hg19) genome using BWA (v0.7.17-r1198). Duplicated and low mapping quality reads were removed using “bamsormadup” function from the biobambam2 tool (v2.0.87) and samtools (version 1.9, parameter “-q 1 -F …
Hansen et al. 2019	Input, IgG, Smc1a and CTCF ChIP-Seq raw reads from wt-CTCF (C59) and DRBRi-CTCF (C59D2) ESCs (16 libraries total) were quality-checked with FastQC (http://www.bioinformatics.babraham.ac.uk/projects/fastqc) and aligned onto the mouse and the yeast genome (mm10 and sacCer3 assembly, respectively) using Bowtie (Langmead et al., 2009), allowing for two mismatches (-n 2) and no multiple alignments (-m…
Saldana-Meyer et al. 2019	Raw sequencing files were aligned against the mouse reference genome (GRCm38/mm10) using Bowtie2 (version 2.3.4.1) (param- eters: -N 1 -k 1 -q -x). Ambiguous reads were filtered to use uniquely mapped reads in the downstream analysis. PCR duplicates were removed using Picard-tools (version 1.88). MACS version 2.0.10 was used to call narrow peaks (parameters: -g 1.87e9–qvalue 0.01). DiffBind packa…
Reference:
Hyle et al. 2025 (1)	This study
Saldana-Meyer et al. 2019 (2)	Saldana-Meyer R, Rodriguez-Hernaez J, Escobar T, Nishana M, Jacome-Lopez K, Nora EP, Bruneau BG, Tsirigos A, Furlan-Magaril M, Skok J, Reinberg D: RNA Interactions Are Essential for CTCF-Mediated Genome Organization. Mol Cell 2019, 76:412-422 e415.
Hansen et al. 2019 (3)	Hansen AS, Hsieh TS, Cattoglio C, Pustova I, Saldana-Meyer R, Reinberg D, Darzacq X, Tjian R: Distinct Classes of Chromatin Loops Revealed by Deletion of an RNA-Binding Region in CTCF. Mol Cell 2019, 76:395-411 e313.
