# Supplementary material for: Deciphering the role of RNA in regulating CTCF’s DNA binding affinity in leukemia cells
Source: Genome Biol. 2025 May 12;26:126. doi: 10.1186/s13059-025-03582-x (PMC12067947; doi:10.1186/s13059-025-03582-x)
Supplement: Supplementary file 6 — Additional file 6. Q-PCR raw data. [file 13059_2025_3582_MOESM6_ESM.xlsx]

## Sheet: Q-PCR raw data
Additional File 6. Q-PCR raw data
Fig. S2A
	DMSO			0.1 uM			1.0 uM			10 uM
MYC	0.954611	1.05427	0.993623	0.079184	0.071648	0.084773	0.004636	0.004912	0.004514	0.006029	0.005736	0.005883
CTCF	0.999562	0.994069	1.00641	0.614462	0.576134	0.612994	0.391713	0.39436	0.375289	0.420188	0.381745	0.406341
RBM45	0.886843	1.08886	1.03558	0.837751	0.760057	0.797386	0.475423	0.561867	0.444696	0.444325	0.484535	0.495103
Fig. S2B
MYC	T0			T4			T6			T8
0.1uM	1.01184	0.980286	1.00817	0.049618	0.045815	0.046267	0.01269	0.012534	0.011933	0.008219	0.009253	0.009127
1.0uM	1.01184	0.980286	1.00817	0.007179	0.006737	0.006191	0.006007	0.005451	0.005981	0.005774	0.005803	0.004375
CTCF	T0			T4			T6			T8
0.1uM	0.936631	0.994854	1.07318	0.593993	0.583834	0.581478	0.41837	0.417644	0.412474	0.347015	0.436449	0.384961
1.0uM	0.936631	0.994854	1.07318	0.466406	0.4368	0.448899	0.381191	0.358416	0.423659	0.346725	0.337303	0.313971
RBM45	T0			T4			T6			T8
0.1uM	0.982659	1.02003	0.997663	0.776957	0.727115	0.74548	0.607884	0.554365	0.549729	0.45242	0.561834	0.649236
1.0uM	0.982659	1.02003	0.997663	0.564505	0.548795	0.506018	0.474899	0.428894	0.529538	0.375384	0.340899	0.31249
Fig. S2C
	T0	T4	T6	T8	T24
0.1 uM	13	12	10	16	44
1.0 uM	11	13	19	16	97
Fig. S2D
	MYC	GAPDH
30 min -	17.395	15.972
30 min +	19.323	18.113
45 min -	17.37	15.931
45 min +	22.449	21.164
60 min -	17.549	15.988
60 min +	21.967	20.515
Fig. S2E
	MYC			RBM45			CTCF			GAPDH
- RNase A	17.957	18.094	17.993	23.38	22.965	23.137	18.517	18.21	18.24	15.555	15.265	15.616
+ RNase A	23.785	24.077	26.831	29.085	29.84	34.355	23.435	23.813	26.947	24.996	24.039	24.498
